# Supplementary material for: Organization and evolution of two SIDER retroposon subfamilies and their impact on the Leishmania genome
Source: BMC Genomics. 2009 May 22;10:240. doi: 10.1186/1471-2164-10-240 (PMC2689281; doi:10.1186/1471-2164-10-240)
Supplement: Additional file 1 — Alignment and phylogeny of 1416 LmSIDERs. Detailed representation of the data presented in Figure 1. The project can be opened and modified with the freely available JALVIEW software [8]. [file 1471-2164-10-240-S1.zip]

Archive with 1 entries (1 files):
- All-350-700-paper-aln.fasta.xml
