# Supplementary material for: Organization and evolution of two SIDER retroposon subfamilies and their impact on the Leishmania genome
Source: BMC Genomics. 2009 May 22;10:240. doi: 10.1186/1471-2164-10-240 (PMC2689281; doi:10.1186/1471-2164-10-240)
Supplement: Additional file 1 — Alignment and phylogeny of 1416 LmSIDERs. Detailed representation of the data presented in Figure 1. The project can be opened and modified with the freely available JALVIEW software [8]. [file 1471-2164-10-240-S1.zip › All-350-700-paper-aln.fasta.xml]

<?xml version="1.0" encoding="UTF-8"?>
<JalviewModel xmlns="www.jalview.org" xmlns:xsi="http://www.w3.org/2001/XMLSchema-instance" xsi:type="JalviewModel"><creationDate>2008-06-12T00:50:23.392-04:00</creationDate><version>2.3</version><vamsasModel><ns1:SequenceSet xmlns:ns1="www.vamsas.ac.uk/jalview/version2" gapChar="-"><ns1:Sequence id="12608088"><ns1:sequence>CCG--------------------------T---------------------------------------------------------------------------------------------------------------------------------------------------------------------------------------------------------------------------------------------------------------------------------------------------------------------------------------------------------------------------------------------------------------------------------------------------------------------------G--------------------------------------------------------------------------------------------------------------------------------------------------------------------------------------GGgA-------GtCGc-----------------------------------------------------------------------------------------------------------------------------------------------CACgC----------------------CgCatGtGaC-GCG--------------ATG------CAGCG------GCCt-T-----------------------------------------------------------------------------------------------------------------------------------------------------------------------------------------------------------------------------------------------------------------------------caggag---------------------------acggagGG-GGAGAAGCac---------------ggCAT--G----------------CA--G-----------------------------------------------------------------------------------------------------------------------------------------GCAg--Ac-TG-----------------------------------------------------------------------------------------------------------------------------------------------------------------------------------------------------------------------------------------------------------------------------------------------------------------------------------------------------------------------------------------CG-GGgT------------------C----------------------Tc--a-CA----GGGc-C----CtGAC------------------------------------------------------------------------------------------C----------TgCG--------------------------------GcTG-----GgCa-ACaTt-----cC-cC--CtCG-------------------------------------------------------------------------------------------Gc-T----C---G-TGC---GG--CGt-GtAc-GaC----GaC---------Ca-CC-Ac--CtGc-cAC----GCa-Ct-GCTg-CG--C----Cc--TC-CCCaccga--------------------------------------------------------------------------------------------------------------------------------------------------------------------------------------------------------------------------------------------------CA--GaGg-------------------------CCA-CC------------------------------------------------------------------------------------------------------------------------------------------------------------------------------------------------------------------------------------------------------------------------------------------------------------------------------------------------------------------------------------------------------------------------------------GCc-T-------------------CC-----------------------------------------------------G--C-----Cc-CT-G--------------------------------------------------------------------------------------------------------------------------------------------------------------------------------------------------------------------------------------------------------------------------------------------------------------------------------------------------------------------------------GGG--CA--------------------------------------------------------CGa-C--CCT---------------------------------------------------------------------------------GaG-GGCg--G---------------------------------C---CCc-G---------------------------------C-------------------------------------------tG---G--Ga-GcG-Cg-GcGtG------------------------------------------------------------------------------------------------------------------------------------------------------------------------------------------------------------------------------------------------------------------------------Ca--GtG---CgGCcCg-GC------------------------------------------------------------------------------------------------------------------------------------------------------------------------------------------------------------------------------------GCaGcG--GCa-GgACg-----------------------------GCt---------------cGT--------------------------------------------------------------CC-TCG------g-CGa-CGCgGAtG-TG---------------------------------------------------------------------------------------------------GcCgCc--GtGcCac--------agGgCgTaGg-GGtGc-------------cGtG---------------------------------------------------------------------------------------------Gc--tGtAG--GcG----------------------------------------------------------------------------------------------------------------------------------------------------------------------------------------Cg-Ca-TG-----------------------------------------------------------------------------------------------------CG-CCGg--cT------------------------------------------------------------------------------------------------------------------------------------------------------------------------------------------------------------------------------------------------------------------------------------------------------------------------------TgTGC---Gt-GGt-GGA--------------AtGG----AGGC----GGTG-------------------------------------------------------------------------------------------------------------------------------------------------------------------------------------------------------------------------------------------------------------------------------------------------------------------------------------------------------------------------------------------------------------------------------------------------------------------------------------AG-----------------------------------------------</ns1:sequence><ns1:name>Sider1/1-395_LmjF34_797911..797</ns1:name></ns1:Sequence><ns1:Sequence id="19902639"><ns1:sequence>CCG--------------------------T---------------------------------------------------------------------------------------------------------------------------------------------------------------------------------------------------------------------------------------------------------------------------------------------------------------------------------------------------------------------------------------------------------------------------------------------------------------------------G--------------------------------------------------------------------------------------------------------------------------------------------------------------------------------------GGgA-------GtCGc-----------------------------------------------------------------------------------------------------------------------------------------------CACgC----------------------CgCatGtGaC-GCG--------------ATG------CAGCG------GCCt-T-----------------------------------------------------------------------------------------------------------------------------------------------------------------------------------------------------------------------------------------------------------------------------caggag---------------------------acggagGG-GGAGAAGCac---------------ggCAT--G----------------CA--G-----------------------------------------------------------------------------------------------------------------------------------------GCAg--Ac-TG-----------------------------------------------------------------------------------------------------------------------------------------------------------------------------------------------------------------------------------------------------------------------------------------------------------------------------------------------------------------------------------------CG-GGgT------------------C----------------------Tc--a-CA----GGGc-C----CtGAC------------------------------------------------------------------------------------------C----------TgCG--------------------------------GcTG-----GgCa-ACaTt-----cC-cC--CtCG-------------------------------------------------------------------------------------------Gc-T----C---G-TGC---GG--CGt-GtAc-GaC----GaC---------Ca-CC-Ac--CtGc-cAC----GCa-Ct-GCTg-CG--C----Cc--TC-CCCaccga--------------------------------------------------------------------------------------------------------------------------------------------------------------------------------------------------------------------------------------------------CA--GaGg-------------------------CCA-CC------------------------------------------------------------------------------------------------------------------------------------------------------------------------------------------------------------------------------------------------------------------------------------------------------------------------------------------------------------------------------------------------------------------------------------GCc-T-------------------CC-----------------------------------------------------G--C-----Cc-CT-G--------------------------------------------------------------------------------------------------------------------------------------------------------------------------------------------------------------------------------------------------------------------------------------------------------------------------------------------------------------------------------GGG--CA--------------------------------------------------------CGa-C--CCT---------------------------------------------------------------------------------GaG-GGCg--G---------------------------------C---CCc-G---------------------------------C-------------------------------------------tG---G--Ga-GcG-Cg-GcGtG------------------------------------------------------------------------------------------------------------------------------------------------------------------------------------------------------------------------------------------------------------------------------Ca--GtG---CgGCcCg-GC------------------------------------------------------------------------------------------------------------------------------------------------------------------------------------------------------------------------------------GCaGcG--GCa-GgACg-----------------------------GCt---------------cGT--------------------------------------------------------------CC-TCG------g-CGa-CGCgGAtG-TG---------------------------------------------------------------------------------------------------GcCgCc--GtGcCac--------agGgCgTaGg-GGtGc-------------cGtG---------------------------------------------------------------------------------------------Gc--tGtAG--GcG----------------------------------------------------------------------------------------------------------------------------------------------------------------------------------------Cg-Ca-TG-----------------------------------------------------------------------------------------------------CG-CCGg--cT------------------------------------------------------------------------------------------------------------------------------------------------------------------------------------------------------------------------------------------------------------------------------------------------------------------------------TgTGC---Gt-GGt-GGA--------------AtGG----AGGC----GGTG-------------------------------------------------------------------------------------------------------------------------------------------------------------------------------------------------------------------------------------------------------------------------------------------------------------------------------------------------------------------------------------------------------------------------------------------------------------------------------------AG-----------------------------------------------</ns1:sequence><ns1:name>Sider1/1-395_LmjF34_775282..774</ns1:name></ns1:Sequence><ns1:Sequence id="33078541"><ns1:sequence>CCG--------------------------T---------------------------------------------------------------------------------------------------------------------------------------------------------------------------------------------------------------------------------------------------------------------------------------------------------------------------------------------------------------------------------------------------------------------------------------------------------------------------G--------------------------------------------------------------------------------------------------------------------------------------------------------------------------------------GGgA-------GtCGc-----------------------------------------------------------------------------------------------------------------------------------------------CACgC----------------------CgCatGtGaC-GCG--------------ATG------CAGCG------GCCt-T-----------------------------------------------------------------------------------------------------------------------------------------------------------------------------------------------------------------------------------------------------------------------------caggag---------------------------acggagGG-GGAGAAGCac---------------ggCAT--G----------------CA--G-----------------------------------------------------------------------------------------------------------------------------------------GCAg--Ac-TG-----------------------------------------------------------------------------------------------------------------------------------------------------------------------------------------------------------------------------------------------------------------------------------------------------------------------------------------------------------------------------------------CG-GGgT------------------C----------------------Tc--a-CA----GGGc-C----CtGAC------------------------------------------------------------------------------------------C----------TgCG--------------------------------GcTG-----GgCa-ACaTt-----cC-cC--CtCG-------------------------------------------------------------------------------------------Gc-T----C---G-TGC---GG--CGt-GtAc-GaC----GaC---------Ca-CC-Ac--CtGc-cAC----GCa-Ct-GCTg-CG--C----Cc--TC-CCCaccga--------------------------------------------------------------------------------------------------------------------------------------------------------------------------------------------------------------------------------------------------CA--GaGg-------------------------CCA-CC------------------------------------------------------------------------------------------------------------------------------------------------------------------------------------------------------------------------------------------------------------------------------------------------------------------------------------------------------------------------------------------------------------------------------------GCc-T-------------------CC-----------------------------------------------------G--C-----Cc-CT-G--------------------------------------------------------------------------------------------------------------------------------------------------------------------------------------------------------------------------------------------------------------------------------------------------------------------------------------------------------------------------------GGG--CA--------------------------------------------------------CGa-C--CCT---------------------------------------------------------------------------------GaG-GGCg--G---------------------------------C---CCc-G---------------------------------C-------------------------------------------tG---G--Ga-GcG-Cg-GcGtG------------------------------------------------------------------------------------------------------------------------------------------------------------------------------------------------------------------------------------------------------------------------------Ca--GtG---CgGCcCg-GC------------------------------------------------------------------------------------------------------------------------------------------------------------------------------------------------------------------------------------GCaGcG--GCa-GgACg-----------------------------GCt---------------cGT--------------------------------------------------------------CC-TCG------g-CGa-CGCgGAtG-TG---------------------------------------------------------------------------------------------------GcCgCc--GtGcCac--------agGgCgTaGg-GGtGc-------------cGtG---------------------------------------------------------------------------------------------Gc--tGtAG--GcG----------------------------------------------------------------------------------------------------------------------------------------------------------------------------------------Cg-Ca-TG-----------------------------------------------------------------------------------------------------CG-CCGg--cT------------------------------------------------------------------------------------------------------------------------------------------------------------------------------------------------------------------------------------------------------------------------------------------------------------------------------TgTGC---Gt-GGt-GGA--------------AtGG----AGGC----GGTG-------------------------------------------------------------------------------------------------------------------------------------------------------------------------------------------------------------------------------------------------------------------------------------------------------------------------------------------------------------------------------------------------------------------------------------------------------------------------------------AG-----------------------------------------------</ns1:sequence><ns1:name>Sider1/1-395_LmjF34_782805..782</ns1:name></ns1:Sequence><ns1:Sequence id="16278782"><ns1:sequence>CCG--------------------------T---------------------------------------------------------------------------------------------------------------------------------------------------------------------------------------------------------------------------------------------------------------------------------------------------------------------------------------------------------------------------------------------------------------------------------------------------------------------------G--------------------------------------------------------------------------------------------------------------------------------------------------------------------------------------GGgA-------GtCGc-----------------------------------------------------------------------------------------------------------------------------------------------CACgC----------------------CgCatGtGaC-GCG--------------ATG------CAGCG------GCCt-T-----------------------------------------------------------------------------------------------------------------------------------------------------------------------------------------------------------------------------------------------------------------------------caggag---------------------------acggagGG-GGAGAAGCac---------------ggCAT--G----------------CA--G-----------------------------------------------------------------------------------------------------------------------------------------GCAg--Ac-TG-----------------------------------------------------------------------------------------------------------------------------------------------------------------------------------------------------------------------------------------------------------------------------------------------------------------------------------------------------------------------------------------CG-GGgT------------------C----------------------Tc--a-CA----GGGc-C----CtGAC------------------------------------------------------------------------------------------C----------TgCG--------------------------------GcTG-----GgCa-ACaTt-----cC-cC--CtCG-------------------------------------------------------------------------------------------Gc-T----C---G-TGC---GG--CGt-GtAc-GaC----GaC---------Ca-CC-Ac--CtGc-cAC----GCa-Ct-GCTg-CG--C----Cc--TC-CCCaccga--------------------------------------------------------------------------------------------------------------------------------------------------------------------------------------------------------------------------------------------------CA--GaGg-------------------------CCA-CC------------------------------------------------------------------------------------------------------------------------------------------------------------------------------------------------------------------------------------------------------------------------------------------------------------------------------------------------------------------------------------------------------------------------------------GCc-T-------------------CC-----------------------------------------------------G--C-----Cc-CT-G--------------------------------------------------------------------------------------------------------------------------------------------------------------------------------------------------------------------------------------------------------------------------------------------------------------------------------------------------------------------------------GGG--CA--------------------------------------------------------CGa-C--CCT---------------------------------------------------------------------------------GaG-GGCg--G---------------------------------C---CCc-G---------------------------------C-------------------------------------------tG---G--Ga-GcG-Cg-GcGtG------------------------------------------------------------------------------------------------------------------------------------------------------------------------------------------------------------------------------------------------------------------------------Ca--GtG---CgGCcCg-GC------------------------------------------------------------------------------------------------------------------------------------------------------------------------------------------------------------------------------------GCaGcG--GCa-GgACg-----------------------------GCt---------------cGT--------------------------------------------------------------CC-TCG------g-CGa-CGCgGAtG-TG---------------------------------------------------------------------------------------------------GcCgCc--GtGcCac--------agGgCgTaGg-GGtGc-------------cGtG---------------------------------------------------------------------------------------------Gc--tGtAG--GcG----------------------------------------------------------------------------------------------------------------------------------------------------------------------------------------Cg-Ca-TG-----------------------------------------------------------------------------------------------------CG-CCGg--cT------------------------------------------------------------------------------------------------------------------------------------------------------------------------------------------------------------------------------------------------------------------------------------------------------------------------------TgTGC---Gt-GGt-GGA--------------AtGG----AGGC----GGTG-------------------------------------------------------------------------------------------------------------------------------------------------------------------------------------------------------------------------------------------------------------------------------------------------------------------------------------------------------------------------------------------------------------------------------------------------------------------------------------AG-----------------------------------------------</ns1:sequence><ns1:name>Sider1/1-395_LmjF34_729996..729</ns1:name></ns1:Sequence><ns1:Sequence id="13630585"><ns1:sequence>CCG--------------------------T---------------------------------------------------------------------------------------------------------------------------------------------------------------------------------------------------------------------------------------------------------------------------------------------------------------------------------------------------------------------------------------------------------------------------------------------------------------------------G--------------------------------------------------------------------------------------------------------------------------------------------------------------------------------------GGgA-------GtCGc-----------------------------------------------------------------------------------------------------------------------------------------------CACgC----------------------CgCatGtGaC-GCG--------------ATG------CAGCG------GCCt-T-----------------------------------------------------------------------------------------------------------------------------------------------------------------------------------------------------------------------------------------------------------------------------caggag---------------------------acggagGG-GGAGAAGCac---------------ggCAT--G----------------CA--G-----------------------------------------------------------------------------------------------------------------------------------------GCAg--Ac-TG-----------------------------------------------------------------------------------------------------------------------------------------------------------------------------------------------------------------------------------------------------------------------------------------------------------------------------------------------------------------------------------------CG-GGgT------------------C----------------------Tc--a-CA----GGGc-C----CtGAC------------------------------------------------------------------------------------------C----------TgCG--------------------------------GcTG-----GgCa-ACaTt-----cC-cC--CtCG-------------------------------------------------------------------------------------------Gc-T----C---G-TGC---GG--CGt-GtAc-GaC----GaC---------Ca-CC-Ac--CtGc-cAC----GCa-Ct-GCTg-CG--C----Cc--TC-CCCaccga--------------------------------------------------------------------------------------------------------------------------------------------------------------------------------------------------------------------------------------------------CA--GaGg-------------------------CCA-CC------------------------------------------------------------------------------------------------------------------------------------------------------------------------------------------------------------------------------------------------------------------------------------------------------------------------------------------------------------------------------------------------------------------------------------GCc-T-------------------CC-----------------------------------------------------G--C-----Cc-CT-G--------------------------------------------------------------------------------------------------------------------------------------------------------------------------------------------------------------------------------------------------------------------------------------------------------------------------------------------------------------------------------GGG--CA--------------------------------------------------------CGa-C--CCT---------------------------------------------------------------------------------GaG-GGCg--G---------------------------------C---CCc-G---------------------------------C-------------------------------------------tG---G--Ga-GcG-Cg-GcGtG------------------------------------------------------------------------------------------------------------------------------------------------------------------------------------------------------------------------------------------------------------------------------Ca--GtG---CgGCcCg-GC------------------------------------------------------------------------------------------------------------------------------------------------------------------------------------------------------------------------------------GCaGcG--GCa-GgACg-----------------------------GCt---------------cGT--------------------------------------------------------------CC-TCG------g-CGa-CGCgGAtG-TG---------------------------------------------------------------------------------------------------GcCgCc--GtGcCac--------agGgCgTaGg-GGtGc-------------cGtG---------------------------------------------------------------------------------------------Gc--tGtAG--GcG----------------------------------------------------------------------------------------------------------------------------------------------------------------------------------------Cg-Ca-TG-----------------------------------------------------------------------------------------------------CG-CCGg--cT------------------------------------------------------------------------------------------------------------------------------------------------------------------------------------------------------------------------------------------------------------------------------------------------------------------------------TgTGC---Gt-GGt-GGA--------------AtGG----AGGC----GGTG-------------------------------------------------------------------------------------------------------------------------------------------------------------------------------------------------------------------------------------------------------------------------------------------------------------------------------------------------------------------------------------------------------------------------------------------------------------------------------------AG-----------------------------------------------</ns1:sequence><ns1:name>Sider1/1-395_LmjF34_835351..834</ns1:name></ns1:Sequence><ns1:Sequence id="2889719"><ns1:sequence>CCG--------------------------T---------------------------------------------------------------------------------------------------------------------------------------------------------------------------------------------------------------------------------------------------------------------------------------------------------------------------------------------------------------------------------------------------------------------------------------------------------------------------G--------------------------------------------------------------------------------------------------------------------------------------------------------------------------------------GGgA-------GtCGc-----------------------------------------------------------------------------------------------------------------------------------------------CACgC----------------------CgCatGtGaC-GCG--------------ATG------CAGCG------GCCt-T-----------------------------------------------------------------------------------------------------------------------------------------------------------------------------------------------------------------------------------------------------------------------------caggag---------------------------acggagGG-GGAGAAGCac---------------ggCAT--G----------------CA--G-----------------------------------------------------------------------------------------------------------------------------------------GCAg--Ac-TG-----------------------------------------------------------------------------------------------------------------------------------------------------------------------------------------------------------------------------------------------------------------------------------------------------------------------------------------------------------------------------------------CG-GGgT------------------C----------------------Tc--a-CA----GGGc-C----CtGAC------------------------------------------------------------------------------------------C----------TgCG--------------------------------GcTG-----GgCa-ACaTt-----cC-cC--CtCG-------------------------------------------------------------------------------------------Gc-T----C---G-TGC---GG--CGt-GtAc-GaC----GaC---------Ca-CC-Ac--CtGc-cAC----GCa-Ct-GCTg-CG--C----Cc--TC-CCCaccga--------------------------------------------------------------------------------------------------------------------------------------------------------------------------------------------------------------------------------------------------CA--GaGg-------------------------CCA-CC------------------------------------------------------------------------------------------------------------------------------------------------------------------------------------------------------------------------------------------------------------------------------------------------------------------------------------------------------------------------------------------------------------------------------------GCc-T-------------------CC-----------------------------------------------------G--C-----Cc-CT-G--------------------------------------------------------------------------------------------------------------------------------------------------------------------------------------------------------------------------------------------------------------------------------------------------------------------------------------------------------------------------------GGG--CA--------------------------------------------------------CGa-C--CCT---------------------------------------------------------------------------------GaG-GGCg--G---------------------------------C---CCc-G---------------------------------C-------------------------------------------tG---G--Ga-GcG-Cg-GcGtG------------------------------------------------------------------------------------------------------------------------------------------------------------------------------------------------------------------------------------------------------------------------------Ca--GtG---CgGCcCg-GC------------------------------------------------------------------------------------------------------------------------------------------------------------------------------------------------------------------------------------GCaGcG--GCa-GgACg-----------------------------GCt---------------cGT--------------------------------------------------------------CC-TCG------g-CGa-CGCgGAtG-TG---------------------------------------------------------------------------------------------------GcCgCc--GtGcCac--------agGgCgTaGg-GGcGc-------------cGtG---------------------------------------------------------------------------------------------Gc--tGtAG--GcG----------------------------------------------------------------------------------------------------------------------------------------------------------------------------------------Cg-Ca-TG-----------------------------------------------------------------------------------------------------CG-CCGg--cT------------------------------------------------------------------------------------------------------------------------------------------------------------------------------------------------------------------------------------------------------------------------------------------------------------------------------TgTGC---Gt-GGt-GGA--------------AtGG----AGGC----GGTG-------------------------------------------------------------------------------------------------------------------------------------------------------------------------------------------------------------------------------------------------------------------------------------------------------------------------------------------------------------------------------------------------------------------------------------------------------------------------------------AG-----------------------------------------------</ns1:sequence><ns1:name>Sider1/1-395_LmjF34_745125..744</ns1:name></ns1:Sequence><ns1:Sequence id="22948154"><ns1:sequence>CCG--------------------------T---------------------------------------------------------------------------------------------------------------------------------------------------------------------------------------------------------------------------------------------------------------------------------------------------------------------------------------------------------------------------------------------------------------------------------------------------------------------------G--------------------------------------------------------------------------------------------------------------------------------------------------------------------------------------GGgA-------GtCGc-----------------------------------------------------------------------------------------------------------------------------------------------CACgC----------------------CgCatGtGaC-GCG--------------ATG------CAGCG------GCCt-T-----------------------------------------------------------------------------------------------------------------------------------------------------------------------------------------------------------------------------------------------------------------------------caggag---------------------------acggagGG-GGAGAAGCac---------------ggCAT--G----------------CA--G-----------------------------------------------------------------------------------------------------------------------------------------GCAg--Ac-TG-----------------------------------------------------------------------------------------------------------------------------------------------------------------------------------------------------------------------------------------------------------------------------------------------------------------------------------------------------------------------------------------CG-GGgT------------------C----------------------Tc--a-CA----GGGc-C----CtGAC------------------------------------------------------------------------------------------C----------TgCG--------------------------------GcTG-----GgCa-ACaTt-----cC-cC--CtCG-------------------------------------------------------------------------------------------Gc-T----C---G-TGC---GG--CGt-GtAc-GaC----GaC---------Ca-CC-Ac--CtGc-cAC----GCa-Ct-GCTg-CG--C----Cc--TC-CCCaccga--------------------------------------------------------------------------------------------------------------------------------------------------------------------------------------------------------------------------------------------------CA--GaGg-------------------------CCA-CC------------------------------------------------------------------------------------------------------------------------------------------------------------------------------------------------------------------------------------------------------------------------------------------------------------------------------------------------------------------------------------------------------------------------------------GCc-T-------------------CC-----------------------------------------------------G--C-----Cc-CT-G--------------------------------------------------------------------------------------------------------------------------------------------------------------------------------------------------------------------------------------------------------------------------------------------------------------------------------------------------------------------------------GGG--CA--------------------------------------------------------CGa-C--CCT---------------------------------------------------------------------------------GaG-GGCg--G---------------------------------C---CCc-G---------------------------------C-------------------------------------------tG---G--Ga-GcG-Cg-GcGtG------------------------------------------------------------------------------------------------------------------------------------------------------------------------------------------------------------------------------------------------------------------------------Ca--GtG---CgGCcCg-GC------------------------------------------------------------------------------------------------------------------------------------------------------------------------------------------------------------------------------------GCaGcG--GCa-GgACg-----------------------------GCt---------------cGT--------------------------------------------------------------CC-TCG------g-CGa-CGCgGAtG-TG---------------------------------------------------------------------------------------------------GcCgCc--GtGcCac--------agGgCaTaGg-GGtGc-------------cGtG---------------------------------------------------------------------------------------------Gc--tGtAG--GcG----------------------------------------------------------------------------------------------------------------------------------------------------------------------------------------Cg-Ca-TG-----------------------------------------------------------------------------------------------------CG-CCGg--cT------------------------------------------------------------------------------------------------------------------------------------------------------------------------------------------------------------------------------------------------------------------------------------------------------------------------------TgTGC---Gt-GGt-GGA--------------AtGG----AGGC----GGTG-------------------------------------------------------------------------------------------------------------------------------------------------------------------------------------------------------------------------------------------------------------------------------------------------------------------------------------------------------------------------------------------------------------------------------------------------------------------------------------AG-----------------------------------------------</ns1:sequence><ns1:name>Sider1/1-395_LmjF34_812988..812</ns1:name></ns1:Sequence><ns1:Sequence id="17711949"><ns1:sequence>CCG--------------------------T---------------------------------------------------------------------------------------------------------------------------------------------------------------------------------------------------------------------------------------------------------------------------------------------------------------------------------------------------------------------------------------------------------------------------------------------------------------------------G--------------------------------------------------------------------------------------------------------------------------------------------------------------------------------------GGgA-------GtCGc-----------------------------------------------------------------------------------------------------------------------------------------------CACgC----------------------CgCatGtGaC-GCG--------------ATG------CAGCG------GCCt-T-----------------------------------------------------------------------------------------------------------------------------------------------------------------------------------------------------------------------------------------------------------------------------caggag---------------------------acggagGG-GGAGAAGCac---------------ggCAT--G----------------CA--G-----------------------------------------------------------------------------------------------------------------------------------------GCAg--Ac-TG-----------------------------------------------------------------------------------------------------------------------------------------------------------------------------------------------------------------------------------------------------------------------------------------------------------------------------------------------------------------------------------------CG-GGgT------------------C----------------------Tc--a-CA----GGGc-C----CtGAC------------------------------------------------------------------------------------------C----------TgCG--------------------------------GcTG-----GgCa-ACaTt-----cT-cC--CtCG-------------------------------------------------------------------------------------------Gc-T----C---G-TGC---GG--CGt-GtAc-GaC----GaC---------Ca-CC-Ac--CtGc-cAC----GCa-Ct-GCTg-CG--C----Cc--TC-CCCaccga--------------------------------------------------------------------------------------------------------------------------------------------------------------------------------------------------------------------------------------------------CA--GaGg-------------------------CCA-CC------------------------------------------------------------------------------------------------------------------------------------------------------------------------------------------------------------------------------------------------------------------------------------------------------------------------------------------------------------------------------------------------------------------------------------GCc-T-------------------CC-----------------------------------------------------G--C-----Cc-CT-G--------------------------------------------------------------------------------------------------------------------------------------------------------------------------------------------------------------------------------------------------------------------------------------------------------------------------------------------------------------------------------GGG--CA--------------------------------------------------------CAa-C--CCT---------------------------------------------------------------------------------GaG-GGCg--G---------------------------------C---CCc-G---------------------------------C-------------------------------------------tG---G--Ga-GcG-Cg-GcGtG------------------------------------------------------------------------------------------------------------------------------------------------------------------------------------------------------------------------------------------------------------------------------Ca--GtG---CgGCcCg-GC------------------------------------------------------------------------------------------------------------------------------------------------------------------------------------------------------------------------------------GCaGcG--GCa-GgACg-----------------------------GCt---------------cGT--------------------------------------------------------------CC-TCG------g-CGa-CGCgGAtG-TG---------------------------------------------------------------------------------------------------GcCgCc--GtGcCac--------agGgCgTaGg-GGtGc-------------cGtG---------------------------------------------------------------------------------------------Gc--tGtAG--GcG----------------------------------------------------------------------------------------------------------------------------------------------------------------------------------------Cg-Ca-TG-----------------------------------------------------------------------------------------------------CG-CCGg--cT------------------------------------------------------------------------------------------------------------------------------------------------------------------------------------------------------------------------------------------------------------------------------------------------------------------------------TgTGC---Gt-GGt-GGA--------------AtGG----AGGC----GGTG-------------------------------------------------------------------------------------------------------------------------------------------------------------------------------------------------------------------------------------------------------------------------------------------------------------------------------------------------------------------------------------------------------------------------------------------------------------------------------------AG-----------------------------------------------</ns1:sequence><ns1:name>Sider1/1-395_LmjF34_715177..714</ns1:name></ns1:Sequence><ns1:Sequence id="23361497"><ns1:sequence>CCG--------------------------T---------------------------------------------------------------------------------------------------------------------------------------------------------------------------------------------------------------------------------------------------------------------------------------------------------------------------------------------------------------------------------------------------------------------------------------------------------------------------G--------------------------------------------------------------------------------------------------------------------------------------------------------------------------------------GGgA-------GtCGc-----------------------------------------------------------------------------------------------------------------------------------------------CACgC----------------------CgCatGtGaC-GCG--------------ATG------CAGCG------GCCt-T-----------------------------------------------------------------------------------------------------------------------------------------------------------------------------------------------------------------------------------------------------------------------------caggag---------------------------acggagGG-GGAGAAGCac---------------ggCAT--G----------------CA--G-----------------------------------------------------------------------------------------------------------------------------------------GCAg--Ac-TG-----------------------------------------------------------------------------------------------------------------------------------------------------------------------------------------------------------------------------------------------------------------------------------------------------------------------------------------------------------------------------------------CG-GGgT------------------C----------------------Tc--a-CA----GGGc-C----CtGAC------------------------------------------------------------------------------------------C----------TgCG--------------------------------GcTG-----GgCa-ACaTt-----cT-cC--CtCG-------------------------------------------------------------------------------------------Gc-T----C---G-TGC---GG--CGt-GtAc-GaC----GaC---------Ca-CC-Ac--CtGc-cAC----GCa-Ct-GCTg-CG--C----Cc--TC-CCCaccga--------------------------------------------------------------------------------------------------------------------------------------------------------------------------------------------------------------------------------------------------CA--GaGg-------------------------CCA-CC------------------------------------------------------------------------------------------------------------------------------------------------------------------------------------------------------------------------------------------------------------------------------------------------------------------------------------------------------------------------------------------------------------------------------------GCc-T-------------------CC-----------------------------------------------------G--C-----Cc-CT-G--------------------------------------------------------------------------------------------------------------------------------------------------------------------------------------------------------------------------------------------------------------------------------------------------------------------------------------------------------------------------------GGG--CA--------------------------------------------------------CGa-C--CCT---------------------------------------------------------------------------------GaG-GGCg--G---------------------------------C---CCc-G---------------------------------C-------------------------------------------tG---G--Ga-GcG-Cg-GcGtG------------------------------------------------------------------------------------------------------------------------------------------------------------------------------------------------------------------------------------------------------------------------------Ca--GtG---CgGCcCg-GC------------------------------------------------------------------------------------------------------------------------------------------------------------------------------------------------------------------------------------GCaGcG--GCa-GgACg-----------------------------GCt---------------cGT--------------------------------------------------------------CC-TCG------g-CGa-CGCgGAtG-TG---------------------------------------------------------------------------------------------------GcCgCc--GtGcCac--------agGgCgTaGg-GGtGc-------------cGtG---------------------------------------------------------------------------------------------Gc--tGtAG--GcG----------------------------------------------------------------------------------------------------------------------------------------------------------------------------------------Cg-Ca-TG-----------------------------------------------------------------------------------------------------CG-CCGg--cT------------------------------------------------------------------------------------------------------------------------------------------------------------------------------------------------------------------------------------------------------------------------------------------------------------------------------TgTGC---Gt-GGt-GGA--------------AtGG----AGGC----GGTG-------------------------------------------------------------------------------------------------------------------------------------------------------------------------------------------------------------------------------------------------------------------------------------------------------------------------------------------------------------------------------------------------------------------------------------------------------------------------------------AG-----------------------------------------------</ns1:sequence><ns1:name>Sider1/1-395_LmjF34_722719..722</ns1:name></ns1:Sequence><ns1:Sequence id="27785692"><ns1:sequence>CCG--------------------------T---------------------------------------------------------------------------------------------------------------------------------------------------------------------------------------------------------------------------------------------------------------------------------------------------------------------------------------------------------------------------------------------------------------------------------------------------------------------------G--------------------------------------------------------------------------------------------------------------------------------------------------------------------------------------GGgA-------GtCGc-----------------------------------------------------------------------------------------------------------------------------------------------CACgC----------------------CgCatGtGaC-GTG--------------ATG------CAGCG------GCCt-T-----------------------------------------------------------------------------------------------------------------------------------------------------------------------------------------------------------------------------------------------------------------------------caggag---------------------------acggagGG-GGAGAAGCac---------------ggCAT--G----------------CA--G-----------------------------------------------------------------------------------------------------------------------------------------GCAg--Ac-TG-----------------------------------------------------------------------------------------------------------------------------------------------------------------------------------------------------------------------------------------------------------------------------------------------------------------------------------------------------------------------------------------CG-GGgT------------------C----------------------Tc--a-CA----GGGc-C----CtGAC------------------------------------------------------------------------------------------C----------TgCG--------------------------------GcTG-----GgCa-ACaTt-----cT-cC--CtCG-------------------------------------------------------------------------------------------Gc-T----C---G-TGC---GG--CGt-GtAc-GaC----GaC---------Ca-CC-Ac--CtGc-cAC----GCa-Ct-GCTg-CG--C----Cc--TC-CCCaccga--------------------------------------------------------------------------------------------------------------------------------------------------------------------------------------------------------------------------------------------------CA--GaGg-------------------------CCA-CC------------------------------------------------------------------------------------------------------------------------------------------------------------------------------------------------------------------------------------------------------------------------------------------------------------------------------------------------------------------------------------------------------------------------------------GCc-T-------------------CC-----------------------------------------------------G--C-----Cc-CT-G--------------------------------------------------------------------------------------------------------------------------------------------------------------------------------------------------------------------------------------------------------------------------------------------------------------------------------------------------------------------------------GGG--CA--------------------------------------------------------CGa-C--CCT---------------------------------------------------------------------------------GaG-GGCg--G---------------------------------C---CCc-G---------------------------------C-------------------------------------------tG---G--Ga-GcG-Cg-GcGtG------------------------------------------------------------------------------------------------------------------------------------------------------------------------------------------------------------------------------------------------------------------------------Ca--GtG---CgGCcCg-GC------------------------------------------------------------------------------------------------------------------------------------------------------------------------------------------------------------------------------------GCaGcG--GCa-GgACg-----------------------------GCt---------------cGT--------------------------------------------------------------CC-TCG------g-CGa-CGCgGAtG-TG---------------------------------------------------------------------------------------------------GcCgCc--GtGcCac--------agGgCgTaGg-GGcGc-------------cGtG---------------------------------------------------------------------------------------------Gc--tGtAG--GcG----------------------------------------------------------------------------------------------------------------------------------------------------------------------------------------Cg-Ca-TG-----------------------------------------------------------------------------------------------------CG-CCGg--cT------------------------------------------------------------------------------------------------------------------------------------------------------------------------------------------------------------------------------------------------------------------------------------------------------------------------------TgTGC---Gt-GGt-GGA--------------AtGG----AGGC----GGTGagaagcaagtgcatggctcgctgat-------------------------------------------------------------------------------------------------------------------------------------------------------------------------------------------------------------------------------------------------------------------------------------------------------------------------------------------------------------------------------------------------------------------------------------------------------------------------------------------------------------</ns1:sequence><ns1:name>Sider1/1-418_LmjF34_707627..707</ns1:name></ns1:Sequence><ns1:Sequence id="7903337"><ns1:sequence>CCG--------------------------T---------------------------------------------------------------------------------------------------------------------------------------------------------------------------------------------------------------------------------------------------------------------------------------------------------------------------------------------------------------------------------------------------------------------------------------------------------------------------G--------------------------------------------------------------------------------------------------------------------------------------------------------------------------------------GGgA-------GtCGc-----------------------------------------------------------------------------------------------------------------------------------------------CACgC----------------------CgCatGtGaC-GCG--------------ATG------CAGCG------GCCt-T-----------------------------------------------------------------------------------------------------------------------------------------------------------------------------------------------------------------------------------------------------------------------------caggag---------------------------acggagGG-GGAGAAGCac---------------ggCAT--G----------------CA--G-----------------------------------------------------------------------------------------------------------------------------------------GCAg--Ac-TG-----------------------------------------------------------------------------------------------------------------------------------------------------------------------------------------------------------------------------------------------------------------------------------------------------------------------------------------------------------------------------------------CG-GGgT------------------C----------------------Tc--a-CA----GGGc-C----CtGAC------------------------------------------------------------------------------------------C----------TgCG--------------------------------GcTG-----GgCa-ACaTt-----cT-cC--CtCG-------------------------------------------------------------------------------------------Gc-T----C---G-TGC---GG--CGt-GtAc-GaC----GaC---------Ca-CC-Ac--CtGc-cAC----GCa-Ct-GCTg-CG--C----Cc--TC-CCCaccga--------------------------------------------------------------------------------------------------------------------------------------------------------------------------------------------------------------------------------------------------CA--GaGg-------------------------CCA-CC------------------------------------------------------------------------------------------------------------------------------------------------------------------------------------------------------------------------------------------------------------------------------------------------------------------------------------------------------------------------------------------------------------------------------------GCc-T-------------------CC-----------------------------------------------------G--C-----Cc-CT-G--------------------------------------------------------------------------------------------------------------------------------------------------------------------------------------------------------------------------------------------------------------------------------------------------------------------------------------------------------------------------------GGG--CA--------------------------------------------------------CGa-C--CCT---------------------------------------------------------------------------------GaG-GGCg--G---------------------------------C---CCc-G---------------------------------C-------------------------------------------tG---G--Ga-GcG-Cg-GcGtG------------------------------------------------------------------------------------------------------------------------------------------------------------------------------------------------------------------------------------------------------------------------------Ca--GtG---CgGCcCg-GC------------------------------------------------------------------------------------------------------------------------------------------------------------------------------------------------------------------------------------GCaGcG--GCa-GgACg-----------------------------GCt---------------cGT--------------------------------------------------------------CC-TCG------g-CGa-CGCgGAtG-TG---------------------------------------------------------------------------------------------------GcCgCc--GtGcCac--------agGgCgTaGg-GGtGc-------------cGtG---------------------------------------------------------------------------------------------Gc--tGtAG--GcG----------------------------------------------------------------------------------------------------------------------------------------------------------------------------------------Cg-Ca-TG-----------------------------------------------------------------------------------------------------CG-CCGg--cT------------------------------------------------------------------------------------------------------------------------------------------------------------------------------------------------------------------------------------------------------------------------------------------------------------------------------TgTGC---Gt-GGt-GGA--------------AtGG----AGGC----GGTG-------------------------------------------------------------------------------------------------------------------------------------------------------------------------------------------------------------------------------------------------------------------------------------------------------------------------------------------------------------------------------------------------------------------------------------------------------------------------------------AG-----------------------------------------------</ns1:sequence><ns1:name>Sider1/1-395_LmjF34_805441..805</ns1:name></ns1:Sequence><ns1:Sequence id="21217085"><ns1:sequence>CCG--------------------------T---------------------------------------------------------------------------------------------------------------------------------------------------------------------------------------------------------------------------------------------------------------------------------------------------------------------------------------------------------------------------------------------------------------------------------------------------------------------------G--------------------------------------------------------------------------------------------------------------------------------------------------------------------------------------GGgA-------GtCGc-----------------------------------------------------------------------------------------------------------------------------------------------CACgC----------------------CgCatGtGaC-GCG--------------ATG------CAGCG------GCCt-T-----------------------------------------------------------------------------------------------------------------------------------------------------------------------------------------------------------------------------------------------------------------------------caggag---------------------------acggagGG-GGAGAAGCac---------------ggCAT--G----------------CA--G-----------------------------------------------------------------------------------------------------------------------------------------GCAg--Ac-TG-----------------------------------------------------------------------------------------------------------------------------------------------------------------------------------------------------------------------------------------------------------------------------------------------------------------------------------------------------------------------------------------CG-GGgT------------------C----------------------Tc--a-CA----GGGc-C----CtGAC------------------------------------------------------------------------------------------C----------TgCG--------------------------------GcTG-----GgCa-ACaTt-----cC-cC--CtCG-------------------------------------------------------------------------------------------Gc-T----C---G-TGC---GG--CGt-GtAc-GaC----GaC---------Ca-CC-Ac--CtGc-cAC----GCa-Ct-GCTg-CA--C----Cc--TC-CCCaccga--------------------------------------------------------------------------------------------------------------------------------------------------------------------------------------------------------------------------------------------------CA--GaGg-------------------------CCA-CC------------------------------------------------------------------------------------------------------------------------------------------------------------------------------------------------------------------------------------------------------------------------------------------------------------------------------------------------------------------------------------------------------------------------------------GCc-T-------------------CC-----------------------------------------------------G--C-----Cc-CT-G--------------------------------------------------------------------------------------------------------------------------------------------------------------------------------------------------------------------------------------------------------------------------------------------------------------------------------------------------------------------------------GGG--CA--------------------------------------------------------CAa-C--CCT---------------------------------------------------------------------------------GaG-GGCg--G---------------------------------C---CCc-G---------------------------------C-------------------------------------------tG---G--Ga-GcG-Cg-GcGtG------------------------------------------------------------------------------------------------------------------------------------------------------------------------------------------------------------------------------------------------------------------------------Ca--GtG---CgGCcCg-GC------------------------------------------------------------------------------------------------------------------------------------------------------------------------------------------------------------------------------------GCaGcG--GCa-GgACg-----------------------------GCt---------------cGT--------------------------------------------------------------CC-TCG------g-CGa-CGCgGAtG-TG---------------------------------------------------------------------------------------------------GcCgCc--GtGcCac--------agGgCgTaGg-GGtGc-------------cGtG---------------------------------------------------------------------------------------------Gc--tGtAG--GcG----------------------------------------------------------------------------------------------------------------------------------------------------------------------------------------Cg-Ca-TG-----------------------------------------------------------------------------------------------------CG-CCGg--cT------------------------------------------------------------------------------------------------------------------------------------------------------------------------------------------------------------------------------------------------------------------------------------------------------------------------------TgTGC---Gt-GGt-GGA--------------AtGG----AGGC----GGTG-------------------------------------------------------------------------------------------------------------------------------------------------------------------------------------------------------------------------------------------------------------------------------------------------------------------------------------------------------------------------------------------------------------------------------------------------------------------------------------AG-----------------------------------------------</ns1:sequence><ns1:name>Sider1/1-395_LmjF34_790358..789</ns1:name></ns1:Sequence><ns1:Sequence id="3373197"><ns1:sequence>CCG--------------------------T---------------------------------------------------------------------------------------------------------------------------------------------------------------------------------------------------------------------------------------------------------------------------------------------------------------------------------------------------------------------------------------------------------------------------------------------------------------------------G--------------------------------------------------------------------------------------------------------------------------------------------------------------------------------------GGgA-------GtCGc-----------------------------------------------------------------------------------------------------------------------------------------------CACgC----------------------CgCatGtGaC-GCG--------------ATG------CAGCG------GCCt-T-----------------------------------------------------------------------------------------------------------------------------------------------------------------------------------------------------------------------------------------------------------------------------caggag---------------------------acggagGG-GGAGAAGCac---------------ggCAT--G----------------CA--G-----------------------------------------------------------------------------------------------------------------------------------------GCAg--Ac-TG-----------------------------------------------------------------------------------------------------------------------------------------------------------------------------------------------------------------------------------------------------------------------------------------------------------------------------------------------------------------------------------------CG-GGgT------------------C----------------------Tc--a-CA----GGGc-C----CtGAC------------------------------------------------------------------------------------------C----------TgCG--------------------------------GcTG-----GgCa-ACaTt-----cC-cC--CtCG-------------------------------------------------------------------------------------------Gc-T----C---G-TGC---GG--CGt-GtAc-GaC----GaC---------Ca-CC-Ac--CtGc-cAC----GCa-Ct-GCTg-CA--C----Cc--TC-CCCaccga--------------------------------------------------------------------------------------------------------------------------------------------------------------------------------------------------------------------------------------------------CA--GaGg-------------------------CCA-CC------------------------------------------------------------------------------------------------------------------------------------------------------------------------------------------------------------------------------------------------------------------------------------------------------------------------------------------------------------------------------------------------------------------------------------GCc-T-------------------CC-----------------------------------------------------G--C-----Cc-CT-G--------------------------------------------------------------------------------------------------------------------------------------------------------------------------------------------------------------------------------------------------------------------------------------------------------------------------------------------------------------------------------GGG--CA--------------------------------------------------------CAa-C--CCT---------------------------------------------------------------------------------GaG-GGCg--G---------------------------------C---CCc-G---------------------------------C-------------------------------------------tG---G--Ga-GcG-Cg-GcGtG------------------------------------------------------------------------------------------------------------------------------------------------------------------------------------------------------------------------------------------------------------------------------Ca--GtG---CgGCcCg-GC------------------------------------------------------------------------------------------------------------------------------------------------------------------------------------------------------------------------------------GCaGcG--GCa-GgACg-----------------------------GCt---------------cGT--------------------------------------------------------------CC-TCG------g-CGa-CGCgGAtG-TG---------------------------------------------------------------------------------------------------GcCgCc--GtGcCac--------agGgCgTaGg-GGtGc-------------cGtG---------------------------------------------------------------------------------------------Gc--tGtAG--GcG----------------------------------------------------------------------------------------------------------------------------------------------------------------------------------------Cg-Ca-TG-----------------------------------------------------------------------------------------------------CG-CCGg--cT------------------------------------------------------------------------------------------------------------------------------------------------------------------------------------------------------------------------------------------------------------------------------------------------------------------------------TgTGC---Gt-GGt-GGA--------------AtGG----AGGC----GGTG-------------------------------------------------------------------------------------------------------------------------------------------------------------------------------------------------------------------------------------------------------------------------------------------------------------------------------------------------------------------------------------------------------------------------------------------------------------------------------------AG-----------------------------------------------</ns1:sequence><ns1:name>Sider1/1-395_LmjF34_767734..767</ns1:name></ns1:Sequence><ns1:Sequence id="28220074"><ns1:sequence>CCG--------------------------T---------------------------------------------------------------------------------------------------------------------------------------------------------------------------------------------------------------------------------------------------------------------------------------------------------------------------------------------------------------------------------------------------------------------------------------------------------------------------G--------------------------------------------------------------------------------------------------------------------------------------------------------------------------------------GGgA-------GtCGc-----------------------------------------------------------------------------------------------------------------------------------------------CACgC----------------------CgCatGtGaC-GCG--------------ATG------CAGCG------GCCt-T-----------------------------------------------------------------------------------------------------------------------------------------------------------------------------------------------------------------------------------------------------------------------------caggag---------------------------acggagGG-GGAGAAGCac---------------ggCAT--G----------------CA--G-----------------------------------------------------------------------------------------------------------------------------------------GCAg--Ac-TG-----------------------------------------------------------------------------------------------------------------------------------------------------------------------------------------------------------------------------------------------------------------------------------------------------------------------------------------------------------------------------------------CG-GGgT------------------C----------------------Tc--a-CA----GGGc-C----CtGAC------------------------------------------------------------------------------------------C----------TgCG--------------------------------GcTG-----GgCa-ACaTt-----cC-cC--CtCG-------------------------------------------------------------------------------------------Gc-T----C---G-TGC---GG--CGt-GtAc-GaC----GaC---------Ca-CC-Ac--CtGc-cAC----GCa-Ct-GCTg-CA--C----Cc--TC-CCCaccga--------------------------------------------------------------------------------------------------------------------------------------------------------------------------------------------------------------------------------------------------CA--GaGg-------------------------CCA-CC------------------------------------------------------------------------------------------------------------------------------------------------------------------------------------------------------------------------------------------------------------------------------------------------------------------------------------------------------------------------------------------------------------------------------------GCc-T-------------------CC-----------------------------------------------------G--C-----Cc-CT-G--------------------------------------------------------------------------------------------------------------------------------------------------------------------------------------------------------------------------------------------------------------------------------------------------------------------------------------------------------------------------------GGG--CA--------------------------------------------------------CAa-C--CCT---------------------------------------------------------------------------------GaG-GGCg--G---------------------------------C---CCc-G---------------------------------C-------------------------------------------tG---G--Ga-GcG-Cg-GcGtG------------------------------------------------------------------------------------------------------------------------------------------------------------------------------------------------------------------------------------------------------------------------------Ca--GtG---CgGCcCg-GC------------------------------------------------------------------------------------------------------------------------------------------------------------------------------------------------------------------------------------GCaGcG--GCa-GgACg-----------------------------GCt---------------cGT--------------------------------------------------------------CC-TCG------g-CGa-CGCgGAtG-TG---------------------------------------------------------------------------------------------------GcCgCc--GtGcCac--------agGgCgTaGg-GGtGc-------------cGtG---------------------------------------------------------------------------------------------Gc--tGtAG--GcG----------------------------------------------------------------------------------------------------------------------------------------------------------------------------------------Cg-Ca-TG-----------------------------------------------------------------------------------------------------CG-CCGg--cT------------------------------------------------------------------------------------------------------------------------------------------------------------------------------------------------------------------------------------------------------------------------------------------------------------------------------TgTGC---Gt-GGt-GGA--------------AtGG----AGGC----GGTG-------------------------------------------------------------------------------------------------------------------------------------------------------------------------------------------------------------------------------------------------------------------------------------------------------------------------------------------------------------------------------------------------------------------------------------------------------------------------------------AG-----------------------------------------------</ns1:sequence><ns1:name>Sider1/1-395_LmjF34_737527..737</ns1:name></ns1:Sequence><ns1:Sequence id="14256494"><ns1:sequence>CCG--------------------------T---------------------------------------------------------------------------------------------------------------------------------------------------------------------------------------------------------------------------------------------------------------------------------------------------------------------------------------------------------------------------------------------------------------------------------------------------------------------------G--------------------------------------------------------------------------------------------------------------------------------------------------------------------------------------GGgA-------GtCGc-----------------------------------------------------------------------------------------------------------------------------------------------CACgC----------------------CgCatGtGaC-GCG--------------ATG------CAGCG------GCCt-T-----------------------------------------------------------------------------------------------------------------------------------------------------------------------------------------------------------------------------------------------------------------------------caggag---------------------------acggagGG-GGAGAAGCac---------------ggCAT--G----------------CA--G-----------------------------------------------------------------------------------------------------------------------------------------GCAg--Ac-TG-----------------------------------------------------------------------------------------------------------------------------------------------------------------------------------------------------------------------------------------------------------------------------------------------------------------------------------------------------------------------------------------CG-GGgT------------------C----------------------Tc--a-CA----GGGc-C----CtGAC------------------------------------------------------------------------------------------C----------TgCG--------------------------------GcTG-----GgCa-ACaTt-----cC-cC--CtCG-------------------------------------------------------------------------------------------Gc-T----C---G-TGC---GG--CGt-GtAc-GaC----GaC---------Ca-CC-Ac--CtGc-cAC----GCa-Ct-GCTg-CG--C----Cc--TC-CCCaccga--------------------------------------------------------------------------------------------------------------------------------------------------------------------------------------------------------------------------------------------------CA--GaGg-------------------------CCA-CC------------------------------------------------------------------------------------------------------------------------------------------------------------------------------------------------------------------------------------------------------------------------------------------------------------------------------------------------------------------------------------------------------------------------------------GCc-T-------------------CC-----------------------------------------------------G--C-----Cc-CT-G--------------------------------------------------------------------------------------------------------------------------------------------------------------------------------------------------------------------------------------------------------------------------------------------------------------------------------------------------------------------------------GGG--CA--------------------------------------------------------CAa-C--CCT---------------------------------------------------------------------------------GaG-GGCg--G---------------------------------C---CCc-G---------------------------------C-------------------------------------------tG---G--Ga-GcG-Cg-GcGtG------------------------------------------------------------------------------------------------------------------------------------------------------------------------------------------------------------------------------------------------------------------------------Ca--GtG---CgGCcCg-GC------------------------------------------------------------------------------------------------------------------------------------------------------------------------------------------------------------------------------------GCaGcG--GCa-GgACg-----------------------------GCt---------------cGT--------------------------------------------------------------CC-TCG------g-CGa-CGCgGAtG-TG---------------------------------------------------------------------------------------------------GcCgCc--GtGcCac--------agGgCgTaGg-GGtGc-------------cGtG---------------------------------------------------------------------------------------------Gc--tGtAG--GcG----------------------------------------------------------------------------------------------------------------------------------------------------------------------------------------Cg-Ca-TG-----------------------------------------------------------------------------------------------------CG-CCGg--cT------------------------------------------------------------------------------------------------------------------------------------------------------------------------------------------------------------------------------------------------------------------------------------------------------------------------------TgTGC---Gt-GGt-GGA--------------AtGG----AGGC----GGTG-------------------------------------------------------------------------------------------------------------------------------------------------------------------------------------------------------------------------------------------------------------------------------------------------------------------------------------------------------------------------------------------------------------------------------------------------------------------------------------AG-----------------------------------------------</ns1:sequence><ns1:name>Sider1/1-395_LmjF34_752664..752</ns1:name></ns1:Sequence><ns1:Sequence id="30254491"><ns1:sequence>CCG--------------------------T---------------------------------------------------------------------------------------------------------------------------------------------------------------------------------------------------------------------------------------------------------------------------------------------------------------------------------------------------------------------------------------------------------------------------------------------------------------------------G--------------------------------------------------------------------------------------------------------------------------------------------------------------------------------------GGgA-------GtCGc-----------------------------------------------------------------------------------------------------------------------------------------------CACgC----------------------CgCatGtGaC-GCG--------------ATG------CAGCG------GCCt-T-----------------------------------------------------------------------------------------------------------------------------------------------------------------------------------------------------------------------------------------------------------------------------caggag---------------------------acggagGG-GGAGAAGCac---------------ggCAT--G----------------CA--G-----------------------------------------------------------------------------------------------------------------------------------------GCAg--Ac-TG-----------------------------------------------------------------------------------------------------------------------------------------------------------------------------------------------------------------------------------------------------------------------------------------------------------------------------------------------------------------------------------------CG-GGgT------------------C----------------------Tc--a-CA----GGGc-C----CtGAC------------------------------------------------------------------------------------------C----------TgCG--------------------------------GcTG-----GgCa-ACaTt-----cC-cC--CtCG-------------------------------------------------------------------------------------------Gc-T----C---G-TGC---GG--CGt-GtAc-GaC----GaC---------Ca-CC-Ac--CtGc-cAC----GCa-Ct-GCTg-CG--C----Cc--TC-CCCaccga--------------------------------------------------------------------------------------------------------------------------------------------------------------------------------------------------------------------------------------------------CA--GaGg-------------------------CCA-CC------------------------------------------------------------------------------------------------------------------------------------------------------------------------------------------------------------------------------------------------------------------------------------------------------------------------------------------------------------------------------------------------------------------------------------GCc-T-------------------CC-----------------------------------------------------G--C-----Cc-CT-G--------------------------------------------------------------------------------------------------------------------------------------------------------------------------------------------------------------------------------------------------------------------------------------------------------------------------------------------------------------------------------GGG--CA--------------------------------------------------------CAa-C--CCT---------------------------------------------------------------------------------GaG-GGCg--G---------------------------------C---CCc-G---------------------------------C-------------------------------------------tG---G--Ga-GcG-Cg-GcGtG------------------------------------------------------------------------------------------------------------------------------------------------------------------------------------------------------------------------------------------------------------------------------Ca--GtG---CgGCcCg-GC------------------------------------------------------------------------------------------------------------------------------------------------------------------------------------------------------------------------------------GCaGcG--GCa-GgACg-----------------------------GCt---------------cGT--------------------------------------------------------------CC-TCG------g-CGa-CGCgGAtG-TG---------------------------------------------------------------------------------------------------GcCgCc--GtGcCac--------agGgCgTaGg-GGtGc-------------cGtG---------------------------------------------------------------------------------------------Gc--tGtAG--GcG----------------------------------------------------------------------------------------------------------------------------------------------------------------------------------------Cg-Ca-TG-----------------------------------------------------------------------------------------------------CG-CCGg--cT------------------------------------------------------------------------------------------------------------------------------------------------------------------------------------------------------------------------------------------------------------------------------------------------------------------------------TgTGC---Gt-GGt-GGA--------------AtGG----AGGC----GGTG-------------------------------------------------------------------------------------------------------------------------------------------------------------------------------------------------------------------------------------------------------------------------------------------------------------------------------------------------------------------------------------------------------------------------------------------------------------------------------------AG-----------------------------------------------</ns1:sequence><ns1:name>Sider1/1-395_LmjF34_760191..759</ns1:name></ns1:Sequence><ns1:Sequence id="12608429"><ns1:sequence>CCG--------------------------T---------------------------------------------------------------------------------------------------------------------------------------------------------------------------------------------------------------------------------------------------------------------------------------------------------------------------------------------------------------------------------------------------------------------------------------------------------------------------G--------------------------------------------------------------------------------------------------------------------------------------------------------------------------------------GGgA-------GtCGc-----------------------------------------------------------------------------------------------------------------------------------------------CACgC----------------------CgCatGtGaC-GCG--------------ATG------CAGCG------GCCt-T-----------------------------------------------------------------------------------------------------------------------------------------------------------------------------------------------------------------------------------------------------------------------------caggag---------------------------acggagGG-GGAGAAGCac---------------ggCAT--G----------------CA--G-----------------------------------------------------------------------------------------------------------------------------------------GCAg--Ac-TG-----------------------------------------------------------------------------------------------------------------------------------------------------------------------------------------------------------------------------------------------------------------------------------------------------------------------------------------------------------------------------------------CG-GGgT------------------C----------------------Tc--a-CA----GGGc-C----CtGAC------------------------------------------------------------------------------------------C----------TgCG--------------------------------GcTG-----GgCa-ACaTt-----cC-cC--CtCG-------------------------------------------------------------------------------------------Gc-T----C---G-TGC---GG--CGt-GtAc-GaC----GaC---------Ca-CC-Ac--CtGc-cAC----GCa-Ct-GCTg-CG--C----Cc--TC-CCCaccga--------------------------------------------------------------------------------------------------------------------------------------------------------------------------------------------------------------------------------------------------CA--GaGg-------------------------CCA-CC------------------------------------------------------------------------------------------------------------------------------------------------------------------------------------------------------------------------------------------------------------------------------------------------------------------------------------------------------------------------------------------------------------------------------------GCc-T-------------------CC-----------------------------------------------------G--C-----Cc-CT-G--------------------------------------------------------------------------------------------------------------------------------------------------------------------------------------------------------------------------------------------------------------------------------------------------------------------------------------------------------------------------------GGG--CA--------------------------------------------------------CAa-C--CCT---------------------------------------------------------------------------------GaG-GGCg--G---------------------------------C---CCc-G---------------------------------C-------------------------------------------tG---G--Ga-GcG-Cg-GcGtG------------------------------------------------------------------------------------------------------------------------------------------------------------------------------------------------------------------------------------------------------------------------------Ca--GtG---CgGCcCg-GC------------------------------------------------------------------------------------------------------------------------------------------------------------------------------------------------------------------------------------GCaGcG--GCa-GgACg-----------------------------GCt---------------cGT--------------------------------------------------------------CC-TCG------g-CGa-CGCgGAtG-TG---------------------------------------------------------------------------------------------------GcCgCc--GtGcCac--------agGgCgTaGg-GGtGc-------------cGtG---------------------------------------------------------------------------------------------Gc--tGtAG--GcG----------------------------------------------------------------------------------------------------------------------------------------------------------------------------------------Cg-Ca-TG-----------------------------------------------------------------------------------------------------CG-CCGg--cT------------------------------------------------------------------------------------------------------------------------------------------------------------------------------------------------------------------------------------------------------------------------------------------------------------------------------TgTGC---Gt-GGt-GGA--------------AtGG----AGGC----GGTG-------------------------------------------------------------------------------------------------------------------------------------------------------------------------------------------------------------------------------------------------------------------------------------------------------------------------------------------------------------------------------------------------------------------------------------------------------------------------------------AG-----------------------------------------------</ns1:sequence><ns1:name>Sider1/1-395_LmjF34_827813..827</ns1:name></ns1:Sequence><ns1:Sequence id="2566497"><ns1:sequence>CCG--------------------------T---------------------------------------------------------------------------------------------------------------------------------------------------------------------------------------------------------------------------------------------------------------------------------------------------------------------------------------------------------------------------------------------------------------------------------------------------------------------------G--------------------------------------------------------------------------------------------------------------------------------------------------------------------------------------GGgA-------GtCGc-----------------------------------------------------------------------------------------------------------------------------------------------CACgC----------------------CgCatGtGaC-GCG--------------ATG------CAGCG------GCCt-T-----------------------------------------------------------------------------------------------------------------------------------------------------------------------------------------------------------------------------------------------------------------------------caggag---------------------------acggagGG-GGAGAAGCac---------------ggCAT--G----------------CA--G-----------------------------------------------------------------------------------------------------------------------------------------GCAg--Ac-TG-----------------------------------------------------------------------------------------------------------------------------------------------------------------------------------------------------------------------------------------------------------------------------------------------------------------------------------------------------------------------------------------CG-GGgT------------------C----------------------Tc--a-CA----GGGc-C----CtGAC------------------------------------------------------------------------------------------C----------TgCG--------------------------------GcTG-----GgCa-ACaTt-----cC-cC--CtCG-------------------------------------------------------------------------------------------Gc-T----C---G-TGC---GG--CGt-GtAc-GaC----GaC---------Ca-CC-Ac--CtGc-cAC----GCa-Ct-GCTg-CG--C----Cc--TC-CCCaccga--------------------------------------------------------------------------------------------------------------------------------------------------------------------------------------------------------------------------------------------------CA--GaGg-------------------------CCA-CC------------------------------------------------------------------------------------------------------------------------------------------------------------------------------------------------------------------------------------------------------------------------------------------------------------------------------------------------------------------------------------------------------------------------------------GCc-T-------------------CC-----------------------------------------------------G--C-----Cc-CT-G--------------------------------------------------------------------------------------------------------------------------------------------------------------------------------------------------------------------------------------------------------------------------------------------------------------------------------------------------------------------------------GGG--CA--------------------------------------------------------CAa-C--CCT---------------------------------------------------------------------------------GaG-GGCg--G---------------------------------C---CCc-G---------------------------------C-------------------------------------------tG---G--Ga-GcG-Cg-GcGtG------------------------------------------------------------------------------------------------------------------------------------------------------------------------------------------------------------------------------------------------------------------------------Ca--GtG---CgGCcCg-GC------------------------------------------------------------------------------------------------------------------------------------------------------------------------------------------------------------------------------------GCaGcG--GCa-GgACg-----------------------------GCt---------------cGT--------------------------------------------------------------CC-TCG------g-CGa-CGCgGAtG-TG---------------------------------------------------------------------------------------------------GcCgCc--GtGcCac--------agGgCgTaGg-GGtGc-------------cGtG---------------------------------------------------------------------------------------------Gc--tGtAG--GcG----------------------------------------------------------------------------------------------------------------------------------------------------------------------------------------Cg-Ca-TG-----------------------------------------------------------------------------------------------------CG-CCGg--cT------------------------------------------------------------------------------------------------------------------------------------------------------------------------------------------------------------------------------------------------------------------------------------------------------------------------------TgTGC---Gt-GGt-GGA--------------AtGG----AGGC----GGTG-------------------------------------------------------------------------------------------------------------------------------------------------------------------------------------------------------------------------------------------------------------------------------------------------------------------------------------------------------------------------------------------------------------------------------------------------------------------------------------AG-----------------------------------------------</ns1:sequence><ns1:name>Sider1/1-395_LmjF34_857975..857</ns1:name></ns1:Sequence><ns1:Sequence id="14871751"><ns1:sequence>CCG--------------------------T---------------------------------------------------------------------------------------------------------------------------------------------------------------------------------------------------------------------------------------------------------------------------------------------------------------------------------------------------------------------------------------------------------------------------------------------------------------------------G--------------------------------------------------------------------------------------------------------------------------------------------------------------------------------------GGgA-------GtCGc-----------------------------------------------------------------------------------------------------------------------------------------------CACgC----------------------CgCatGtGaC-GCG--------------ATG------CAGCG------GCCt-T-----------------------------------------------------------------------------------------------------------------------------------------------------------------------------------------------------------------------------------------------------------------------------caggag---------------------------acggagGG-GGAGAAGCac---------------ggCAT--G----------------CA--G-----------------------------------------------------------------------------------------------------------------------------------------GCAg--Ac-TG-----------------------------------------------------------------------------------------------------------------------------------------------------------------------------------------------------------------------------------------------------------------------------------------------------------------------------------------------------------------------------------------CG-GGgT------------------C----------------------Tc--a-CA----GGGc-C----CtGAC------------------------------------------------------------------------------------------C----------TgCG--------------------------------GcTG-----GgCa-ACaTt-----cC-cC--CtCG-------------------------------------------------------------------------------------------Gc-T----C---G-TGC---GG--CGt-GtAc-GaC----GaC---------Ca-CC-Ac--CtGc-cAC----GCa-Ct-GCTg-CG--C----Cc--TC-CCCaccga--------------------------------------------------------------------------------------------------------------------------------------------------------------------------------------------------------------------------------------------------CA--GaGg-------------------------CCA-CC------------------------------------------------------------------------------------------------------------------------------------------------------------------------------------------------------------------------------------------------------------------------------------------------------------------------------------------------------------------------------------------------------------------------------------GCc-T-------------------CC-----------------------------------------------------G--C-----Cc-CT-G--------------------------------------------------------------------------------------------------------------------------------------------------------------------------------------------------------------------------------------------------------------------------------------------------------------------------------------------------------------------------------GGG--CA--------------------------------------------------------CAa-C--CCT---------------------------------------------------------------------------------GaG-GGCg--G---------------------------------C---CCc-G---------------------------------C-------------------------------------------tG---G--Ga-GcG-Cg-GcGtG------------------------------------------------------------------------------------------------------------------------------------------------------------------------------------------------------------------------------------------------------------------------------Ca--GtG---CgGCcCg-GC------------------------------------------------------------------------------------------------------------------------------------------------------------------------------------------------------------------------------------GCaGcG--GCa-GgACg-----------------------------GCt---------------cGT--------------------------------------------------------------CC-TCG------g-CGa-CGCgGAtG-TG---------------------------------------------------------------------------------------------------GcCgCc--GtGcCac--------agGgCgTaGg-GGtGc-------------cGtG---------------------------------------------------------------------------------------------Gc--tGtAG--GcG----------------------------------------------------------------------------------------------------------------------------------------------------------------------------------------Cg-Ca-TG-----------------------------------------------------------------------------------------------------CG-CCGg--cT------------------------------------------------------------------------------------------------------------------------------------------------------------------------------------------------------------------------------------------------------------------------------------------------------------------------------TgTGC---Gt-GGt-GGA--------------AtGG----AGGC----GGTG-------------------------------------------------------------------------------------------------------------------------------------------------------------------------------------------------------------------------------------------------------------------------------------------------------------------------------------------------------------------------------------------------------------------------------------------------------------------------------------AG-----------------------------------------------</ns1:sequence><ns1:name>Sider1/1-395_LmjF34_850443..850</ns1:name></ns1:Sequence><ns1:Sequence id="14990140"><ns1:sequence>CCG--------------------------T---------------------------------------------------------------------------------------------------------------------------------------------------------------------------------------------------------------------------------------------------------------------------------------------------------------------------------------------------------------------------------------------------------------------------------------------------------------------------G--------------------------------------------------------------------------------------------------------------------------------------------------------------------------------------GGgA-------GtCGc-----------------------------------------------------------------------------------------------------------------------------------------------CACgC----------------------CgCatGtGaC-GCG--------------ATG------CAGCG------GCCt-T-----------------------------------------------------------------------------------------------------------------------------------------------------------------------------------------------------------------------------------------------------------------------------caggag---------------------------acggagGG-GGAGAAGCac---------------ggCAT--G----------------CA--G-----------------------------------------------------------------------------------------------------------------------------------------GCAg--Ac-TG-----------------------------------------------------------------------------------------------------------------------------------------------------------------------------------------------------------------------------------------------------------------------------------------------------------------------------------------------------------------------------------------CG-GGgT------------------C----------------------Tc--a-CA----GGGc-C----CtGAC------------------------------------------------------------------------------------------C----------TgCG--------------------------------GcTG-----GgCa-ACaTt-----cC-cC--CtGG-------------------------------------------------------------------------------------------Gc-T----C---G-TGC---GG--CGt-GtAc-GaC----GaC---------Ca-CC-Ac--CtGc-cAC----GCa-Ct-GGTg-CG--C----Cc--TC-CCCaccga--------------------------------------------------------------------------------------------------------------------------------------------------------------------------------------------------------------------------------------------------CA--GaGg-------------------------CCA-CC------------------------------------------------------------------------------------------------------------------------------------------------------------------------------------------------------------------------------------------------------------------------------------------------------------------------------------------------------------------------------------------------------------------------------------GCc-T-------------------CC-----------------------------------------------------G--C-----Cc-CT-G--------------------------------------------------------------------------------------------------------------------------------------------------------------------------------------------------------------------------------------------------------------------------------------------------------------------------------------------------------------------------------GGG--CA--------------------------------------------------------CGa-C--CCT---------------------------------------------------------------------------------GaG-GGCg--G---------------------------------C---CCc-G---------------------------------C-------------------------------------------tG---G--Ga-GcG-Cg-GcGtG------------------------------------------------------------------------------------------------------------------------------------------------------------------------------------------------------------------------------------------------------------------------------Ca--GtG---CgGCcCg-GC------------------------------------------------------------------------------------------------------------------------------------------------------------------------------------------------------------------------------------GCaGcG--GCa-GgACg-----------------------------GCt---------------cGT--------------------------------------------------------------CC-TCG------g-CGa-CGCgGAtG-TG---------------------------------------------------------------------------------------------------GcCgCc--GtGcCac--------agGgCgTaGg-GGtGc-------------cGtG---------------------------------------------------------------------------------------------Gc--tGtAG--GcG----------------------------------------------------------------------------------------------------------------------------------------------------------------------------------------Cg-Ca-TG-----------------------------------------------------------------------------------------------------CG-CCGg--cT------------------------------------------------------------------------------------------------------------------------------------------------------------------------------------------------------------------------------------------------------------------------------------------------------------------------------TgTGC---Gt-GGt-GGA--------------AtGG----AGGC----GGTG-------------------------------------------------------------------------------------------------------------------------------------------------------------------------------------------------------------------------------------------------------------------------------------------------------------------------------------------------------------------------------------------------------------------------------------------------------------------------------------AG-----------------------------------------------</ns1:sequence><ns1:name>Sider1/1-395_LmjF34_820275..819</ns1:name></ns1:Sequence><ns1:Sequence id="17679958"><ns1:sequence>CCG--------------------------T---------------------------------------------------------------------------------------------------------------------------------------------------------------------------------------------------------------------------------------------------------------------------------------------------------------------------------------------------------------------------------------------------------------------------------------------------------------------------G--------------------------------------------------------------------------------------------------------------------------------------------------------------------------------------GGgA-------GtCGc-----------------------------------------------------------------------------------------------------------------------------------------------CACgC----------------------CgCatGtGaC-GCG--------------ATG------CAGCG------GCCt-T-----------------------------------------------------------------------------------------------------------------------------------------------------------------------------------------------------------------------------------------------------------------------------caggag---------------------------acggagGG-GGAGAAGCac---------------ggCAT--G----------------CA--G-----------------------------------------------------------------------------------------------------------------------------------------GCAg--Ac-TG-----------------------------------------------------------------------------------------------------------------------------------------------------------------------------------------------------------------------------------------------------------------------------------------------------------------------------------------------------------------------------------------CG-GGgT------------------C----------------------Tc--a-CA----GGGc-C----CtGAC------------------------------------------------------------------------------------------C----------TgCG--------------------------------GcTG-----GgCa-ACaTt-----cC-cC--CtGG-------------------------------------------------------------------------------------------Gc-T----C---G-TGC---GG--CGt-GtAc-GaC----GaC---------Ca-CC-Ac--CtGc-cAC----GCa-Ct-GGTg-CG--C----Cc--TC-CCCaccga--------------------------------------------------------------------------------------------------------------------------------------------------------------------------------------------------------------------------------------------------CA--GaGg-------------------------CCA-CC------------------------------------------------------------------------------------------------------------------------------------------------------------------------------------------------------------------------------------------------------------------------------------------------------------------------------------------------------------------------------------------------------------------------------------GCc-T-------------------CC-----------------------------------------------------G--C-----Cc-CT-G--------------------------------------------------------------------------------------------------------------------------------------------------------------------------------------------------------------------------------------------------------------------------------------------------------------------------------------------------------------------------------GGG--CA--------------------------------------------------------CGa-C--CCT---------------------------------------------------------------------------------GaG-GGCg--G---------------------------------C---CCc-G---------------------------------C-------------------------------------------tG---G--Ga-GcG-Cg-GcGtG------------------------------------------------------------------------------------------------------------------------------------------------------------------------------------------------------------------------------------------------------------------------------Ca--GtG---CgGCcCg-GC------------------------------------------------------------------------------------------------------------------------------------------------------------------------------------------------------------------------------------GCaGcG--GCa-GgACg-----------------------------GCt---------------cGT--------------------------------------------------------------CC-TCG------g-CGa-CGCgGAtG-TG---------------------------------------------------------------------------------------------------GcCgCc--GtGcCac--------agGgCgTaGg-GGtGc-------------cGtG---------------------------------------------------------------------------------------------Gc--tGtAG--GcG----------------------------------------------------------------------------------------------------------------------------------------------------------------------------------------Cg-Ca-TG-----------------------------------------------------------------------------------------------------CG-CCGg--cT------------------------------------------------------------------------------------------------------------------------------------------------------------------------------------------------------------------------------------------------------------------------------------------------------------------------------TgTGC---Gt-GGt-GGA--------------AtGG----AGGC----GGTG-------------------------------------------------------------------------------------------------------------------------------------------------------------------------------------------------------------------------------------------------------------------------------------------------------------------------------------------------------------------------------------------------------------------------------------------------------------------------------------AG-----------------------------------------------</ns1:sequence><ns1:name>Sider1/1-395_LmjF34_865517..865</ns1:name></ns1:Sequence><ns1:Sequence id="13137563"><ns1:sequence>CCG--------------------------T---------------------------------------------------------------------------------------------------------------------------------------------------------------------------------------------------------------------------------------------------------------------------------------------------------------------------------------------------------------------------------------------------------------------------------------------------------------------------G--------------------------------------------------------------------------------------------------------------------------------------------------------------------------------------GGgA-------GtCGc-----------------------------------------------------------------------------------------------------------------------------------------------CACgC----------------------CgCatGtGaC-GCG--------------ATG------CAGCG------GCCt-T-----------------------------------------------------------------------------------------------------------------------------------------------------------------------------------------------------------------------------------------------------------------------------caggag---------------------------acggagGG-GGAGAAGCac---------------ggCAT--G----------------CA--G-----------------------------------------------------------------------------------------------------------------------------------------GCAg--Ac-TG-----------------------------------------------------------------------------------------------------------------------------------------------------------------------------------------------------------------------------------------------------------------------------------------------------------------------------------------------------------------------------------------CG-GGgT------------------C----------------------Tc--a-CA----GGGc-C----CtGAC------------------------------------------------------------------------------------------C----------TgCG--------------------------------GcTG-----GgCa-ACaTt-----cC-cC--CtGG-------------------------------------------------------------------------------------------Gc-T----C---G-TGC---GG--CGt-GtAc-GaC----GaC---------Ca-CC-Ac--CtGc-cAC----GCa-Ct-GGTg-CG--C----Cc--TC-CCCaccga--------------------------------------------------------------------------------------------------------------------------------------------------------------------------------------------------------------------------------------------------CA--GaGg-------------------------CCA-CC------------------------------------------------------------------------------------------------------------------------------------------------------------------------------------------------------------------------------------------------------------------------------------------------------------------------------------------------------------------------------------------------------------------------------------GCc-T-------------------CC-----------------------------------------------------G--C-----Cc-CT-G--------------------------------------------------------------------------------------------------------------------------------------------------------------------------------------------------------------------------------------------------------------------------------------------------------------------------------------------------------------------------------GGG--CA--------------------------------------------------------CGa-C--CCT---------------------------------------------------------------------------------GaG-GGCg--G---------------------------------C---CCc-G---------------------------------C-------------------------------------------tG---G--Ga-GcG-Cg-GcGtG------------------------------------------------------------------------------------------------------------------------------------------------------------------------------------------------------------------------------------------------------------------------------Ca--GtG---CgGCcCg-GC------------------------------------------------------------------------------------------------------------------------------------------------------------------------------------------------------------------------------------GCaGcG--GCa-GgACg-----------------------------GCt---------------cGT--------------------------------------------------------------CC-TCG------g-CGa-CGCgGAtG-TG---------------------------------------------------------------------------------------------------GcCgCc--GtGcCac--------agGgCgTaGg-GGtGc-------------cGtG---------------------------------------------------------------------------------------------Gc--tGtAG--GcG----------------------------------------------------------------------------------------------------------------------------------------------------------------------------------------Cg-Ca-TG-----------------------------------------------------------------------------------------------------CG-CCGg--cT------------------------------------------------------------------------------------------------------------------------------------------------------------------------------------------------------------------------------------------------------------------------------------------------------------------------------TgTGC---Gt-GGt-GGA--------------AtGG----AGGC----GGTG-------------------------------------------------------------------------------------------------------------------------------------------------------------------------------------------------------------------------------------------------------------------------------------------------------------------------------------------------------------------------------------------------------------------------------------------------------------------------------------AG-----------------------------------------------</ns1:sequence><ns1:name>Sider1/1-395_LmjF34_842898..842</ns1:name></ns1:Sequence><ns1:Sequence id="29664748"><ns1:sequence>------------------------------cacgcagaacacgcgaa------------------------------------------------------------------------------------------------------------------------------------------------------------------------------------------------------------------------------------------------------------------------------------------------------------------------------------------------------------------------------------------------------------------------------------------cggcgatggtgctgttGGT-------------------------------------------------------------------------------------------------------------------------------------------------------------------------------------GgCt------GtAGtG-----------------------------------------------------------------------------------------------------------------------------------------------GCcTgT--------------------CcCa-------GTC--------------CC-ACC--------------GCCa-G---------------------------------------------------------------------------------------------------------------------------------------------------------------------------------------------------------------------------Ca---C-CtCa-CTC-GCcgacgcaggcgct----tcccccagcagaT--------------------------------------------GGTGAAGCagcacctcaatgtagagcaCGC--G----------------CA--G----------------------------------------------------------------------------------------------------------------------------------------------------------------------------------------------------------------------------------------------------------------------------------------------------------------------------------------------------------------------------------------------------------------------------------------------------------------------------------------------------------------------------------------------------------------------G----------------------Gt--------------A--------CA------------------------------------------------------------------------------------------C----------TgCA---------------------Gg---TGgT--GcTG-----------CgGc------T-------------------------------------------------------------------------------------------------------------------GC----------------------------------------T------------GT--------------------------------------------------------------------------------------------------------------------------------------------------------------------------------------------------------------------------------------------------------------------------------------------GtGg-------------------------CGG---agagagaaagaccggggg------------------------------------------------------------------------------------------------------------------------------------------------------------------------------------------------------------------------------------------------------------------------------------------------------------------------------------------------------------------------------------------------cgtggctagtagactttcGCc-T--------------------------------------------------------------------------G----------C---------------------------------------------------------------------------------------------------------------------------------------------------------------------------------------------------------------------------------------------------------------------------------------------------------------------------------------------------------------------------------------------------------------------------------------------------TCa-C--CACgg--------------------------------------------------------------------------aGA--GaG-GGAg--Gctct-----------------------gctTgGC---GCc-A---------------------------------C----------------------------------------------------------------------------------------------------------------------------------------------------------------------------------------------------------------------------------------------------------------------------------------------------------------------------------------------------------------------------------------GGcGt-GtggGcG-----------------------------------------------------------------------------------------------------------------------------------------------------------------------------------Tc-GcGcGtGcG----GCaGcC-GGCg-CcACcCT--------------------------------------------------------------------------------------------------------------------C-C--Cg-CCc-CGC-GAgGc-----CCCgGc------------------------------------------------------------------------------------------------------------------------------------------------------------------------------------------------------------------------------------------------------------------------------------------------------------------------------------------------------------------------------------------------------------------------------------------------------------------------------------------------------------------------------------------------------------------AA-----------------------------------------------------------------------------------------------------------------------------------------------------------------------------------------------------------------------------------------------------------------------------------------------------------------------------------------------------------------------------------------TGctaaccgaaggggcggggaacgacgccaccgcctcataccgacacggcagcagcgctccatcactcgacgttacccccgtcgctgcggtccacggccacgcgacagcagagacgcacacccgccagtcgccactgctaccaccaccgcttcctcgcgagaggagcaggccctcgcgtccagaggcggacaccgcacagcagcgtcgcataccatccaccatgcagcccagctggcctcgacgctgcagcaacaccatgcgcg----------------------------------------------------------------------------------------------------------------------------------------------------------------------------------------------------------------------------------------------------------------</ns1:sequence><ns1:name>Sider2/1-584_LmjF23_642584..642</ns1:name></ns1:Sequence><ns1:Sequence id="24845668"><ns1:sequence>------------------------------tttcgtactacaaccgcaaccactactatgatcacagccaccccctcttctgtcaactccctc----------------------------------------------------------------------------------------------------------------------------------------------------------------------------------------------------------------------------------------------------------------------------------------------------------------------------------------------ccccgtaagtgcgtgtgtgtgtccgttcgtttcggtaactgccaacatgcgtgcatgcactcG--------------------------------------------------------------------------------------------------------------------------------------------------------------------------------------T---------------------------------------------------------------------------------------------------------------------------------------------------------------ACgC------------------------Ct-GtG-T--------------------G-------AGTT------TCCg-T-----------------------------------------------------------------------------------------------------------------------------------------------------------------------------------------------------------------Ct---CC-CtTt---TtCcTc-CTC-CA-----------------------------TGT----------------------------------------------------------------------------------------------------------------------------------------------------------------------------------------------------------------------------------------------------tggtatgtatctgtctcttgtcctgtgtagtggccatgggttgtgtccgtcttctcgttctcgccgtcctcttttttcgtctttgcgcggcatctttttcattggtac------------------------------------------------------------------------------------------------------------------------------------------------------------------------------------------------------------------------------------------------------------------------------------------------------C----------------------Gc--------------T--------TT------------------------------------------------------------------------------------------C----------T-AG---------------------Gt---CGtC--GtCG-----------CaTg------C--------------------------------------------------------------------------------------------------------------------A----------------------------------------T------------GT--------------------------------------------------------------------------------------------------------------------------------------------------------------------------------------------------------------------------------------------------------------------------------------------GaAc-----------------------AC-------------------------------------------------------------------------------------------------------------------------------------------------------------------------------------------------------------------------------------------------------------------------------------------------------------------------------------------------------------------------------------------------------------------------------------------------------------------------------------------------------------------------G----------T---------------------------------------------------------------------------------------------------------------------------------------------------------------------------------------------------------------------------------------------------------------------------------------------------------------------------------------------------------------------------------------------------------------------------------------------------CGa-C--CCC---------------------------------------------------------------------------------GgGgAGAc--G---------------------------------------------------------------------------G----------------------------------------------------------------------------------------------------------------------------------------------------------------------------------------------------------------------------------------------------------------------------------------------------------------------------------------------------------------------------------------------------------------------------------------------------------------------------------------------------------------------------------------------------------------------------------------------------T---GC-GaG---------Ca--TGTCt-------------------------------------------TTGTGTtt---------gGgGgTTG--C---------------------------------------G-----Cg-GAa-CGG-GAaG-AGG-------------------------------------------------------------------------------------------------------------------------------GaGa-GGgGa--------------GaG---------------------------------------------------------------------------------------------G----GgAGa-GgG----------------------------------------------------------------------------------------------------------------------------------------------------------------------------------------Ga-Ga-GAG----------------------------------------------------------------------------------------------------AA-----------------------------------------------------------------------------------------------------------------------------------------------------------------------------------------------------------------------------------------------------------------------------------------------------------------------------------------------Ac-TGg-AGG--------------AtGC----TGGT----TTGGcttgcaacttttcttgctgtcgagcccggtgcggcctccctccaccaccaccaactcctcgcccccttctggatcgcgtttcttaaacagcgacacgatggggtgtgtggcgaagcgacagct-----------------------------------------------------------------------------------------------------------------------------------------------------------------------------------------------------------------------------------------------------------------------------------------------------------------------------------------------------------------------------------------------------------</ns1:sequence><ns1:name>Sider2/1-550_LmjF18_223584..223</ns1:name></ns1:Sequence><ns1:Sequence id="17578504"><ns1:sequence>CCT--------------------------T---------------------------------------------------------------------------------------------------------------------------------------------------------------------------------------------------------------------------------------------------------------------------------------------------------------------------------------------------------------------------------------------------------------------------------------------------------------------------GATtggggtcataatacgacctc-----------------------------------------------------------------------------------------------------------------------------------------------------------------GcA-------GcCG-G----------------------------------------------------------------------------------------------------------------------------------------------CGCgC----------------------CtCc--------------------------G------GAGGC------CGCa-Gcggacccgtaag---------------------------------------------------------------------------------------------------------------------------------------------------------------------------------------ccccgtagctgcCaTa---CC-C-----------------------------------------------------------------------------------------------------------------------------------------------------------------------------------------GT-----CCC----------------------------------------------------------------------------------------------------------------------------------------------------------------------------------------------------------------------------------------------------------------------------------------------------------------------------------------------------------------------------------------------------------------------------------------------------------------------------------------------------------------------C----------------------Gt--------------A--------CG------------------------------------------------------------------------------------------G----------GtTC--------------------------------GaCG-----A-Gt-G-----------G-C--CtTGtaggt----------------------------------------------------------------------------------tgtaCa-T----G---G-CGC----------------------------------------A------------GT--------------------------------------------------------------------------------------------------------------------------------------------------------------------------------------------------------------------------------------------------------------------------------------------GaGc-----------------------AC----GC------------------------------------------------------------------------------------------------------------------------------------------------------------------------------------------------------------------------------------------------------------------------------------------------------------------------------------------------------------------------------------------------------------------------------------GCa-A--------------------------------------------------------------AaCg-CgCa---G-AC-----Gt-CT-Gcagcgcaacgacgtgagtgcgaagaggaagggaagtgagccgggtagacgaccgagcgaaaa-----------------------------------------------------------------------------------------------------------------------------------------------------------------------------------------------------------------------------------------------------tgggtgtttgtgtgcctttccggtgcgtttacgtatcaatgacgggattcgtagagcgagtGCG--TG-----------------------------------------------------------------------------------------------------------------------------------------------------------------------------------------------C---GCg-A---------------------------------T--------------------------------------------------------------------------------------------------------------------------------------------------------------------------------------------------------------------------------------------------------------------------------------------------------------------------------------------------------------------------------------AtGCtG--Ga--GaG-----------------------------------------------------------------------------------------------------------------------------------------------------------------------------------Gc-GtGaGtGaG----TGaGcA--ACg-CgAAa-------Ca-Ga-ACaGa-AgGg-TGGt-GCt----------------GC-------------------------------------------------------------------G-------------------------------------------------------------------------------------------------------------------------------------------------------G-Gc-GGgG---------------GaG---------------------------------------------------------------------------------------------G----GgGGa-GgG----------------------------------------------------------------------------------------------------------------------------------------------------------------------------------------Gg-Cg-TG-----------------------------------------------------------------------------------------------------TG-CGGg---T------------------------------------------------------------------------------------------------------------------------------------------------------------------------------------------------------------------------------------------------------------------------------------------------------------------------------GgAGT---Ct-GTg-AGAcg----------taGaGA----CGGT----GTTG-------------------------------------------------------------------------------------------------------------------------------------------------------------------------------------------------------------------------------------------------------------------------------------------------------------------------------------------------------------------------------------------------------------------------------------------------------------------------------------AGAg------------------------------------tCAGAAAGA</ns1:sequence><ns1:name>Sider2/1-431_LmjF25_534409..534</ns1:name></ns1:Sequence><ns1:Sequence id="23022207"><ns1:sequence>------------------------------atcggtacatgtggggcgctgccaggcgtatccaccatcagtaactgcgcaagcgactcccaggccgagccc----------------------------------------------------------------------------------------------------------------------------------------------------------------------------------------------------------------------------------------------------------------------------------------------------------------------------aatgcagggaactcggcctctgatgtgtcatcgccgtcccaacgcctttatcgccctccgtcgccctacaaG--------------------------------------------------------------------------------------------------------------------------------------------------------------------------------------C--------------------------------------------------------------------------------------------------------------------------------------------------------------CACcT------------------------Cc-AtG-T-GTC--------------TCG-----------T--------------------------------------------------------------------------------------------------------------------------------------------------------------------------------------------------------------------------------------------------------------------------------------------------------------------------------------------------------------------------------------------------------------------------------------------------------------------------------------------------------------------------------------------------------------------------------------------------------------------------------------------------------------------------------------------------------------------------------------------------------------------------------------------------------------------------------------------------------------------------------------------------------------------------------------------------------------C----------------------Gc--------------C--------GT------------------------------------------------------------------------------------------C----------TgAG--------------------------------GcCG-----GaAa-G-------------------------------------------------------------------------------------------------------------------------------C----------------------------------------T------------GC--GCa-Gt-TCTa-TG--A----Cg--TCg--------------------------------------------------------------------------------------------------------------------------------------------------------------------------------------------------------------------------------------------------------------GaGg-------------------------CCA-GC------------------------------------------------------------------------------------------------------------------------------------------------------------------------------------------------------------------------------------------------------------------------------------------------------------------------------------------------------------------------------------------------------------------------------------GCt-G---------------------Ct-tTgC-----------------------CC----GC-TTCgCc-Ct-----A----------C----------------------------------------------------------------------------------------------------------------------------------------------------------------------------------------------------------------------------------------------------------------------------------------------------------------------------------------------------------------------------------------------------------------------------------------------------------------------------------------------------------------------------------------------GaG-GGGg--G---------------------------------------------------------------------------T--------------------------------------------------------------------------------------------------------------------------------------------------------------------------------------------------------------------------------------------------------------------------------------------------------------------------------------------------------------------------------------------------------------------------------------------------------------------------------------------------------------------------------------------------------------------------------------------------------ACcGgC----------------------------------------GCt---------------tGC-------------------------------------------------------------------G-----Cg-GCg-GAC-AAgGa-------------------------------------------------------------------------------------------------------GaAc--GaGaAg-----------GaCaGc-------------------------------------------------------------------------------------------------------------------------------------------------------------------------------------------------------------------------------------------------------------------------------------------------------------------------------------AGCAG-----------------------------------------------------------------------------------------------TA-CGCc---T------------------------------------------------------------------------------------------------------------------------------------------------------------------------------------------------------------------------------------------------------------------------------------------------------------------------------GgTGC---------------------------------------------GGatataagctgtcaaagcgactcaacggcggtgagcttcttgtccccaagcaccacccc----------------------------------------------------------------------------------------------------------------------------------------------------------------------------------------------------------------------------------------------------------------------------------------------------------------------------------------------------------------------------------------------------------------------------------------------------------------------------</ns1:sequence><ns1:name>Sider2/1-365_LmjF12_301008..301</ns1:name></ns1:Sequence><ns1:Sequence id="24263807"><ns1:sequence>------------------------------cagcattggcccatccgacgaggccatggccaaatccagcttccgct------------------------------------------------------------------------------------------------------------------------------------------------------------------------------------------------------------------------------------------------------------------------------------------------------------------------------------------------------------------------------gcgactttgtggggaagacagtgtctggcaagcgtgtggaaacgacGAT-------------------------------------------------------------------------------------------------------------------------------------------------------------------------------------GtC-------GgCC-AaGGaAG---------------------------------------------------------------------------------------------------------------------------------------ACGCcTaCact---------------gcCaCg-GcG-C-------------------TG-----------T--------------------------------------------------------------------------------------------------------------------------------------------------------------------------------------------------------------------------------------Tc---CtTgGt-GAG-TG-----------------------------TGCcatg--------------------------------agtGT-GCTGAAGTtggc------------gcgCAA--G----------------CA--G-----T----------------------------------------------------------------------------------------------------------------------------------------------------------------------------------------------------------------------------------------------------------------------------------------------------------------------------------------------------------------------------------------------------------------------------------------------------------------------------------------------------------------------------------------------------------------C----------------------Gc--t-CA----AGGg-Cg---GtG--Tc-CTgACGc-C----------------------------------------AgC-----------------------------------C----------TaCG------------------Cc-Tt---TGgC--GaTG-----AgCt-G-----------G-Tg-CaTC-------------------------------------------------------------------------------------------Gc-T----G---C-CGG----------------------------------------G------------AT---------------------------------------------------------------------------------------------------------------------------------------------------------------------------------------------------------------------------------------------------------------------------------------GCA--GgGa-----------------------TC------agcatcaacacggtgatcattgattgcgcagcagagccgaagaaagcacggtagcttcgttcg------------------------------------------------------------------------------------------------------------------------------------------------------------------------------------------------------------------------------------------------------------------------------------------------------ccacggtcgacagaaacctttgttgcttgatgattgtgtgcggtcatcctattcagtacctctTCt-C-------------------CCCt--CcC-----------------------CC----AG-CCCgAg-CgCc---G----------T----cctttgtgcgaatgctcgcgatgcgtcgagttcgtggcgacccgctcctcattcacgatgcactgcgcccgttcccgcccatgcctctt----------------------------------------------------------------------------------------------------------------------------------------------------------------------------------------------tttttttcgtaatggtacttttatccgtagtgtagccgttctcgcgtgtgctatggaagtctgtccacatgaggtgccgtgggagggggGTG--AGa-G---------------------GGTtGCCa-Gc-G-------------------------------------------------------------------------------------------------------------------------------------------------------AaGC---TCg-A-------------------------------aG---G--------------------CAa-AA-TG--------------------------------------------------------------------------------------------------------------------------------------------------------------------------------------------------------------------------------------------------------------------------------------------------------------------------------------------------------------------------------------------------------------------------------------------------------------------------------------------------------------------------------------------------------------------A---GCaGcT--CAa-CgGCa-----------------------------GCg----------------GC-------------------------------------------------------------------G----------------GAtG-TG---------------------------------------------------------------------------------------------------------------------------------------------------------------------------------------------------------------------------------------------------------------------------------------------------------------------------------------------------------------------------------------------------------------------------------------------------------------------------------------------------------------------------------------------------------------------------TG---------------------------------------------------------------------------------------------------------------------------------------------------------------------------------------------------------------------------------------------------------------------------------------------------------------------------------------------------------------------------------------------------------------------------------------------------------------------------------------------------------------------------------------------------------------------------------------------------------------------------------------------------------------------------------------------------------------------------------------------------------------------------------------------------------------------------------------------------------------------------------------------------------------------------------</ns1:sequence><ns1:name>Sider2/1-655_LmjF28_116711..116</ns1:name></ns1:Sequence><ns1:Sequence id="23149395"><ns1:sequence>CTAt-------------------------G---------------------------------------------------------------------------------------------------------------------------------------------------------------------------------------------------------------------------------------------------------------------------------------------------------------------------------------------------------------------------------------------------------------------------------------------------------------------------GAT-------------------------------------------------------------------------------------------------------------------------------------------------------------------------------------GaAt------GaGC-AcGG-TGcagaagaagat-----------------------------------------------------------------------------------------------------------------gctattcctttGCGCcC----------------------CtCttGcG-C-------------------T-ATC----ATGT-c----GGCg-G---------------------------------------------------------------------------------------------------------------------------------------------------------------------------------------------------------------------------Cg---CcTgCt-CAT-TG-----------------------------T------------------------------------------------------------------------------------------------------------------------------------------------------------------------------------------------------------------------------------------------------------------------------------------------------------------------------------------------------------------------------------------------------------------------------------------------------------------------------------------------------------------------------------------------------------------------------------------------------------------------------------------------------------------------C----------------------Gt--------------G--------CC------------------------------------------------------------------------------------------C----------CtGC--------------------------------GgTT-----GgTt-G----------T--------------------------------------------------------------------------------------------------------------------C----------------------------------------T------------TT------------------------------------------------------------------------------------------------------------------------------------------------------------------------------------------------------------------------------------------------------------------------------------------------C----------------------AT----AC------------------------------------------------------------------------------------------------------------------------------------------------------------------------------------------------------------------------------------------------------------------------------------------------------------------------------------------------------------------------------------------------------------------------------------GCa-C--------------------------------------------------------------CgGa-CcCcCa-G----------T----------------------------------------------------------------------------------------------------------------------------------------------------------------------------------------------------------------------------------------------------------------------------------------------------------------------------------------------------------------------------------------------------------------------------------------------------------------------------------------------------------------------------------------------GaA-TGCt--G-----------------------------------------------------------------GGCAa--AaA---G--------------------CGa-GA-CG------------------------------------------------------------------------------------------------------------------------------------------------------------------------------------------------------------------------------------------------------------------------------------------------------------------------------------------------------------------------------------------------------------------------------------------------------------------------------------------------------------------------------------------------------------------------GCtGtG--TCg-GcGCt--TGCG-Cg-Gt-CGcCc-TtGc-AGGt-GCttaa----------aggGA---TGTg----------gAaGgATC--TGt---------------------------GT-TTCTcTTG---------------------------------------------------------------------------------------------------------------------------------------------------------------------------------------------------------------------------------------------------------------------------------------Gc-GtG----------------------------------------------------------------------------------------------------------------------------------------------------------------------------------------At-Gg-CG-----------------------------------------------------------------------------------------------------CG-CTCc---T------------------------------------------------------------------------------------------------------------------------------------------------------------------------------------------------------------------------------------------------------------------------------------------------------------------------------GtCGG------------------------------A----AGAC----GTGCatttgcggataccttatttgtttgtctctcgtctttcccctcatccccatcatccttcaaccttgtcgcgctctgcactggaattcgtcgtgcgcacctaaacacaactcctcctcgcttgctcgcacggcacatggcgctaactacctcgcccgttccccgatccacttcttcaccccgcccttctttcttctccgcctcccttactgcctctcgcgaccatcgccatcgcggtcgctgcatcagtttttctttctcaaacgtacccgttatttgctctctttttccgttcggtgtccagcttccaataccagctaccgc-----------------------------------------------------------------------------------------------------------------------------------------------------------------------------------------------------</ns1:sequence><ns1:name>Sider2/1-581_LmjF29_1086672..10</ns1:name></ns1:Sequence><ns1:Sequence id="18402106"><ns1:sequence>------------------------------------------------------------------------------------------------------------------------------------------------------------------------------------------------------------------------------------------------------------------------------------------------------------------------------------------------------------------------------------------------------------------------------------------------------------------------------------------------------------------------------------------------------------------------------------------------------------------------------------------------------------------------------------------------A--------------------------------------------------------------------------------------------------------------------------------------------------------------CGCaT------------------------Cc-GaG-G-------------------C-CTCc--GACTG------GGCg-G------------------------------------------------------------------------------------------------------------------------------------------------------------------------------------------------------------------------------------Ca-CTCg----------------------------------------------------------------------------TGAGAAAA-------------------GAG--G----------------CA--G-----C----------------------------------------------------------------------------------------------------------------------------------------------acacaacgcgcaggctcatcatgctgtat-------------------------------------------------------------------------------------------------------------------------------------------------------------------------------------------------------------------------------------------------------------------------------------------------------------------------------------------------------------------------------------C----------------------Ga--------------T--------GG------------------------------------------------------------------------------------------C----------TgCT--------------------------------GcAG-----------CtGc------C--------------------------------------------------------------------------------------------------------------------G--------Ga-CtGg-A-A----GgC---------Ct-GC-Gc-gCgGa--GATG---------------------------------------------------------------------------------------------------------------------------------------------------------------------------------------------------------------------------------------------------------------------Gc---TG----------GGCG-AGaGg-----------------------TT----AG------------------------------------------------------------------------------------------------------------------------------------------------------------------------------------------------------------------------------------------------------------------------------------------------------------------------------------------------------------------------------------------------------------------------------------GTg-G--------------------------------------------------------------------------G----------G----tcagcgcctcgacgcactcgaggcagacctt-------------------------------------------------------------------------------------------------------------------------------------------------------------------------------------------------------------------------------------------------------------------------------------------------------------------cgacgggcacagcagaagtgtttaggtgtgGTG--CG--------------------------------------------------------CCg-C--GCTtctgatgct-----------------------------------------------------------gttgttgcaGC--GcA-GGAg--G---------------------------------C---ACa-A---------------------------------G----------------------------------------------------------------------------------------------------------------------------------------------------------------------------------------------------------------------------------------------------------------------------------------------------------------------------------------------------------CcGCaCt-GC--------------------------------------------------------------------------------------------------------------------------------------------------------------------------------------------------------------------------------A---GGcGaC--TCa-GcGAg-----------------------------ATtt--------------cGC---CGCa----------tAcCgGTG--T---------------------------------------G--------------------------------------------------------------------------------------------------------------------------GtGtCa--GcGcCgc---------gGcGc--------------------------A---------------------------------------------------------------------------------------------Gc---GcATc-GaG----------------------------------------------------------------------------------------------------------------------------------------------------------------------------------------Gt-Gg-CTG----------------------------------------------------------------------------------------------------AA-----------------------------------------------------------------------------------------------------------------------------------------------------------------------------------------------------------------------------------------------------------------------------------------------------------------------------------------AGT---Gc-GAc-GGA--------------GaGC----GCGT----GTTGctgttctctatgcctgcagctgtattgccagcccgttgcctgcgtgccgtgcgggcatatttactgtgcaaactgcctcctgcggcacgcgcggaacaggtcgctgtcgagtgtcacgtcgtcgttcgcctccgctgcgggtgcctcaacc-------------------------------------------------------------------------------------------------------------------------------------------------------------------------------------------------------------------------------------------------------------------------------------------------------------------------------------------------------------------------------</ns1:sequence><ns1:name>Sider2/1-512_LmjF12_633595..634</ns1:name></ns1:Sequence><ns1:Sequence id="26089635"><ns1:sequence>------------------------------ggccgcggtggcaccatccgcggccgcgctcgtaggctccagcatgtcgcctgccccgcgaggtcgctacagcgactcgcacacggaggaaatcgcggcggactgcgccgccctcgaagatcacggccgcgacgcgccgcaggactcgcatcatccgcagaaccacgccggcatgaacggtgcacagcactatgaccaccgcagcgctggcaaact---------------------------caactttgatgcctcgaaggcagggcttcagcaagtagataaagactacgtcgagcacgtcattcaggaggcgtcgaaggggtctgcgttctaccaaaaggagcagcggctcgaggagacgcggcgtcgcaaagccgaggagctgctggagaaggccaagacattcgactccatcagcgccgccgagaagcagcggatcaaggccatggtagacacCAT-------------------------------------------------------------------------------------------------------------------------------------------------------------------------------------GgTg------GaCGaG----------------------------------------------------------------------------------------------------------------------------------------------CTCgA----------------------GgCg-AcG-C-GCG--------------AT-CTC----CGGC------GCCg-G-----------------------------------------------------------------------------------------------------------------------------------------------------------------------------------------------------------------Ta---CA-T-----------------------------------------------------------------------------------------------------------------------------------------------------------------------------------------CCa----CAT----------------------------------------------------------------------------------------------------------------------------------------------------------------------------------------------------------------------------------------------------------------------------------------------------------------------------------------------------------------------------------------------------------------------------------------------------------------------------------------------------------------------C-------------------------Ga-CA----TGGa-C----AtGTT----CtACGc-T----------------------------------------GcG-----------------------Gt-Gg-Ag-Ga--G-AaGA---A------------------------------------GaCG-----------CcGt------C-------------------------------------------------------------------------------------------------------------------GC----------------------------------------T------------GA--------------------------------------------------------------------------------------------------------------------------------------------------------------------------------------------------------------------------------------------------------------------------------------------GaGg-------------------------CAA----------------------------------------------------------------------------------------------------------------------------------------------------------------------------------------------------------------------------------------------------------------------------------------------------------------------------------------------------------------------------------------------------------------------------------------------------------------------------------------------------------------------G-CC-----Ct-TC-G--------------------------------------------------------------------------------------------------------------------------------------------------------------------------------------------------------------------------------------------------------------------------------------------------------------------------------------------------------------------------------GCGt-CG-------------------------------------------------------------------------------------------------------------------------------------------------------------G---------------------------------C---TCt-C---------------------------------A--------------------------------------------------------------------------------------------------------------------------------------------------------------------------------------------------------------------------------------------------------------------------------------------------------------------------------------------------------------------------------------------------------------------------------------------------------------------------------------------------------------------------------------------------------------------------------------------------------GCaGaT--------------------------------------------------------------------------------------------------------------------------------G-----Ct-CTc-CAC-GAc-------------------------------------------------------------------------------------------------------------------------------------------------------------------------------------------------------------------------------------------------------------------------------------------------------------------------------------------------------------------------------------------------------------------------------------------------------------------------------------------------------------------------------------------------------------------------------AA-ACTa---C------------------------------------------------------------------------------------------------------------------------------------------------------------------------------------------------------------------------------------------------------------------------------------------------------------------------------AtTGC---Gc-GGc-AGTac-----------gGtGT----GCGC----TCTG-------------------------------------------------------------------------------------------------------------------------------------------------------------------------------------------------------------------------------------------------------------------------------------------------------------------------------------------------------------------------------------------------------------------------------------------------------------------------------------GCAtgcccgg------------------------cttcatcGGCAAGAA</ns1:sequence><ns1:name>Sider1/1-645_LmjF28_537554..538</ns1:name></ns1:Sequence><ns1:Sequence id="23612966"><ns1:sequence>------------------------------ggacg-----------------------------------------------------------------------------------------------------------------------------------------------------------------------------------------------------------------------------------------------------------------------------------------------------------------------------------------------------------------------------------------------------------------------------------------------------------------gcgagGGT-------------------------------------------------------------------------------------------------------------------------------------------------------------------------------------GaCt------GgGA-GgGG-GCccgc--------------------------------------------------------------------------------------------------------------------------------gaaGCTCtT---------------------------GgGaC-GCT--------------GTT------GAGCG------ACCg-Gagcccccatcccgataacagg----------------------------------------------------------------------------------------------------------------------------------------------------------------------acaggcagagtggcttaccgCaCgg-cCT-C------CtCaCaaCTG-GC-----------------------------TGC-----------------------------------------------------------------------------------------------------------------------------CACCCTg--CCc---aTTC----------------------------------------------------------------------------------------------------------------------------------------------------------------------------------------------------------------------------------------------------------------------------------------------------------------------------------------------------------------------------------------------------------------------------------------------------------------------------------------------------------------------C----------------------Ga--------------C--------CG------------------------------------------------------------------------------------------C----------TgCG----------GC----TGCt-Gg---GGtC--GaTG-----------CgGcg----gC--------------------------------------------------------------------------------------------------------------------C---GA--CGa-GcAc-G-C----CgC---------Ca-GCA------------GC--------------------------------------------------------------------------------------------------------------------------------------------------------------------------------------------------------------------------------------------------------------------------------------------GgGa-------------------------CGA---atactttcccgagcaacttggacaacaatgggagctttaacggggtcggacccgccatcccggcggcgttgcgctcctatgtggagggactcgcggcccaccagcagcagcaggcgccgc------------------------------------------------------------------------------------------------------------------------------------------------------------------------------------caccaccagcgctgctcggcaacacgtcctacattaccttctcgagcaatctgccggtgatgaaccgaacgctcctcggcggcagcggcctcggcagccccgcagccaacccagaagacaGCg-T---------------------Gc-gCgC-----------------------TG----GG-CCCaCg-CtCaCc-G----------C-------------------------------------------------------------------------------------------------------------------------------------------------------------------------------------------------------------------------------------------------------------------------------------------------------------------------------------------------------------------------------------------------------------------------------------A------------TCAg-C--CGT-----------------------------------------------------------------------------------------------------------------------------------------------------------------------C--------------------------------------------------------------------------------------------------------------------------------------------------------------------------------------------------------------------------------------------------------------------------------------------------------------------------------------------------------------------------------------------------------------------------------------------------------------------------------------------------------------------------------------------------------------------------------------------------------GCcGcG--GCa-TcGTcGT-----Cg-Gg-TGgCg-GcGc------ACc---------------tGC---TGCt----------tCaAcGTC--CGc---------------------------AT-TCCC-TGG----------------------------------------------------------------------------------------------------------------------------CgCg--GcGcCgc---------cGgCtGc-----------------------------------------------------------------------------------------------------------------------------------------------------------------------------------------------------------------------------------------------------------------------------------------------------------------------------------------------------------------------------------------------------------------------------------------AG-CTAg---T------------------------------------------------------------------------------------------------------------------------------------------------------------------------------------------------------------------------------------------------------------------------------------------------------------------------------GgGGC------------------------------C----GCGT----GTAC-------------------------------------------------------------------------------------------------------------------------------------------------------------------------------------------------------------------------------------------------------------------------------------------------------------------------------------------------------------------------------------------------------------------------------------------------------------------------------------GG-----------------------------------------------</ns1:sequence><ns1:name>Sider2/1-581_LmjF12_327525..328</ns1:name></ns1:Sequence><ns1:Sequence id="9899022"><ns1:sequence>------------------------------cgacactacgagtccgctagccgcacacgagggaaggctgaaagc----------------------------------------------------------------------------------------------------------------------------------------------------------------------------------------------------------------------------------------------------------------------------------------------------------------------------------------------------------------------------------tcttggtcccccacacagcgagtgtgtgctagaccctgtgacagCAT-------------------------------------------------------------------------------------------------------------------------------------------------------------------------------------GcT-------GaGGtG-----------------------------------------------------------------------------------------------------------------------------------------------GCcG---------------------------------GCA--------------TC-ATC--------A--------------------------------------------------------------------------------------------------------------------------------------------------------------------------------------------------------------------------------------Cg--gCcTgCt-TTC-TC-----------------------------AGT---------------------------------------GG-TGGGAAAA-------------------GAA--G----------------GA--G----------------------------------------------------------------------------------------------------------------------------------------------------------------------------------------------------------------------------------------------------------------------------------------------------------------------------------------------------------------------------------------------------------------------------------------------------------------------------------------------------------------------------------------------------------------------C----------------------Ga--------------A--------AG----GaGCGg-T----------------------------------------GcA----------AT-GtG-------Gg-Ct-Gg-Gg-C----------TgGG--------------------------------GaGG-----GgGg-G-----------G-G--GgCG-------------------------------------------------------------------------------------------Ga-C----A---G-TGT----------------------------------------A------------GC--------------------------------C----------------------------------------------------------------------------------------------------------------------------------------------------------------------------------------------------------------------------------ATGc---TGag------atGGTG--AaGc-------------------------CGA-GG------------------------------------------------------------------------------------------------------------------------------------------------------------------------------------------------------------------------------------------------------------------------------------------------------------------------------------------------------------------------------------------------------------------------------------GCcgT--------------------------------------------------------------------------G----------C----gagtgtgagcaacaggattcgtttcgagcgcgtgaaact---------------------------------------------------------------------------------------------------------------------------------------------------------------------------------------------------------------------------------------------------------------------------------------------------ctcctcattgtcccaaccatccagtattcccacagatcCTG--TG------------------------AGAaGCTc-Gt-G----------------------------------------------------------------------------------------------------------------------------------------------------------C---ATg-A---------------------------------A--------------------------------------------------------------------------------------------------------------------------------------------------------------------------------------------------------------------------------------------------------------------------------------------------------------------------------------------------------------------------------------------------------------------------------------------------------------------------------------------------------------------------------------------------------------------------------------------------------GGcGcG-------------AATAc----------------------GCctac---------tcagGC-------------------------------------------------------------------G--------------------------------------------------------------------------------------------------------------------------GgCaGt--GgGaCg-----------GgGtG-G--CGa------------------G---------------------------------------------------------------------------------------------G----GaAGa-GtG----------------------------------------------------------------------------------------------------------------------------------------------------------------------------------------Gt-Gg-TGG-----------------------------------------------------------------------------------------------------G-------------------------------------------------------------------------------------------------------------------------------------------------------------------------------------------------------------------------------------------------------------------------------------------------------------------------------------------C---Ga-AGt-AG---------------------------------TG-------------------------------------------------------------------------------------------------------------------------------------------------------------------------------------------------------------------------------------------------------------------------------------------------------------------------------------------------------------------------------------------------------------------------------------------------------------------------------------GG-----------------------------------------------</ns1:sequence><ns1:name>Sider1/1-413_LmjF18_248007..247</ns1:name></ns1:Sequence><ns1:Sequence id="25277396"><ns1:sequence>------------------------------------------------------------------------------------------------------------------------------------------------------------------------------------------------------------------------------------------------------------------------------------------------------------------------------------------------------------------------------------------------------------------------------------------------------------------------------------------------------------------------------------------------------------------------------------------------------------------------------------------------------------------------------------------------T--------------------------------------------------------------------------------------------------------------------------------------------------------------C-------------------------------GgG-C---------------------ATC----ACGG------GCGa-G---------------------------------------------------------------------------------------------------------------------------------------------------------------------------------------------------------------------------------------------------------------------------------------------------------------------------------------------------------------------------------------------------------------------------------------------------------------------------------------------------------------------------------ttaatgcagggctacgttttctttgggcccatttactaccagcgccttaagcacatggtcacagacaaga--------------------------------------------------------------------------------------------------------------------------------------------------------------------------------------------------------------------------------------------------------------------------------------------------------------------------------------------T----------------------Gc--------------A--------CG------------------------------------------------------------------------------------------C----------C-CG--------------------------------CtCG-----AcCg-G-----------G-C--CaCG-------------------------------------------------------------------------------------------Gt-C----G---A-TGC----------------------------------------T------------CA------------------------------------------------------------------------------------------------------------------------------------------------------------------------------------------------------------------------------------------------------------------------------------------------C----------------------TC-------------------------------------------------------------------------------------------------------------------------------------------------------------------------------------------------------------------------------------------------------------------------------------------------------------------------------------------------------------------------------------------------------------------------------------------------------------------------------------------------------------------------G----------C------------------------------------------------------------------------------------------------------------------------------------------------------------------------------------------------------------------------------------------------------------------------------------------------------------------------------------------------------------------------------------------------------------------------------------------------------------------------------------------------------------------------------------------------------------------------------------------C---AGc-C---------------------------------A--------------------------------------------------------------------------------------------------------------------------------------------------------------------------------------------------------------------------------------------------------------------------------------------------------------------------------------------------------------------------------------------------------------------------------------------------------------------------------------------------------------------------------------------------------------------------------------------------------ACcGaG-GGTc-GgTCt----------------------------------------------------------------------------------------------------------------------CgC------------------------------------------------------------------------------------------------------------------------------------------------------------------------------------------------------------------------------------------------------------------------------------------------------------------------------------------------------------------------------------------------------------------------------------------------------------------------------------------------------------------------------------------------------------------------------------------------A-GTGg---T------------------------------------------------------------------------------------------------------------------------------------------------------------------------------------------------------------------------------------------------------------------------------------------------------------------------------GgTCT-----------------------------------CCGC----GTTGgtgaaatggagcgcgactgcatggttggctacggtgcgtccaacctcctcaacgagcgacttctcatcagctccgacatgttcacggcggacatttgccacgtgtgcggtaacctcggctacaacaatcgctgtacgtactgcaaaaccaaggggactacctccaaggtgaacatgccctacgccttcaagctacttatccaagagctacagggcatgggggtcagccttcgcctcacgatggactccccgacatagccgccacacggcgtggccctttgcatcgtctttcgtgttcttttcctcttaacgctaccccgtgtaatggacagaaaactagcagagctcggtcatgcactcctgtgttgcactctgcactagttttgcttccctgcgaggcctc--------------------------------------------------------------------------------------------------------------------</ns1:sequence><ns1:name>Sider2/1-574_LmjF20_2728..2155_</ns1:name></ns1:Sequence><ns1:Sequence id="33239569"><ns1:sequence>------------------------------tcccgctctgcttcgtcaacatccattacgacgcggtgacggcgtggcgcttcatctcgcagcggcggcgcgggcgtgtggagggcggtgccggcggcgcaacagcattggcggactttgtgttgctgcccaactgca----------------------------------------------------------------------------------------------------------------------------------------------------------------------------------------gcagcaagcgcctcgtattttgggaggcgctgtacacccgcgaagacgcggatcactacctcagctacaacccccacgtgtacgccgtcaagacgacgcaggaggtctcgtgggggctcgagttcgacagcttcctcGAT-------------------------------------------------------------------------------------------------------------------------------------------------------------------------------------GcTg-----aGaTG-GaGGaGGcgtgcgccgatcg-------------------------------------------------------------------------------------------------------------ggaaaacgaaatgGCATcG---------------------------CtG-C-------------------TG-----------G----------------------------------------------------------------------------------------------------------------------------------------------------------------------------------------------------------------------------Cg---CT-C---------------------------------------------------------------------------------------------GAGGAGTT-------------------CATg-G----------------CA--G-----C----------------------------------------------------------------------------------------------------------------------------------------------------------------------------------------------------------------------------------------------------------------------------------------------------------------------------------------------------------------------------------------------------------------------------------------------------------------------------------------------------------------------------------------------------------------C----------------------Ga-----------GGc-Ga---AtA--Cc-CCcGCGg-C----------------------------------------GcC-----------------------------------G----------T-CG--------------------------------CtCG-----------CgGct----aA--------------------------------------------------------------------------------------------------------------------C----------------------------------------A------------GT--------------------------------------------------------------------------------------------------------------------------------------------------------------------------------------------------------------------------------------------------------------------------------------------GcGa-------------------------GGA-GT------------------------------------------------------------------------------------------------------------------------------------------------------------------------------------------------------------------------------------------------------------------------------------------------------------------------------------------------------------------------------------------------------------------------------------GCc-T--------------------------------------------------------------------------G----------G----tgcgtctttgacgccgtcaactgcttcaactgctacaagtccttcggcatgtggagcaccaa-----------------------------------------------------------------------------------------------------------------------------------------------------------------------------------------------------------------------------------------------------ggcgcagtgtgcggcatgcaagcagtacttctgcaccgactgccacgtgcacgactgtatcCTG---------------------------------------------------------------------------------------------------------------------------------------------------------------------------------------------------C---AGc-A---------------------------------G----------------------------------------------------------------------------------------------------------------------------------------------------------------------------------------------------------------------------------------------------------------------------------------------------------------------------------------------------------------------------------------------------------------------------------------------------------------------------------------------------------------------------------------------------------------------------------------------------T---ACtGaG------------------Gt-Gc-TGtGc-GcGa-CGGt-GTgtgtcgcg-aggctcatGCGTGCGTg-----------GgGcGTG--TCc---------------------------AT-TGCT-TGC---------------------------------------------------------------------------------------------------------------------------------------------------------------------------------------------------------------------------------------------------------------------------------------------------------------------------------------------------------------------------------------------------------------------------------------------------------------------------------------------------------------------------------------------------------------------------------------------------G---------atgtcatcgttatc---------------------------------------------------------------------------------------------------------------------------------------------------------------------------------------------------------------------------------------------------------------------------------------------------ctatcgtactaggGgTGC------------------------------A----ACCC----GACG-------------------------------------------------------------------------------------------------------------------------------------------------------------------------------------------------------------------------------------------------------------------------------------------------------------------------------------------------------------------------------------------------------------------------------------------------------------------------------------AAGct-----------------------------------gGGGAGACA</ns1:sequence><ns1:name>Sider1/1-671_LmjF20_663297..662</ns1:name></ns1:Sequence><ns1:Sequence id="1419599"><ns1:sequence>GTT--------------------------G---------------------------------------------------------------------------------------------------------------------------------------------------------------------------------------------------------------------------------------------------------------------------------------------------------------------------------------------------------------------------------------------------------------------------------------------------------------------------GAC-------------------------------------------------------------------------------------------------------------------------------------------------------------------------------------CgCg-----cGtCG-GaG--------------------------------------------------------------------------------------------------------------------------------------------CACgT---------------------------GcG-C-------------------T-CTC--------T--------------------------------------------------------------------------------------------------------------------------------------------------------------------------------------------------------------------------CtTc--gCA-C-------------------------------------------------------------------------------------------------------------------------------------------------------------------------------------------------------------------------------------------------------------------------------------------------------attcacaggcgcccccactggcgtctccgaacacggttgggctgattggcatgctgcgtcaagcaccgcctgcagagctcaaagggtttctcacgcga----------------------------------------------------------------------------------------------------------------------------------------------------------------------------------------------------------------------------------------------------------------------------------------------------------------C----------------------At--------------G--------CG------------------------------------------------------------------------------------------C----------AgTG---------------------Gc---TGgA--AgTG-----------AaGgc---gaC--------------------------------------------------------------------------------------------------------------------C---GA--CGa-CaGa-G-A----GaC---------Ga-GC-Aa--CgAg--GCGG------------------------------------------------------------------------------------------------------------------------------------------------------------------------------------------------------------------------------------------------------------------------------------------------C-----GgCCcC----GtTg-Ct--CGT-AC------------------------------------------------------------------------------------------------------------------------------------------------------------------------------------------------------------------------------------------------------------------------------------------------------------------------------------------------------------------------------------------------------------------------------------GTa-G--------------------------------------------------------------------------G-CG-----Tg-CA-G--------------------------------------------------------------------------------------------------------------------------------------------------------------------------------------------------------------------------------------------------------------------------------------------------------------------------------------------------------------------------------CTC--TG--Gtttcgt---------tctgaaGGGaGCCa-Ga-Ga--G----------------------------------------------------------------------------------------------------------GaGcGCAc--G---------------------------------------------------------------------------G--------------------------------------------------------------------------------------------------------------------------------------------------------------------------------------------------------------------------------------------------------------------------------------------------------------------------------------------------------------------------------------------------GtG-----------------------------------------------------------------------------------------------------------------------------------------------------------------------------------TtcGtGtGaGaG----GCaCtG-GGCg-GgGTg-------Gt-Aa-TGtAg-TcGt-CGGc-GCt----------------TCTCGTGTta---------cGcAtGCG--T---------------------------------------G---------------------------------------------------------------------------------------------------------------------------------------------------------------------------------------------------------------------------------------------------------------------------------------------------------------------------------------------------------------------------------------------------------------------------------------------------------------------------------------------------------------------------------------------------------------------------------------------------G-CTGt---C------------------------------------------------------------------------------------------------------------------------------------------------------------------------------------------------------------------------------------------------------------------------------------------------------------------------------GaTCGc-TGg-GGc-AGA--------------GaTA----CCAC----GTCGgtgtctctttcacgcatatatatgtcgtccaacgggccttttgtgaggcagcgatacacgcacgcgtatgatggtcggcagcctctacgcacacgactaggtcatcacatcggtttctttttgttttctttcctcttttcagctgctcgtgatgcgtggaaagtcgttgttcg---------------------------------------------------------------------------------------------------------------------------------------------------------------------------------------------------------------------------------------------------------------------------------------------------------------------------------------------------------</ns1:sequence><ns1:name>Sider2/1-544_LmjF18_677710..678</ns1:name></ns1:Sequence><ns1:Sequence id="5990238"><ns1:sequence>------------------------------cttgcctcgtgcgtcaggacgaggcaagcgtacaggccggctctgcagagggccatggcctg-----------------------------------------------------------------------------------------------------------------------------------------------------------------------------------------------------------------------------------------------------------------------------------------------------------------------------------------------aggctgatcaacttcctctttgatcgcgcccgccatgcgcctagcccacctcctgttatctgCAC-------------------------------------------------------------------------------------------------------------------------------------------------------------------------------------GaCa------GaCGc-----------------------------------------------------------------------------------------------------------------------------------------------C-AtCgC--------------------CtCc-GcG-C--TG--------------GAG------CACGG------CCCt-G---------------------------------------------------------------------------------------------------------------------------------------------------------------------------------------------------------------------------Ga---CgCgGc-CCC-GC-----------------------------T--------------------------------------------TGGGGATC-------------------CAA--Ggcg-----------tgCA--G-----C--------------------------------CCa----CCC----------------------------------------------------------------------------------------------------------------------------------------------------------------------------------------------------------------------------------------------------------------------------------------------------------------------------------------------------------------------------------------------------------------------------------------------------------------------------------------------------------------------C----------------------Gg--------------T--------CT------------------------------------------------------------------------------------------C----------CgTG--------------------------TGgC--GcCG-----AtCg-G-----------G-CagCaTG-------------------------------------------------------------------------------------------Ca-T----G---G-CAC----------------------------------------A------------GA--------------------------------------------------------------------------------------------------------------------------------------------------------------------------------------------------------------------------------------------------------------------------------------------AgGg-----------------------AT------gagaatggtcaagc--------------------------------------------------------------------------------------------------------------------------------------------------------------------------------------------------------------------------------------------------------------------------------------------------------------------------------------------------------------------------------------------------------agatcccgccagaaGCt-T--------------------------------------------------------------------------G----------A------------------------------------------------------------------------------------------------------------------------------------------------------------------------------------------------------------------------------------------------------------------------------------------------------------------------------------------------------------------------------------------------------------------------------------------------------------------------------------------------------------------------------------------------------------------------------------------C---AGg-A---------------------------------C--------------------------------------------------------------------------------------------------------------------------------------------------------------------------------------------------------------------------------------------------------------------------------------------------------------------------------------------------------------------------------------------------------------------------------------------------------------------------------------------------------------------------------------------------------------------------------------------------------GCaAcG--GCa-GgACg-----------------------------GCtcgt---------cctaGC-------------------------------------------------------------------G----------------------------------Gaccaggattcagttgcattcc---------------------------------------------tacaagggtaggtggcccgctGtGgCc--GtGgTa----------tGcGt------------------------------------------------------------------------------------------------------------------------------gTGc-TtG----------------------------------------------------------------------------------------------------------------------------------------------------------------------------------------Ct-Ga-CT-----------------------------------------------------------------------------------------------------TA-CTTg---T------------------------------------------------------------------------------------------------------------------------------------------------------------------------------------------------------------------------------------------------------------------------------------------------------------------------------GaTGG--------------------------------------C----ATTG-------------------------------------------------------------------------------------------------------------------------------------------------------------------------------------------------------------------------------------------------------------------------------------------------------------------------------------------------------------------------------------------------------------------------------------------------------------------------------------GACa-------------------------------------CACGTAAA</ns1:sequence><ns1:name>Sider1/1-424_LmjF30_853780..853</ns1:name></ns1:Sequence><ns1:Sequence id="14731203"><ns1:sequence>------------------------------tgcactgtttcttccatgcgtggctagccgctgtgcgttcatgcgatcccacagtgttgcagggtccactatgtcttcacgcccacgttgcaagccacgagataccgacgatgacggaagcgacgaggcgacgtcgctgccgatgggactcaccggcgcggcagtca------------------------------------------------------------------------------------------------------------------------------gcaaggagctctccgcattcacgccatccagcgtacaatacggagagtgggaacccagcgcagccactggaggagacggcgatgcagtaaagcagctaggtggcgagtctgtgggcggccgagatgcagcacttgcgtgtgccccactcgaagcctgatctatcgtCGT-------------------------------------------------------------------------------------------------------------------------------------------------------------------------------------GgCa-----gGaGG-GcGG-TGaagatacg-----------------------------------------------------------------------------------------------------------------------acgaagcgGC-CgTaT--------------------CgCt-GcG-C--TG--------------GCG-----------G--------------------------------------------------------------------------------------------------------------------------------------------------------------------------------------------------------------------------CgCa--aCC-C------AgCcAg-CTC-TG-----------------------------CCT----------------------------------------------------------------------------------------------------------------------------------------------------------------------------------------------------------------------------------------------------------------------------------------------------------------------------------------------------------------------------------------------------------------------------------------------------------------------------------------------------------------------------------------------------------------------------------------------------------------------------------------------------------------------C----------------------Ca--------------G--------CT------------------------------------------------------------------------------------------C----------C-AT--------------------------------CaCG-----------CgGt------C--------------------------------------------------------------------------------------------------------------------C----------------------------------------T------------GT--------------------------------------------------------------------------------------------------------------------------------------------------------------------------------------------------------------------------------------------------------------------------------------------AaCa-------------------------CGG-AC------------------------------------------------------------------------------------------------------------------------------------------------------------------------------------------------------------------------------------------------------------------------------------------------------------------------------------------------------------------------------------------------------------------------------------TTg-G-------------------CC-----------------------------------------------------G-CC-----Tg-CT-C--------------------------------------------------------------------------------------------------------------------------------------------------------------------------------------------------------------------------------------------------------------------------------------------------------------------------------------------------------------------------------CTG---------------------------------------------------------------------------------------------------------------------------------------------------------------------------------------------------C---ACc-A---------------------------------G---------------------------------------------------------------------------------------------------------------------------------------------------------------------------------------------------------------------------------------------------------------------------------------------------------------------------------------------------------------Ct-GC------------------------------------------------------------------------------------------------------------------------------------------------------------------------------------------------------------------------------------GC-GtG--CCa-GcGAtCT--------------------------------------------------------------------------------------------------------------------CcC-----------------------------------------------------------------------------------------------------------------------------------------------------------------------------------------------------------------------------------------------------------------------------------------------------------------------------------------------------------------------------------------------------------------------------------------------------------------------------------------------------------------------------------------------------------------------------------------------CA-CTGc---T------------------------------------------------------------------------------------------------------------------------------------------------------------------------------------------------------------------------------------------------------------------------------------------------------------------------------GcGCT-------------------------------------------GCTG-------------------------------------------------------------------------------------------------------------------------------------------------------------------------------------------------------------------------------------------------------------------------------------------------------------------------------------------------------------------------------------------------------------------------------------------------------------------------------------CG-----------------------------------------------</ns1:sequence><ns1:name>Sider2/1-505_LmjF17_293266..293</ns1:name></ns1:Sequence><ns1:Sequence id="33153822"><ns1:sequence>CGC--------------------------C---------------------------------------------------------------------------------------------------------------------------------------------------------------------------------------------------------------------------------------------------------------------------------------------------------------------------------------------------------------------------------------------------------------------------------------------------------------------------C--------------------------------------------------------------------------------------------------------------------------------------------------------------------------------------T--------------------------------------------------------------------------------------------------------------------------------------------------------------CTCgCaC--------------------CgCa-GcG-C--------------------G-TT----AACC------GTCt-G---------------------------------------------------------------------------------------------------------------------------------------------------------------------------------------------------------------------------Cg--aCtCcGt-CAG-CG-----------------------------TAT----------------------------------------------------------------------------------------------------------------------------------------------------------------------------------------------------------------------------------------------------------------------------------------------------------------------------------------------------------------------------------------------------------------------------------------------------------------------------------------------------------------------------------------------------------------------------------------------------------------------------------------------------------------------C----------------------Ga--------------G-----AcG--Ct-TCgAGGg-Ccag-----------------------------------tcGcG-----------------------------------C----------T-GC--------------------------------TcTG-----CgGt-G-----------G-C--TgTA-------------------------------------------------------------------------------------------Ga-T----G---G-CAC----------------------------------------G------------GT--------------------------------------------------------------------------------------------------------------------------------------------------------------------------------------------------------------------------------------------------------------------------------------------AtGg-----------------------AC-------------------------------------------------------------------------------------------------------------------------------------------------------------------------------------------------------------------------------------------------------------------------------------------------------------------------------------------------------------------------------------------------------------------------------------------------------------------------------------------------------------------------G----------G----------------------------------------------------------------------------------------------------------------------------------------------------------------------------------------------------------------------------------------------------------------------------------------------------------------------------------------------------------------------------------------------------------------------------------------------------------------------------------------------------------------------------------------------GaG-AGAc--G------------------------------------------------------------GAc--GGCAc--CaT---CttgattcgccttgtacccagCGg-GA-TG-------------------------------GaG------------------------------------------------------------------------------------------------------------------------------------------------------------------------------------------------------------------------------------------------------------------------------Gt--GcG---CcGCaTt-GC------------------------------------------------------------------------------------------------------------------------------------------------------------------------------------------------------------------------------------GCcCaTCGGCc-GcGCc-----------------------------GCg----------------GT-------------------------------------------------------------------G-----Ct-CGt-CAT-GAaG-AAC----------------------------------------------------------------------------------------------------GtCa--GcGgCa-----------A-Ca---------------------------------------------------------------------------------------------------------------------------------------------------------------------------------------------------------------------------------------------------------------------------------------------------------------------------------------TGTGGgccggatactccgacggcgccatccgcgtctttgacc---------------------acgtgacccagaaagtgctgcgtcagtcaacgcagcaCA-CGGc---T------------------------------------------------------------------------------------------------------------------------------------------------------------------------------------------------------------------------------------------------------------------------------------------------------------------------------GcTGT------------------------------Gt---ACGC----GATGtgcgccgcggacggctatgtgtttacgggtggcgcggacggtaaggtgtaccagtggatggcggacgatctgcactacagccacatgtactacggccaccgcaacgcggtgcgcagcttgacgacgtacacggatcagaaaagtcgctgccgctacgttgtgtctggcagcgacga------------------------------------------------------------------------------------------------------------------------------------------------------------------------------------------------------------------------------------------------------------------------------------------------------------------------------------------------------</ns1:sequence><ns1:name>Sider2/1-504_LmjF21_503270..502</ns1:name></ns1:Sequence><ns1:Sequence id="18997034"><ns1:sequence>CGC--------------------------C---------------------------------------------------------------------------------------------------------------------------------------------------------------------------------------------------------------------------------------------------------------------------------------------------------------------------------------------------------------------------------------------------------------------------------------------------------------------------GATgatcatggagatgt-----------------------------------------------------------------------------------------------------------------------------------------------------------------------GaCg------GaGG-GgAG-GGgggaga----------------------------------------------------------------------------------------------------------------------------aggacGCACgC---------------------------GaG-C-------------------T-CTT--------------TGCt-GgaaggcagagcgaggcgagaaatcggaacagcgattcagaatagctgtgtgtccggacaacacacgctcgtggtccacgttatttatgccgctctccttggtctctcctccactgtctccgcgccgcctttttgcgtacctctcgattcacaagtaacggcaagctgcccgactttttgcctgagctcacccggcatgcgcctggacCcCg---CC-C------C-CcCg-CACg----------------------------------------------------------------------------GGAGGCGC-------------------CA---------------------------------CCg------------------CCTGCT---GC-----CCT----------------------------------------------------------------------------------------------------------------------------------------------------------------------------------------------------------------------------------------------------------------------------------------------------------------------------------------------------------------------------------------------------------------------------------------------------------------------------------------------------------------------C----------------------Ca--------------G--------CG----------------------------------------------------GtG-----------------------------------C----------CgCG--------------------------------GaGG-----------CcGc------C-------------------------------------------------------------------------------------------------------T----G---G-CGC----------------------------------------A------------GA----------------------------------------------------------------------------------------------------------------------------------------------------------------------------------------------------------------------------------------------------------------------------------------TG--AcGc-------------------------GGA-GC------------------------------------------------------------------------------------------------------------------------------------------------------------------------------------------------------------------------------------------------------------------------------------------------------------------------------------------------------------------------------------------------------------------------------------GTc-T-------------------CC-----------------------------------------------------G----------A----gga--------------------------------------------------------------------------------------------------------------------------------------------------------------------------------------------------------------------------------------------------------------------------------------------------------------------------------------------------------------------------aggGTG--CGg-G---------------------AAGaGCCc-Gt-Tt--G--------------------------------------------------------------------------------------------------------------------G---------------------------------C---GCatG------------------GGg--GGCTt--CgG-tgG--------------------CAg-GA-CGGtttg--cccG-A---G--Gc-GaC-Ca-GgGtG------------------------------------------------------------------------------------------------------------------------------------------------------------------------------------------------------------------------------------------------------------------------------Aa--GcCg--TgGCgCg-GC--------------------------------------------------------------------------------------------------------------------------------------------------------------------------------------------------------------------------------A---GCgGcG--GAt-GcGCt-----------------------------GCg----------------GC---TGTg----------tGtGcGGG--TGcac-----------------------tcGC-TGGC-TTG-----Ct-CGt-TGTgGAaG-CG----------------------------------------------------------------------------------------------------------------------------------------------------------------------------------------------------------------------------------------------------------------------------------------------------------------------------------------------------------------------------------------------------------------------------------------------------------------------------------------------------------------------------------------------------------------------------G-CGCa---T------------------------------------------------------------------------------------------------------------------------------------------------------------------------------------------------------------------------------------------------------------------------------------------------------------------------------GaTGG-----------------------------------------------------------------------------------------------------------------------------------------------------------------------------------------------------------------------------------------------------------------------------------------------------------------------------------------------------------------------------------------------------------------------------------------------------------------------------------------------------------------------------------------------------------------------------------AA</ns1:sequence><ns1:name>Sider1/1-531_LmjF11_252041..252</ns1:name></ns1:Sequence><ns1:Sequence id="10656878"><ns1:sequence>------------------------------tgcgccagttgatctacgcaaccgccc----------------------------------------------------------------------------------------------------------------------------------------------------------------------------------------------------------------------------------------------------------------------------------------------------------------------------------------------------------------------------------------------------------------------gtctgggcttctacccgagttttcgcGAT-------------------------------------------------------------------------------------------------------------------------------------------------------------------------------------GgC-------AtCCtGgAG-GGtgag--------------------------------------------------------------------------------------------------------------------------------gttGCGCtG---------------------------GgG-C-------------------TG------AAGAG------GTCc-G---------------------------------------------------------------------------------------------------------------------------------------------------------------------------------------------------------------------------------------------------------------------------------------------------------------------------------------------------------------------------------------------------------------------------------------------------------------------------------------------------------------------------------------------------------------------------------------------------------------------------------------------------------------------------------------------------------------------------------------------------------------------------------------------------------------------------------------------------------------------------------------------------------------------------------------------------C----------------------Gg--------------A--------CC------------------------------------------------------------------------------------------C----------TgCT--------------------------------GgCG-----CgAc-G-----------G-C--GcTC-------------------------------------------------------------------------------------------Ga-C----C---G-CGC----------------------------------------T------------CT------------------------------------------------------------------------------------------------------------------------------------------------------------------------------------------------------------------------------------------------------------------------------------------------C-----GcCGgC----GcGt-Ct--GCTGGC------------------------------------------------------------------------------------------------------------------------------------------------------------------------------------------------------------------------------------------------------------------------------------------------------------------------------------------------------------------------------------------------------------------------------------GTc-Ttt----------------gCCTc--CtT-----------------------CC----TG-TCCtCt-Cc-----G----------G----tggaggtgtgcctggttctgcagaccacgagcaaaggcaaggagaggctgt---------------------------------------------------------------------------------------------------------------------------------------------------------------------------------------------------------------------------------------------------------------------------ccatgctgcaggcctgcaacagtgttctgaagagccgcggtgtgactgggCTG--TG------------------------GAGcGGCt-Tt-G------------------------------------------------------------------------------------------------------------------------G---------------------------------C---GCt-C-------------------------------tG---G--------------------CGt-CG-CG--------------------------------------------------------------------------------------------------------------------------------------------------------------------------------------------------------------------------------------------------------------------------------------------------------------------------------------------------------------------------------------------------------------------------------------------------------------------------------------------------------------------------------------------------------------------T---GCgGcG------------------Ct-Gg-TGgGc-GtGt-CGCa-GGt---------------gGC-------------------------------------------------------------------G----------------------------------------------------------------------------------------------------------------------------GtGc--AcGaCc-----------AgGt--------------------------------------------------------------------------------------------------------------------------------------------------------------------------------------------------------------------------------------------------------------------------------------------------------------------------------------------------------------------------------------------------------------------------------------------G-CTGa---C------------------------------------------------------------------------------------------------------------------------------------------------------------------------------------------------------------------------------------------------------------------------------------------------------------------------------GaTGT---------------------------------------------TGcgcaaacgcaacgtgaagcgcgcggacccgctcggcgacaacgtcgtcgtcaacatcgcgagtgtgatcacagccttgt-------------------------------------------------------------------------------------------------------------------------------------------------------------------------------------------------------------------------------------------------------------------------------------------------------------------------------------------------------------------------------------------------------------------------------------------------------</ns1:sequence><ns1:name>Sider1/1-453_LmjF18_550979..551</ns1:name></ns1:Sequence><ns1:Sequence id="32455963"><ns1:sequence>------------------------------gtgcagtgcatgcgtctttttctgtttaaacagcgctgcagccgttgaaccccccccccttagctgcagctctgccccttccgctcccccttcttattttctcct---------------------------------------------------------------------------------------------------------------------------------------------------------------------------------------------------------------------------------------------------------gcgccccccccctcccctcccctccccaatcgtatctttcttgggactcttctccctgcattcttcagaggaaggcaaagacgttgatatctttctcctcttctcGGT-------------------------------------------------------------------------------------------------------------------------------------------------------------------------------------GcG-------GaG-------------------------------------------------------------------------------------------------------------------------------------------------CACaC----------------------CtCt-------GCC--------------GC-ACT--------T---------------------------------------------------------------------------------------------------------------------------------------------------------------------------------------------------------------------------------------------------------------------------------------------------------------------------------------------------------------T--G----------------CA--G-----C----------------------------------------------------------------------------------------------------------------------------------------------------------------------------------------------------------------------------------------------------------------------------------------------------------------------------------------------------------------------------------------------------------------------------------------------------------------------------------------------------------------------------------------------------------------C----------------------Gt--------------T--------AT-------CGc-C----------------------------------------TgG-----------------------------------C----------CgCT--------------------------------TcCG-----------CaGc------T--------------------------------------------------------------------------------------------------------------------C----------------------------------------T------------GC----------------------------------------------------------------------------------------------------------------------------------------------------------------------------------------------------------------------------------------------------------------------------------------TA------C----------------------GC----AC------------------------------------------------------------------------------------------------------------------------------------------------------------------------------------------------------------------------------------------------------------------------------------------------------------------------------------------------------------------------------------------------------------------------------------GCc-T--------------------------------------------------------------------------G----------G----acaccgtaatgctttttctctttctctctctcatgggctgctcttcttcccaggtgcccttatcatgtcgagggtctctccaagagatgacagg------------------------------------------------------------------------------------------------------------------------------------------------------------------------------------tcattgaagggggagcgcgtgctgcttccgttgctcatctaggggctaagagaaggtctactcgaaggcacgcgcaccaagtgtgtgtgtgtgtGTG--TG-----------------------------------------------------------------------------------------------------------------------------------------------------------------------------------------------------------------------------------------T------------------------------------------------Gt-Gt-GtGtCa-GgGaG------------------------------------------------------------------------------------------------------------------------------------------------------------------------------------------------------------------------------------------------------------------------------Ga--GtC---Cc----------------------------------------------------------------------------------------------------------------------------------------------------------------------------------------------------------------------------------------T---TCaGaA-GGCt-CcACa-----------------------------GCa---------------cGC---TGTg-----------CaGtATG--C---------------------------------------G--------------------------------------------------------------------------------------------------------------------------------------------------------------------------------------------------------------------------------------------------------------------------------------------------------------------------------------------------------------------------------------------------------------------------------------------------------------------------------------------------------------------------------------------------------------------------------------------------TA-------------------------------------------------------------------------------------------------------------------------------------------------------------------------------------------------------------------------------------------------------------------------------------------------------------------------------------------G---Aa-CGa-AGA--------------AgGC----GGGT----GTGGgcgaaaaagtgcgtggacaagccataccatctaccccccccccccccccc------------------------------------------------------------------------------------------------------------------------------------------------------------------------------------------------------------------------------------------------------------------------------------------------------------------------------------------------------------------------------------------------------------------------------------------------------------------------------------</ns1:sequence><ns1:name>Sider2/1-611_LmjF29_86372..8576</ns1:name></ns1:Sequence><ns1:Sequence id="22286663"><ns1:sequence>CTC--------------------------T---------------------------------------------------------------------------------------------------------------------------------------------------------------------------------------------------------------------------------------------------------------------------------------------------------------------------------------------------------------------------------------------------------------------------------------------------------------------------GGCtctccacatccgtacctgcgctgcatcctgttagacttcacagcctataattgcgcagca-------------------------------------------------------------------------------------------------------------------------GaGc------GaGA-GaGGtGGgccaaacaggc------------------------------------------------------------------------------------------------------------------gcgccgagctGCACgC----------------------CgGt-CcG-C---------------------CCCg--CAGCG------CACg-T-----------------------------------------------------------------------------------------------------------------------------------------------------------------------------------------------------------------------------------------------------------------------------------------------------------------------GTGCGAGG-------------------CAT--G----------------CG--G-----C-------------------------ATAT---CC-----CCT----------------------------------------------------------------------------------------------------------------------------------------------------------------------------------------------------------------------------------------------------------------------------------------------------------------------------------------------------------------------------------------------------------------------------------------------------------------------------------------------------------------------C----------------------Cg--------------T--------CC-------CGc-C----------------------------------------GgGT---------GG-GcG-------Ga-Gg-Gg----G----------CgCC--------------------------------GgCG-----CcGg-G-----------G-G--CaTG-------------------------------------------------------------------------------------------Gc-G----A---G-CGC----------------------------------------G------------CC------------------------------------------------------------------------------------------------------------------------------------------------------------------------------------------------------------------------------------------------------------------------------------------------C------------------------CGA-AC------------------------------------------------------------------------------------------------------------------------------------------------------------------------------------------------------------------------------------------------------------------------------------------------------------------------------------------------------------------------------------------------------------------------------------GGg-G---------------------Ca-cCaCcgag---------------ccaaCC----GG-CGCcCa-Cc-----G----------C---------------------------------------------------------------------------------------------------------------------------------------------------------------------------------------------------------------------------------------------------------------------------------------------------------------------------------------------------------------------------------------------G---------------------GAGgGGCa-Cg-Gc--G---------------TCt-T--TCTatgggatgctgcg---------------------------------------------------gcatggcgcagctGA--GgG-AGAa--G------------------------------------------------------------CAg--GGCAc-aCaG---G--------------------CAg-GA-GG--------------------------------------------------------------------------------------------------------------------------------------------------------------------------------------------------------------------------------------------------------------------------------------------------------------------------------------------------------GGaGg-Gg--TcGgcgcaggcgtctccgggggccctcgcctgcggctggccggccccctcccccggcttacccggcgtgcacctgggcgaccccctgctacccgcacggcctccaccccctcgagcaggaccctggccgcggcccgcctgcgccaaggcgtgcggtgcagccatgtccgtgtaggcgcgcccTg-GaGaAcGaG----GAcGtA--GCc-GcTCa--TGCGgCa-Ga-C---------------GCa---------------gGC-------------------------------------------------------------------G----------------------------------------------------------------------------------------------------------------------------AgCt--GtGgTt-----------GtGt--------------------------A---------------------------------------------------------------------------------------------G----GtGTc-GcG----------------------------------------------------------------------------------------------------------------------------------------------------------------------------------------Gt-Gt-CG-----------------------------------------------------------------------------------------------------AA-GTGt--tC------------------------------------------------------------------------------------------------------------------------------------------------------------------------------------------------------------------------------------------------------------------------------------------------------------------------------CgTCT------------Ag-------------AaAG----CCAG----GTGG-------------------------------------------------------------------------------------------------------------------------------------------------------------------------------------------------------------------------------------------------------------------------------------------------------------------------------------------------------------------------------------------------------------------------------------------------------------------------------------CAAagaa------------------------------accaAACAGAAA</ns1:sequence><ns1:name>Sider1/1-634_LmjF33_1211483..12</ns1:name></ns1:Sequence><ns1:Sequence id="713167"><ns1:sequence>CGC--------------------------T---------------------------------------------------------------------------------------------------------------------------------------------------------------------------------------------------------------------------------------------------------------------------------------------------------------------------------------------------------------------------------------------------------------------------------------------------------------------------C--------------------------------------------------------------------------------------------------------------------------------------------------------------------------------------G---------------------------------------------------------------------------------------------------------------------------------------------------------------ACgCtT--------------------TgCa-------GCC--------------GC-CTC--------------TGCc-G-------------------------------------------------------------------------------------------------------------------------------------------------------------------------------------------------------------------------------------------------------------------------------------------------------------------------------------------------------------------------------------------------------------------CCg----CCT----------------------------------------------------------------------------------------------------------------------------------------------------------------------------------------------------------------------------------------------------------------------------------------------------------------------------------------------------------------------------------------------------------------------------------------------------------------------------------------------------------------------C----------------------Gg--------------G--------AT------------------------------------------------------------------------------------------C----------CgCT--------------------------------GgAG-----GcCg-C-------------------------------------------------------------------------------------------------------------------------------C---AG--CAc-TtCt-G-C----GtG---------Ca-GCA------------GT------------------------------CGC----------------------------------------------------------------------------------------------------------------------------------------------------------------------------------------------------------------------------------ATCg---CA----------TGTA--GtAc-------------------------CGC-AC------------------------------------------------------------------------------------------------------------------------------------------------------------------------------------------------------------------------------------------------------------------------------------------------------------------------------------------------------------------------------------------------------------------------------------GCc-C---------------------Ca--CtC-----------------------CT----CG-ACCtCg-Tg-----A----------T------------------------------------------------------------------------------------------------------------------------------------------------------------------------------------------------------------------------------------------------------------------------------------------------------------------------------------------------------------------------------------------------------------------------------------------------------------------------------------------------------------------------------------------------------------------------------------------------------------------------------------T--------------------------------------------------------------------------------------------------------------------------------------------------------------------------------------------------------------------------------------------------------------------------------------------------------------------------------------------------------------------------------------------------------------------------------------------------------------------------------------------------------------------------------------------------------------------------------------------------------TCcGtG--GCa-GaACt------------------------CGGc-GCa---------------aGC-------------------------------------------------------------------G--------------------------------------------------------------------------------------------------------------------------------------------------------------------------------------------------------------------------------------------------------------------------------------------------------------------------------------------------------------------------------------------------------------------------------------------------------------------------------------a-Gg-CAG----------------------------------------------------------------------------------------------------AG-CGCg---T------------------------------------------------------------------------------------------------------------------------------------------------------------------------------------------------------------------------------------------------------------------------------------------------------------------------------GtTGT---------------------------------------------GGgtcagccctcccctcgtcgatgcatgtgcgacagacgtacgccgtctgccgcaggtagcctcgtgcgtaggagcaccggtaccacctgccgtcgtgctccaccgtggtggcgaccaagcgcgatatctcggatgtcgccgctacgttcaccgccggggccgtctcggcactgccgagcaacatggcgctcaccttcacgtgctgtgccacgggaccgtcgtgctgctcgcagcggttgaccagctccgtcggaaagagaaggcgaaccaccgtatcgtgcggcgggtctcggtgcttcgcctttagaacaggcaggttgagcagcagtcgctgcttgtcaaggcgcacgtgtgtctgctcctccagcctgtgcttcagatcgtgcacagtggcggaggccggcatctcaagcgagacgaccatcttcccaaacttc----------------------------------------------------------------------------------</ns1:sequence><ns1:name>Sider2/1-604_LmjF28_410335..409</ns1:name></ns1:Sequence><ns1:Sequence id="13129484"><ns1:sequence>------------------------------tgtgacacaatgcgcgacagtcgctgagaagaaagcagaaacacaaccgcctgctcgcgccgctctcttagtatcaacgt-----------------------------------------------------------------------------------------------------------------------------------------------------------------------------------------------------------------------------------------------------------------------------------------------------------cgaaatgcatattcagacacccatgcgacgagtcaccgcgccacatcacggaatagcgcgacttgcagcggctctgggcgGAG-------------------------------------------------------------------------------------------------------------------------------------------------------------------------------------GaG-------GaCG-G----------------------------------------------------------------------------------------------------------------------------------------------CACgC---------------------------AgG-C-CGG--------------GT-CTCa--GAGGG------CCCc-C-----------------------------------------------------------------------------------------------------------------------------------------------------------------------------------------------------------------Tg---CC-C--------------------------------------------------------------------------------------------------------------------------T--G----------------CG--G-----CTGTC-------------------CCACCTc--CT-----CGT----------------------------------------------------------------------------------------------------------------------------------------------------------------------------------------------------------------------------------------------------------------------------------------------------------------------------------------------------------------------------------------------------------------------------------------------------------------------------------------------------------------------C----------------------Ga--------------G--------CT------------------------------------------------------------------------------------------C----------GtGC--------------------------------GgCG-----------TgCa------C--------------------------------------------------------------------------------------------------------------------G----------------------------------------G------------TG--------------------------------------------------------------------------------------------------------------------------------------------------------------------------------------------------------------------------------------------------------------------------------------------GcGc------AgCCcC----CtGt-Cc--CGC----------------------------------------------------------------------------------------------------------------------------------------------------------------------------------------------------------------------------------------------------------------------------------------------------------------------------------------------------------------------------------------------------------------------------------------------------------------------------------------------------------------------G----------C----ggcgacagagacgccgtcgccactgcccctgtggagcgcagg--------------------------------------------------------------------------------------------------------------------------------------------------------------------------------------------------------------------------------------------------------------------------------------------acgctgtacgcgacccgcttggatcgaggcatgcggactccaGTG--GG--Gtcc---------------gtcTGGcGCCc-Ga-G--------------------------------------------------------------------------------------------------------------GcG-CGTg--G---------------------------------C---TCg-A---------------------------------T--------------------------------------------------------------------------------------------------------------------------------------------------------------------------------------------------------------------------------------------------------------------------------------------------------------------------------------------------------------------------------------------------------------------------------------------------------------------------------------------------------------------------------------------------------------------------------------------------------TTtGcG--GCa-GgGCg---------------------------------------------------------------------------------------------------------------------G----------------------------------T---------------------------------------------------------------------------------------GtGtCc--TtGaCg-----------AcCaGaGt-GTaGc-------------cGtG---------------------------------------------------------------------------------------------Gt---GcTGcaGaG----------------------------------------------------------------------------------------------------------------------------------------------------------------------------------------Gc-Gg-GTGAGCTGtggttgttt------------------------------------------------------------------------------gtgtgcgcAA-TTCc--tT------------------------------------------------------------------------------------------------------------------------------------------------------------------------------------------------------------------------------------------------------------------------------------------------------------------------------GaCGTg-TGc-GTg-GTAg-------------AaCA----ACAC----GCTG-------------------------------------------------------------------------------------------------------------------------------------------------------------------------------------------------------------------------------------------------------------------------------------------------------------------------------------------------------------------------------------------------------------------------------------------------------------------------------------AC-------------------------------------------ACAA</ns1:sequence><ns1:name>Sider1/1-519_LmjF35_1233621..12</ns1:name></ns1:Sequence><ns1:Sequence id="31098843"><ns1:sequence>------------------------------tctttctgtttggtggctacccgaaggcgcacaaacacgcgtgctctgcctctcttcacttcccttgggccttaggtgttgtaaactggttgctttttgctgttctccgacttggcttcttgtccgccttgcttctctctctctctctctctc---------------------------------------------------------------------------------------------------------------------------------------------------------acacgtgtgcctccagtggtgctcctcgtttatttccctcgcgtgggtgcacgtatcatctacttcttgcgacgtcgtagcattgctctatggcgcccgtgatggggagatcgaggatggggagggtttgggcagcgaattattacgatgatgGAC-------------------------------------------------------------------------------------------------------------------------------------------------------------------------------------GtT-------GtGGtGcGGtGGaattgaccgagaagctgatcgcacaaggtgggggtgtatg-------------------------------------------------------ggcagcagctcccaatgcggccctccacccgggcatacgtGC-CgCcC--------------------CaCa-CgG-C-GCCtt----------tgATG------CAGGC------CCCc-Tttcaaaaaccattaccttgt------------------------------------------------------------------------------------------------------------------------------------------------------------------------gcacgtccctttatcgttgCtCc--tCC-C-------------------------------------------------------------------------------------------------------------------------------------------------------------------------------------------------------------------------------------------------------------------------------------------------------------------------------------------------------------------------------------------------------------------------------------------------------------------------------------------------------------------------------------------------------------------------------------------------------------------------------------------------------------------------------------------------------------------------T----------------------Gc--------------C--------AG------------------------------------------------------------------------------------------C----------CcCC---------------------Gg---TGcC--CaCG-----------CgAa-----aC--------------------------------------------------------------------------------------------------------------------G----------------------------------------T------------CA--------------------------------------------------------------------------------------------------------------------------------------------------------------------------------------------------------------------------------------------------------------------------------------------GtGt-----------------------TTCGA-CT------------------------------------------------------------------------------------------------------------------------------------------------------------------------------------------------------------------------------------------------------------------------------------------------------------------------------------------------------------------------------------------------------------------------------------CTt-T--------------------------------------------------------------------------G-CCt---cTc-CT-G--------------------------------------------------------------------------------------------------------------------------------------------------------------------------------------------------------------------------------------------------------------------------------------------------------------------------------------------------------------------------------CTG--CG--------------------------------------------------------CTa-Cc-CGT-----------------------------------------------------------------------------------------------------------------------------C---ACc-G---------------------------------C--------------------------------------------------------------------------------------------------------------------------------------------------------------------------------------------------------------------------------------------------------------------------------------------------------------------------------------------------------------------------------------------------------------------------------------------------------------------------------------------------------------------------------------------------------------------------------------------------------TCaAaG--------GCg--TGTGt---------------------------------------------------------------------------------------------------------------TgC-----------------------------------------------------------------------------------------------------------------------------------------------------------------------------------------------------------------------------------------------------------------------------------------------------------------------------------------------------------------------------------------------------------------------------------------------------------------------------------------------------------------------------------------------------------------------------------------------CG-TTCt---T------------------------------------------------------------------------------------------------------------------------------------------------------------------------------------------------------------------------------------------------------------------------------------------------------------------------------GgTGC--------------------------------------------GTG-------------------------------------------------------------------------------------------------------------------------------------------------------------------------------------------------------------------------------------------------------------------------------------------------------------------------------------------------------------------------------------------------------------------------------------------------------------------------------------TG-----------------------------------------------</ns1:sequence><ns1:name>Sider2/1-595_LmjF29_95834..9524</ns1:name></ns1:Sequence><ns1:Sequence id="6722010"><ns1:sequence>CGC--------------------------T---------------------------------------------------------------------------------------------------------------------------------------------------------------------------------------------------------------------------------------------------------------------------------------------------------------------------------------------------------------------------------------------------------------------------------------------------------------------------CAGttgtatggcagagcgtgaaaaagatgcaggaaacgcttgtgtctcc---------------------------------------------------------------------------------------------------------------------------------------GaT-------GgAG-GaGTtTG---------------------------------------------------------------------------------------------------------------------------------------AC-CaA----------------------CgCg--------------------------G------CAGAG------CCCa-C---------------------------------------------------------------------------------------------------------------------------------------------------------------------------------------------------------------------------Cc---CgCgCc-TTG-TG-----------------------------CGT---------------------------------------G----------------------------------------------------------------------------------------------CC-----TCT----------------------------------------------------------------------------------------------------------------------------------------------------------------------------------------------------------------------------------------------------------------------------------------------------------------------------------------------------------------------------------------------------------------------------------------------------------------------------------------------------------------------C----------------------Tt--------------G--------GC----------------------------------------------------GtG-----------------------------------G----------GcGT--------------------------TGgC--AaCA-----GaGt-GTgTcga--tgC--------------------------------------------------------------------------------------------------------------------C----------------------------------------T------------AA--------------------------------------------------------------------------------------------------------------------------------------------------------------------------------------------------------------------------------------------------------------------------------------------GcGc-----------------------AT----AC------------------------------------------------------------------------------------------------------------------------------------------------------------------------------------------------------------------------------------------------------------------------------------------------------------------------------------------------------------------------------------------------------------------------------------GTc-T--------------------------------------------------------------CtCc-CcCa---A----------T----ttttgtcacgtgcgtgtgtgttcggatgacgatcccacatgcctcagcgat--------------------------------------------------------------------------------------------------------------------------------------------------------------------------------------------------------------------------------------------------------------------------gcttcgcattgtaatgccagataagctccaacgcaaacgggtcttgttcacCTG--CAcaG---------------------GGGgACCt-Ga-A----------------------------------------------------------------------------------------------------------------------------------------------------------------------------------------------------C----------------------------------------------------------------------------------------------------------------------------------------------------------------------------------------------------------------------------------------------------------------------------------------------------------------------------------------------------------------------------------------------------------------------------------------------------------------------------------------------------------------------------------------------------------------------------------------------------A---TCtGtC--TAg-AgGCg----------------------------------------------------------------------------------------------------------------CT-GCG--------------------------------------------------------------------------------------------------------------------------------------------------------------------------------------------------------------------------------------------------------------------------------a---GaTGa-GaG----------------------------------------------------------------------------------------------------------------------------------------------------------------------------------------Cc-Cg-TTG----------------------------------------------------------------------------------------------------CT-CTCt---T------------------------------------------------------------------------------------------------------------------------------------------------------------------------------------------------------------------------------------------------------------------------------------------------------------------------------CtCGT--------------------------------------------TCGgtatcgtaccgcgcaccaaaaacgggggatgaaagaaaacgtaaccgcatgggcatattcaacgtctctcttgttaactgtgcatatttcccttctatttggtgcggcacccgcctactaccttttcatgcacggattttactccccatgctcaccgcccgtacagcgacgcgaactccagcaactgcctttctcctacctctgtctcgtctcctccctttgtgtgttcgtggt--------------------------------------------------------------------------------------------------------------------------------------------------------------------------------------------------------------------------------------------------------------------------------------------</ns1:sequence><ns1:name>Sider2/1-578_LmjF29_1117523..11</ns1:name></ns1:Sequence><ns1:Sequence id="16009656"><ns1:sequence>CCCagaataggggtg--tccggcttttttT---------------------------------------------------------------------------------------------------------------------------------------------------------------------------------------------------------------------------------------------------------------------------------------------------------------------------------------------------------------------------------------------------------------------------------------------------------------------------GGG-------------------------------------------------------------------------------------------------------------------------------------------------------------------------------------GgT-------GgGG-GcGT-GG---------------------------------------------------------------------------------------------------------------------------------------GC-CcCtT--------------------TcCt-AgG-G-GTG--------------GTG-GGa--CGGGG-t----TCCt-G---------------------------------------------------------------------------------------------------------------------------------------------------------------------------------------------------------------------------Tg---CcGgCt-CAC-TT-----------------------------T--------------------------------------------TGGGGAGGaccaccc------cgatgtCGG--G----------------CC--G--------------------------------------CC-----TCT----------------------------------------------------------------------------------------------------------------------------------------------------------------------------------------------------------------------------------------------------------------------------------------------------------------------------------------------------------------------------------------------------------------------------------------------------------------------------------------------------------------------C----------------------Gc--------------G--------GT------------------------------------------------------------------------------------------G----------AcGG-----------------------------------G-----GcCa-G-----------G-T--TtTA-------------------------------------------------------------------------------------------Ga-T----G---G-CG-T--TT--CGc-CgGg-G-C----GaG---------Ca-GC-Gt--CtGt--AA----ACc-Ga-CTTg-TG--C----Ca--TC-CAA----------------------------------------------------------------------------------------------------------------------------------------------------------------------------------------------------------------------------------ATGg--tTT----------GGCG--GaGt------GcGGgC----GcGg-Ct--CGG---gcgcagttcaaacggacgttgttgcccaccgg---------------------------------------------------------------------------------------------------------------------------------------------------------------------------------------------------------------------------------------------------------------------------------------------------------------------------------------------------------------------cgtggtggggctgatttgcatggatcgcttcACg-C---------------------Ca--CgC-----------------------TC----GC-CCAtCa-CtCgC--GCCC-----Ct-CC-Gacccctgcatgtcttgctgggatgc-------------------------------------------------------------------------------------------------------------------------------------------------------------------------------------------------------------------------------------------------------------------------------------------------------------------------------accatgccagctaccgctggcagcGCG--CGt-Gcagtgctc-----gcatttttGGAtCCCt-Gg-G----------------------------------------------------------------------------------------------------------------------------------------------------------------------------------------------------A--------------------------------------------------------------------------------------------------------------------------------------------------------------------------------------------------------------------------------------------------------------------------------------------------------------------------------------------------------------------------------------------------------------------------------------------------------------------------------------------------------------------------------------------------------------------------------------------------------CCgGcT--TCa-GgACg-----------------------------GCgt--------------tGT---TGCc----------tGaGgGTG--TGtgt----------------------ctgGA-TGGC-TTG--------------------------------------------------------------------------------------------------------------------------------------------------------------------------------------------------------------------------------------------------------------------------------------------------------------------------------------------------------------------------------------------------------------------------------------------------------------------------------------------------------------------------------------------------------------------------------------------------CC-CGCa---T------------------------------------------------------------------------------------------------------------------------------------------------------------------------------------------------------------------------------------------------------------------------------------------------------------------------------GtGCC---Gc-GAc-AGG--------------CgGG----ACGCt---GCTG-------------------------------------------------------------------------------------------------------------------------------------------------------------------------------------------------------------------------------------------------------------------------------------------------------------------------------------------------------------------------------------------------------------------------------------------------------------------------------------CG----------------------------------------------A</ns1:sequence><ns1:name>Sider2/1-498_LmjF24_622039..622</ns1:name></ns1:Sequence><ns1:Sequence id="5167364"><ns1:sequence>------------------------------aaacctcgcctacttagttaatcgatgcgaagtctttgtgtgtgcgtgtgtgtgtgt----------------------------------------------------------------------------------------------------------------------------------------------------------------------------------------------------------------------------------------------------------------------------------------------------------------------------------------------------------gtatatcgtagctgttatttctgatattgctgttaagcagcctgtatactgtaaggGAG-------------------------------------------------------------------------------------------------------------------------------------------------------------------------------------GgA-------GgGG-AgGG-GGgcttcactgatgacaaatctcctcgatgccgttccgtgtgcgttcgcggtttatctt----------------------cgctttcttcggcttcttattctcttctcgacttctcacgcctctcgtttatgatgACTCtCtCg-------------------CtCt-------GCG--------------ATG-TC--------G--------------------------------------------------------------------------------------------------------------------------------------------------------------------------------------------------------------------------------------Ct---CtCtCt-CTC-TC-----------------------------TCT-----------------------------------------------------------------------------------------------------CTCCTc------------------CACCACc-aCCa----CCC----------------------------------------------------------------------------------------------------------------------------------------------------------------------------------------------------------------------------------------------------------------------------------------------------------------------------------------------------------------------------------------------------------------------------------------------------------------------------------------------------------------------C----------------------Gc--------------T--------GT------------------------------------------------------------------------------------------G----------TcGC--------------------------------GtCG-----GtGt-T-------------------------------------------------------------------------------------------------------------------------------G----------------------------------------A------------AT--------------------------------------------------------------------------------------------------------------------------------------------------------------------------------------------------------------------------------------------------------------------------------------------AaGa------GaAGaC----GaGc-Cg---------------------------------------------------------------------------------------------------------------------------------------------------------------------------------------------------------------------------------------------------------------------------------------------------------------------------------------------------------------------------------------------------------------------------------------------------------------------------------------------------------------------------G----------C------------------------------------------------------------------------------------------------------------------------------------------------------------------------------------------------------------------------------------------------------------------------------------------------------------------------------------------------------------------------------------------------------------------------------------------------------------------------------------------------------------------------------------------------------------------------------------------------------------------------------------A----------------------------------------------------------------------------------------------------------------------------------------------------------------------------------------------------------------------------------------------------------------------------------------------------------------------------------------------------------------------------------------------------------------------------------------------------------------------------------------------------------------------------------------------------------------------------------------------------A---GCgGgG--------------------------------------------------------------------------------------------------------------------------------G---------------------------------------------------------------------------------------------------------------------------------------------------------------------------------------------------------------------------------------------------------------------------------------------------------------------------------------------------------------------------------------------------------------------------------------------------------------------------------------------------------------------------------------------------------------------------------------------------G--------------------------------------------------------------------------------------------------------------------------------------------------------------------------------------------------------------------------------------------------------------------------------------------------------------------------------------------------------------------------------------------------------------------------------------------------------------------------------------------------------------------------------------------------------------------------------------------------------------------------------------------------------------------------------------------------------------------------------------------------------------------------------------------------------------------------------------------------------------------------------------------------------------------------AGAGAGA</ns1:sequence><ns1:name>Sider1/1-359_LmjF18_650196..649</ns1:name></ns1:Sequence><ns1:Sequence id="6620348"><ns1:sequence>CTC--------------------------T---------------------------------------------------------------------------------------------------------------------------------------------------------------------------------------------------------------------------------------------------------------------------------------------------------------------------------------------------------------------------------------------------------------------------------------------------------------------------G--------------------------------------------------------------------------------------------------------------------------------------------------------------------------------------A---------------------------------------------------------------------------------------------------------------------------------------------------------------GCtC------------------------Cg-------------------------TG-TCg--GAGGG------CTAc-C-----------------------------------------------------------------------------------------------------------------------------------------------------------------------------------------------------------------Tc---CC-C-------------------------------------------------------------------------------------------------------------------------------------------------------------------------------------------------------------------------------------------------------------------------------------------------------atccaggcgaacgatgaatccgggttggatgccgaagaaatcatccgcaaggtaaggctccatcgtag----------------------------------------------------------------------------------------------------------------------------------------------------------------------------------------------------------------------------------------------------------------------------------------------------------------------------------------------C----------------------Gt--------------G--------TA------------------------------------------------------------------------------------------G----------G-GC--------------------------------AgCG-----------CgTg------T--------------------------------------------------------------------------------------------------------------------G----------------------------------------T------------GT--------------------------------------------------------------------------------------------------------------------------------------------------------------------------------------------------------------------------------------------------------------------------------------------AtGt-----------------------GT----AC------------------------------------------------------------------------------------------------------------------------------------------------------------------------------------------------------------------------------------------------------------------------------------------------------------------------------------------------------------------------------------------------------------------------------------GCg-C--------------------------------------------------------------------------G----------T------------------------------------------------------------------------------------------------------------------------------------------------------------------------------------------------------------------------------------------------------------------------------------------------------------------------------------------------------------------------------------------------------------------------------------------------------------------------------------------------------------------------------------------------------------------------------------------C---TTc-G---------------------------------A----------------------------------------------------------------------------------------------------------------------------------------------------------------------------------------------------------------------------------------------------------------------------------------------------------------------------------------------------------------------------------------------------------------------------------------------------------------------------------------------------------------------------------------------------------------------------------------------------T---GCaGcG--AGa-GaGCg---------------------------------------------------------------------------------------------------------------------A-------------------------------------------------------------------------------------------------------------------------------------------------------------------------------------------------------------------------------------------------------------------------------------gAGg-GaG----------------------------------------------------------------------------------------------------------------------------------------------------------------------------------------Gg-Cg-TT------------------------------------------------------------------------------------------------------A-----------------------------------------------------------------------------------------------------------------------------------------------------------------------------------------------------------------------------------------------------------------------------------------------------------------------------------------------Gc-GAg-GGA--------------AgGG----CGGC----ACCAtatcggcaacggctgcagaaaacgatacttgcgcgcatgtgcacgttcacgcctctgctgccctcttctttcctcgttgagcctg-------------------------------------------------------------------------------------------------------------------------------------------------------------------------------------------------------------------------------------------------------------------------------------------------------------------------------------------------------------------------------------------------------------------------------------------------</ns1:sequence><ns1:name>Sider1/1-278_LmjF29_185435..185</ns1:name></ns1:Sequence><ns1:Sequence id="11555382"><ns1:sequence>CCCtc-----------------------gT---------------------------------------------------------------------------------------------------------------------------------------------------------------------------------------------------------------------------------------------------------------------------------------------------------------------------------------------------------------------------------------------------------------------------------------------------------------------------CAT-------------------------------------------------------------------------------------------------------------------------------------------------------------------------------------CgCtt----cGaGG-GgAG-GGgaaa--------------------------------------------------------------------------------------------------------------------------------cagAC-CgC------------------------Cc-------GCG--------------GTT-----------T--------------------------------------------------------------------------------------------------------------------------------------------------------------------------------------------------------------------------------------------------------------------------------------------------------------------------------------------------------------------------------------------------------------------------------------------------------------------------------------------------------------------------------------------------------------------------------------------------------------------------------------------------------------------------------------------------------------------------------------------------------------------------------------------------------------------------------------------------------------------------------------------------------------------------------------------------------------T-------------------------Ga-AA----GGGc-C----GgG--Cg-CCcGCAa-C----------------------------------------TtA----------AC-GgC-------Ct-Ca-Ta-Gc--G-AtTT---A----T--------CCC----TGCt-Ag---CGgC-----G-----GtGg-G-----------G-T--CgTG-------------------------------------------------------------------------------------------Gg-T----G---G-GG-T--TT--TGc-TgGg-G-C----GaC---------Cc-GC-Tt--GgGg--GA----ATg-Cc-TATg-TG--G----Cc--CT-CAT----------------------------------------------------------------------------------------------------------------------------------------------------------------------------------------------------------------------------------ATG----TT----------GGTG--GaTt------TtTAgC----GtAg-Ct--TAA-AC------------------------------------------------------------------------------------------------------------------------------------------------------------------------------------------------------------------------------------------------------------------------------------------------------------------------------------------------------------------------------------------------------------------------------------GTt-T---------------------Cc--CaT-----------------------TC----TG-CCCtCg-Cc-----A-CC-----Gg-CT-T--------------------------------------------------------------------------------------------------------------------------------------------------------------------------------------------------------------------------------------------------------------------------------------------------------------------------------------------------------------------------------GTG--CG------------------------AGGgCCCt-Gc-G-------------------CCa-C--CAT---------------------------------------------------------------------------------G-AtGGGt--G---------------------------------C---GCc-A------------------GGt--GGCGg--CtG---G--------------------CGg-GC-TG------------------------------------------------------------------------------------------------------------------------------------------------------------------------------------------------------------------------------------------------------------------------------------------------------------------------------------cGtGc--GGgGtGGt--gGtGGtG--Gg--GgG-----------------------------------------------------------------------------------------------------------------------------------------------------------------------------------Tg-AtCtTtGgG----GCtGcC--GCg-GtGCc-----------------------------------------------------TGTc-----------TgGcGTT--C----------------------------------CT-TCG-----Cg-CAa-CGG-GTtG-GTT----------------------------------------------------------------------------------------------------CgCt-tGcGgCg----------gGtCaG-Gt-TGt------------------T---------------------------------------------------------------------------------------------Gt---GtCGg-GgG----------------------------------------------------------------------------------------------------------------------------------------------------------------------------------------Gc-Gt-TG------------------------------------------------------------------------------------------------------G-CGAa---T------------------------------------------------------------------------------------------------------------------------------------------------------------------------------------------------------------------------------------------------------------------------------------------------------------------------------GgGGT--------------------------------------------TTGctggttggggggcgctggtgtaggt-------------------------------------------------------------------------------------------------------------------------------------------------------------------------------------------------------------------------------------------------------------------------------------------------------------------------------------------------------------------------------------------------------------------------------------------------------------------------------------------------------------</ns1:sequence><ns1:name>Sider2/1-445_LmjF34_302256..302</ns1:name></ns1:Sequence><ns1:Sequence id="9293149"><ns1:sequence>------------------------------cctcttgcgcgtctcgctttgttttcgttgctgtggctgtctaactacaccatcgagtcg----------------------------------------------------------------------------------------------------------------------------------------------------------------------------------------------------------------------------------------------------------------------------------------------------------------------------------------------------tccagagtcccctgcgcgggggagtacttacacggtgctgcgccataccgcggcttgaaG--------------------------------------------------------------------------------------------------------------------------------------------------------------------------------------CGaCt------GaGG-GgAG-GG---------------------------------------------------------------------------------------------------------------------------------------GCACgGcGtgc--------------aggCaGa-GcG-C-AGG--------------GT-CTCa--GACGG------CCCc-Ggcctgcgg-----------------------------------------------------------------------------------------------------------------------------------------------------------------------------------------------ctggccaaCcTc---CC-C--------------TC-TG-----------------------------CGT------------------------------------------TGGGCCGG-------------------CAT--G----------------CA--G--------CTag----------------gCCGCCC---CC-----CGT----------------------------------------------------------------------------------------------------------------------------------------------------------------------------------------------------------------------------------------------------------------------------------------------------------------------------------------------------------------------------------------------------------------------------------------------------------------------------------------------------------------------T----------------------Ac--------------C--------CA------------------------------------------------------------------------------------------C----------A-CG---------------------Gc---TGaC--GtCG-----------CcGct----tC--------------------------------------------------------------------------------------------------------------------C----------------------------------------G------------CC------------------------------------------------------------------------------------------------------------------------------------------------------------------------------------------------------------------------------------------------------------------------------------------------C-----TcGAgC----AgGagCc--TGG-AC------------------------------------------------------------------------------------------------------------------------------------------------------------------------------------------------------------------------------------------------------------------------------------------------------------------------------------------------------------------------------------------------------------------------------------GCg-T--------------------------------------------------------------------------G-CC-----Gc-CT-Gcaccgaggcatgttgcccactcgggtctccgtctggcgccgctagcgcc-------------------------------------------------------------------------------------------------------------------------------------------------------------------------------------------------------------------------------------------------------------------------------gcacgtgcccgaagaagggtaacatgagcctgtaagacgcatggcccgCTG---------------------------------------------------------------------------------------------------------------------------------------------------------------------------------------------------------------------------------------------G----------------------------------------------------------------------------------------------------------------------------------------------------------------------------------------------------------------------------------------------------------------------------------------------------------------------------------------------------------------------------------------------------------------------------------------------------------------------------------------------------------------------------------------------------------------------------------------------------A---ACaGcA-GGCa-GtGCg-------Cc-Ct-TGgAg-AcGc-CGAt-GTa----------------GC--------------------------------------------------------------CG-TGG---------------------------------------------------------------------------------------------------------------------------------------------------------------------------------T---------------------------------------------------------------------------------------------Gc--aAcAGa-GgT----------------------------------------------------------------------------------------------------------------------------------------------------------------------------------------Gc-Gt-GTGAGCTGtacgtgaatgcg------------------------------------------------------------------------tacacgtgtcgAC-TTGt--tC------------------------------------------------------------------------------------------------------------------------------------------------------------------------------------------------------------------------------------------------------------------------------------------------------------------------------GgTGT------------------------------------------------------------------------------------------------------------------------------------------------------------------------------------------------------------------------------------------------------------------------------------------------------------------------------------------------------------------------------------------------------------------------------------------------------------------------------------------------------------------------------------------------------------------------------AGAGTAA</ns1:sequence><ns1:name>Sider1/1-510_LmjF34_417442..417</ns1:name></ns1:Sequence><ns1:Sequence id="8066625"><ns1:sequence>------------------------------acgcgagcgccccgcggacaaccttcaggaacgtgaggcctggccggctgctgcggctgtggcgccagatgcggcaccgcgcatggatgctgtacgcgtgggatgaggagtgggtgtcgccgatgcaggagggctacctgcaccagcagcg--------------------------------------------------------------------------------------------------------------------------------------------------------------tctcgagcaggtgtgcttcgcgccgctgtccgcgtacggcgtggtgcctggcagctactgcgatccactgctgtacaacacgaagagcacgtcgccgttccggtggcacgtggcgaacgtgcagggcgacattgtcggacactggtacatG--------------------------------------------------------------------------------------------------------------------------------------------------------------------------------------G---------------------------------------------------------------------------------------------------------------------------------------------------------------ACgC----------------------CgAc-GaG-C-------------------TG-----------T----------------------------------------------------------------------------------------------------------------------------------------------------------------------------------------------------------------------------Tc---CG-C---------------------------------------------------------------------------------------------ATCGAGGA-------------------CTG--G----------------CA--G-----C----------------------------------------------------------------------------------------------------------------------------------------------------------------------------------------------------------------------------------------------------------------------------------------------------------------------------------------------------------------------------------------------------------------------------------------------------------------------------------------------------------------------------------------------------------------C----------------------Ga--------------G--------GG------------------------------------------------------------------------------------------A----------GcCG--------------------------------GaCG-----AcCc-G-------------------------------------------------------------------------------------------------------------------------------C----------------------------------------T------------GG--------------------------------------------------------------------------------------------------------------------------------------------------------------------------------------------------------------------------------------------------------------------------------------------AgAt------GtTCcC----GcGa-Cc--GCC----------------------------------------------------------------------------------------------------------------------------------------------------------------------------------------------------------------------------------------------------------------------------------------------------------------------------------------------------------------------------------------------------------------------------------------------------------------------------------------------------------------------G-CCg---aTg-CT-G--------------------------------------------------------------------------------------------------------------------------------------------------------------------------------------------------------------------------------------------------------------------------------------------------------------------------------------------------------------------------------CTG--CG---------------------------------------------------------------------------------------------------------------------------------------------------GtG-GGAc--G---------------------------------------------------------------------------A-----------------------------------------------------------------------------------------------------------------------------------------------------------------------------------------------------------------------------------------------------------------------------------------------------------------------------------------------------------------------------------------------------------------------------------------------------------------------------------------------------------------------------------------------------------------------------------------------------G--TCgGtG--GAc-GaGCaCG---------------------------GCaa-------------ccGC-------------------------------------------------------------------G--------------------------------------------------------------------------------------------------------------------------------------------------------------------------------------------------------------------------------------------------------------------------------------------------------------------------------------------------------------------------------------------------------------------------------------------------------------------------------------------------------------------------------------------------------------------------------------------------CG---------ttccggtacaggtaccactacgatatgatgggccccacgggca-----------------------------------------------------------------------------------------------------------------------------------------------------------------------------------------------------------------------------------------agtgggaggcgtacccgcggtgccccttctctcacctttaccAtGGC---Gg-GTc-AGAcca---------gcAcGG----ACGC----GCTGaggggtacggct--------------------------------------------------------------------------------------------------------------------------------------------------------------------------------------------------------------------------------------------------------------------------------------------------------------------------------------------------------------------------------------------------------------------------------------------------------------------------------------------------------------------------</ns1:sequence><ns1:name>Sider2/1-561_LmjF12_535463..536</ns1:name></ns1:Sequence><ns1:Sequence id="31056583"><ns1:sequence>------------------------------------------------------------------------------------------------------------------------------------------------------------------------------------------------------------------------------------------------------------------------------------------------------------------------------------------------------------------------------------------------------------------------------------------------------------------------------------------------------------------------------------------------------------------------------------------------------------------------------------------------------------------------------------------------GGcT-------GaGG-GtA---------------------------------------------------------------------------------------------------------------------------------------------ATgG----------------------CgCa-CaG-C-------------------TG------CAGAT------CTTt-G---------------------------------------------------------------------------------------------------------------------------------------------------------------------------------------------------------------------------Ca---CtCgTc-CAGt---------------------------------------------------------------------------------------------------------A--G----------------CA--G-----C----------------------------------------------------------------------------------------------------------------------------------------------ttgatgtacggtggctgccagctgtagaagcaaggaaccgtgcggttgaggtagtacgcgactgcccagacctgggagtctgttagcggaatg---------------------------------------------------------------------------------------------------------------------------------------------------------------------------------------------------------------------------------------------------------------------------------------------------------------------C----------------------Tc--------------T--------CG----------------------------------------------------GtG-----------------------------------G----------GgTG--------------------------------GgTG-----------AaGt-----aC--------------------------------------------------------------------------------------------------------------------G----------------------------------------A------------GT--------------------------------------------------------------------------------------------------------------------------------------------------------------------------------------------------------------------------------------------------------------------------------------------AgAa------GtTGaC----GcG--Cg--GCG-GC------------------------------------------------------------------------------------------------------------------------------------------------------------------------------------------------------------------------------------------------------------------------------------------------------------------------------------------------------------------------------------------------------------------------------------GTt-T--------------------------------------------------------------CgGg-CtCg---C----------T------------------------------------------------------------------------------------------------------------------------------------------------------------------------------------------------------------------------------------------------------------------------------------------------------------------------------------------------------------------------------------------------------------------------------------------------------------------------------------------------------------------------------------------------------------------------------------------C---GGt-A---------------------------------A--------------------------------------------------------------------------------------------------------------------------------------------------------------------------------------------------------------------------------------------------------------------------------------------------------------------------------------------------------------------------------------G-TGtA--Gg--GtG-----------------------------------------------------------------------------------------------------------------------------------------------------------------------------------Tt-GgGgTaGcA----GTcGtT--GCc-GgGGa-------------TAtCg-AcGg-CGGc-GTac--------------cGC-------------------------------------------------------------------G---------------------------------------------------------------------------------------------------------------------------------------------------------------------------------------------------------------------------------------------------------------------------------------------------------------------------------------------------------------------------------------------------------------------------------------------------------------------------------------------------------------------------------------------------------------------------------------------------G-CTCg---C------------------------------------------------------------------------------------------------------------------------------------------------------------------------------------------------------------------------------------------------------------------------------------------------------------------------------GcTCT-------------------------------------------ACCGggtcatagctgtcgtactcgtcgtagatctcggacgccagcaactcctccacaacgtcctccattgtgacaatcccgacacatttcaggtgcgtcgctgcaaagccgcgcagccctgaggattccatccgccacgcctcgaagtcggtcataatcgccg-----------------------------------------------------------------------------------------------------------------------------------------------------------------------------------------------------------------------------------------------------------------------------------------------------------------------------------------------------------------------</ns1:sequence><ns1:name>Sider1/1-444_LmjF18_42557..4300</ns1:name></ns1:Sequence><ns1:Sequence id="15555997"><ns1:sequence>------------------------------gtaagcctctgccgcgccataggggagcagcagctccaccggacgcagatgtgcgtggctg--------------------------------------------------------------------------------------------------------------------------------------------------------------------------------------------------------------------------------------------------------------------------------------------------------------------------------------------------catgcctgcctgcgcagctcgagagcgcttggcggccactcgtaccgagtgggtatgatcAAC-------------------------------------------------------------------------------------------------------------------------------------------------------------------------------------GaC-------GgAG-GcGG-AG---------------------------------------------------------------------------------------------------------------------------------------GCGCgC----------------------CgAc-------------------------T-ACCa--CGCCG------CCCg-C-----------------------------------------------------------------------------------------------------------------------------------------------------------------------------------------------------------------------------------------------------------------------------------------------------------------------CTTGGGGC-------------------CGCc-G----------------CA--G-----C----------------------------------------------------------------------------------------------------------------------------------------------------------------------------------------------------------------------------------------------------------------------------------------------------------------------------------------------------------------------------------------------------------------------------------------------------------------------------------------------------------------------------------------------------------------C----------------------Ta--------------A--------GA------------------------------------------------------------------------------------------G----------CgTT--------------------------TGcT--GgCG-----------CgGa------T--------------------------------------------------------------------------------------------------------------------C----------------------------------------T------------GC------------------------------------------------------------------------------------------------------------------------------------------------------------------------------------------------------------------------------------------------------------------------------------------------C-----GgTGaG----GcGc-Ca--CGC---aagacgggtgacgccgtcgatagtgtggacacctcgctcgcaccagaggcggcaaagaaagact----------------------------------------------------------------------------------------------------------------------------------------------------------------------------------------------------------------------------------------------------------------------------------------------------gccatgcagagtttatgctaccgctatcaacactgctgccactggtgcatcgagtcatacatgcGCt-G--------------------------------------------------------------------------G-CC-----Tc-CT-C--------------------------------------------------------------------------------------------------------------------------------------------------------------------------------------------------------------------------------------------------------------------------------------------------------------------------------------------------------------------------------GCG---------------------------------------------------------------------------------------------------------------------------------------------------------------------------------------------------------------------------------------------T--------------------------------------------------------------------------------------------------------------------------------------------------------------------------------------------------------------------------------------------------------------------------------------------------------------------------------------------------------------------------------------G-GGtG--Gc--GgG-----------------------------------------------------------------------------------------------------------------------------------------------------------------------------------Tc-GgCtCtGgA----GCtGcA--GCa-GcCTt-----------------------------------------------------TCTct---------cGgAaTTG--TTtgcg---------------------tgaGCgAGCT-TCT-----Tg-CCg-GAC-GAcG-AC-----------------------------------------------------------------------------------------------------GaCg--AtGgCgg--------acGtCcGc-----------------------------------------------------------------------------------------------------------------------------------------------------------------------------------------------------------------------------------------------------------------------------------------------------------------------------------------------------------------------------------------------------------------------------------------AC-CGCg--cC------------------------------------------------------------------------------------------------------------------------------------------------------------------------------------------------------------------------------------------------------------------------------------------------------------------------------GgCGC-------------------------------------------------------------------------------------------------------------------------------------------------------------------------------------------------------------------------------------------------------------------------------------------------------------------------------------------------------------------------------------------------------------------------------------------------------------------------------------------------------------------------------------------------------------------------------------</ns1:sequence><ns1:name>Sider2/1-480_LmjF20_480362..479</ns1:name></ns1:Sequence><ns1:Sequence id="15357025"><ns1:sequence>CCG--------------------------A---------------------------------------------------------------------------------------------------------------------------------------------------------------------------------------------------------------------------------------------------------------------------------------------------------------------------------------------------------------------------------------------------------------------------------------------------------------------------CAA-------------------------------------------------------------------------------------------------------------------------------------------------------------------------------------GgCt------GcAG-GgGC-GGcttgaat-------------------------------------------------------------------------------------------------------------------------ggcgcatGCGCaC----------------------CtTg-GcG-C-TTTtc-----------tGT-CTC--------T--------------------------------------------------------------------------------------------------------------------------------------------------------------------------------------------------------------------------CtCt---CT-CaCa---CaCaCa-CACa--------------------------------------------------------------------------------------------------------------------------------------------------------------------------------------------------------------------------------------------------------------------------------------------------------------------------------------------------------------------------------------------------------------------------------------------------------------------------------------------------------------------------------------------------------------------------------------------------------------------------------------------------------------------------------------------------------C----------------------Gc--------------A--------CA------------------------------------------------------------------------------------------C----------A-TG--------------------------------GgTG-----------AgGa------C--------------------------------------------------------------------------------------------------------------------G----------------------------------------T------------GC------------------------------------------------------------------------------------------------------------------------------------------------------------------------------------------------------------------------------------------------------------------------------------------------C-----GtTGaC----GcGt-Ct-T----GC------------------------------------------------------------------------------------------------------------------------------------------------------------------------------------------------------------------------------------------------------------------------------------------------------------------------------------------------------------------------------------------------------------------------------------GTt-T--------------------------------------------------------------------------G-CT-----Tc-CT-Gcgct------------------------------------------------------------------------------------------------------------------------------------------------------------------------------------------------------------------------------------------------------------------------------------------------------------------------------------------------------------------------ctctATG------G---------------------GGGaGGGg-Ga-Ga--G------------------------------------------------------------------------------------------------------------------------------------------------------C---CCa-C--------------------------Gg--CtG---G--------------------CGt-AG-TT--------------------------------------------------------------------------------------------------------------------------------------------------------------------------------------------------------------------------------------------------------------------------------------------------------------------------------------------------------------------------------------------------------------------------------------------------------------------------------------------------------------------------------------------------------Tt-GtGcTtGtG----GCgTcG-TGCg-GaGCg-----------------------------ACgcc-----------gctGC-------------------------------------------------------------------C----------------------------------------------------------------------------------------------------------------------------CgCa--AaGtCt-----------G-Ca---------------------------------------------------------------------------------------------------------------------------------------------------------------------------------------------------------------------------------------------------------------------------------------------------------------------------------------AGCAGacggagagcctagg-------------------------------------------------------------------aagcgccccttttcCG-CTCc---C------------------------------------------------------------------------------------------------------------------------------------------------------------------------------------------------------------------------------------------------------------------------------------------------------------------------------GcTGA---------------------------AtAG----ACGC----ACCGcagcagtcgcggaacaacgaaattggtgcagggacggcgcaacgccggcagagtctccaaagccgacagcacatgtaaggggctctatcttgcttccaccatctttttcttttcacgccggtgctgca------------------------------------------------------------------------------------------------------------------------------------------------------------------------------------------------------------------------------------------------------------------------------------------------------------------------------------------------------------------------------------------------------</ns1:sequence><ns1:name>Sider1/1-410_LmjF30_262069..262</ns1:name></ns1:Sequence><ns1:Sequence id="30949593"><ns1:sequence>------------------------------tgtgggtgtgggtgtgggtgtgtgtgtgtgtgtgtgtgtgtgta------------------------------------------------------------------------------------------------------------------------------------------------------------------------------------------------------------------------------------------------------------------------------------------------------------------------------------------------------------------------------------tgtgaagggcagagcgtccagaggaagtgagagctccaaaagaGAT-------------------------------------------------------------------------------------------------------------------------------------------------------------------------------------GtCa------GtGA-GaG---------------------------------------------------------------------------------------------------------------------------------------------ACcG------------------------Cg-------------------------T-ATGc--CGAGG------CGAc-Gtctgcgtcatatacgtacacattac-------------------------------------------------------------------------------------------------------------------------------------------------------------atgtatatatacatcaccggaaacaCcCa---CA-C---------------------------------------------------------------------------------------------GTGGAAAC-------------------GGA--G----------------CA--A----------------------------------------------------------------------------------------------------------------------------------------------------agcagaatggaggtgagcggcagaaattcgcatgcaaggaccacaccgacaaaagaaaggacgcagaagcagcgctcaggcacatcccccggaacagaatgtaggacgcgccacgtacacaaagacgcggccgccagccaatgcgtagagcaagtcggcta-------------------------------------------------------------------------------------------------------------------------------------------------------------------------------------------------------------------------------------------------C----------------------Ca--------------G--------CA------------------------------------------------------------------------------------------C----------AgCT--------------------------------AcCG-----------CgCat----cC--------------------------------------------------------------------------------------------------------------------C----------------------------------------T------------CA---------------------------------------------------------------------------------------------------------------------------------------------------------------------------------------------------------------------------------------------------------------------------------------GCA--GcAc-------------------------GGC-AC------------------------------------------------------------------------------------------------------------------------------------------------------------------------------------------------------------------------------------------------------------------------------------------------------------------------------------------------------------------------------------------------------------------------------------GTg-G--------------------------------------------------------------------------G----------A--------------------------------------------------------------------------------------------------------------------------------------------------------------------------------------------------------------------------------------------------------------------------------------------------------------------------------------------------------------------------------------------------------------------------------------------------------------------------------------------------------------------------------------------------------G---------------------------------C---AGt-G---------------------------------G--------------------------------------------------------------------------------------------------------------------------------------------------------------------------------------------------------------------------------------------------------------------------------------------------------------------------------------------------------------------------------------------------------------------------------------------------------------------------------------------------------------------------------------------------------------------------------------------------------GGcGcG--TTc-GgGCg----------------------------------------------------------------------------------------------------------------------CaC-----------------------------------------------------------------------------------------------------------------------------------------------------------------------------------------------------------------------------------------------------------------------------------------------------------------------------------------------------------------------------------------------------------------------------------------------------------------------------------------------------------------------------------------------------------------------------------------------AC-CTCg---T------------------------------------------------------------------------------------------------------------------------------------------------------------------------------------------------------------------------------------------------------------------------------------------------------------------------------TcTCC-------------------------------------------------------------------------------------------------------------------------------------------------------------------------------------------------------------------------------------------------------------------------------------------------------------------------------------------------------------------------------------------------------------------------------------------------------------------------------------------------------------------------------------------------------------------------------------</ns1:sequence><ns1:name>Sider2/1-435_LmjF23_498383..498</ns1:name></ns1:Sequence><ns1:Sequence id="9324549"><ns1:sequence>CCCta----------------------tcG---------------------------------------------------------------------------------------------------------------------------------------------------------------------------------------------------------------------------------------------------------------------------------------------------------------------------------------------------------------------------------------------------------------------------------------------------------------------------GATgccacacacgcgcccacgtgtttctccgtatctgcgc------------------------------------------------------------------------------------------------------------------------------------------------GgG-------GaGA-GaAG-GGcgacaggaggaggaaggtacgaaa----------------------------------------------------------------------------------------gcggcgatatgcgaagacgtgccGCGCtT----------------------CtCg-------ACG--------------ATG-TG--------T--------------------------------------------------------------------------------------------------------------------------------------------------------------------------------------------------------------------------------------Ct---C-CgCt-ATCg-----------------------------------------------------------------------------------------------------------------------------------------------------------------CCCCt--CC-----ACT----------------------------------------------------------------------------------------------------------------------------------------------------------------------------------------------------------------------------------------------------------------------------------------------------------------------------------------------------------------------------------------------------------------------------------------------------------------------------------------------------------------------C----------------------Ta--------------A--------TC------------------------------------------------------------------------------------------C----------A-CT--------------------------------CcCA-----------CtTa------A--------------------------------------------------------------------------------------------------------------------C----------------------------------------G------------CG----------------------------------------------------------------------------------------------------------------------------------------------------------------------------------------------------------------------------------------------------------------------------------------CA--GcAg-------------------------CAG-AC------------------------------------------------------------------------------------------------------------------------------------------------------------------------------------------------------------------------------------------------------------------------------------------------------------------------------------------------------------------------------------------------------------------------------------ATg-G--------------------------------------------------------------------------G----------T------------------------------------------------------------------------------------------------------------------------------------------------------------------------------------------------------------------------------------------------------------------------------------------------------------------------------------------------------------------------------------------------------------------------------------------------------------------------------------------------------------------------------------------------------------------------------------------------------------------------------------A----------------------------------------------------------------------------------------------------------------------------------------------------------------------------------------------------------------------------------------------------------------------------------------------------------------------------------------------------------------------------------------------------------------------------------------------------------------------------------------------------------------------------------------------------------------------------------------------------A---GCtGaG-----------CT-------------------------------------------------------------------------------------------------------------------G-------------------------------------------------------------------------------------------------------------------------------------------------------------------------------------------------------------------------------------------------------------------------------------------------------------------------------------------------------------------------------------------------------------------------------------------------------------------------------------Ga-Ga-TCG-----------------------------------------------------------------------------------------------------G-----------------------------------------------------------------------------------------------------------------------------------------------------------------------------------------------------------------------------------------------------------------------------------------------------------------------------------------------Ag-GAg-AGGcg-----------aAgGG----GCGC----GGAGcaggcgacagaccccgctctccctcagcacctgtctatcagtcctcagcaccggagtcacacgtagaagcgcagcgcgtgcgtagtgtcccgcaaaagaagcgaccaagacccgacatacacacgtgcatacgcagcgaacactcgccctatacgtatggtgcccgagcaatgtcctgtcgccaggctccactgtgcacgcgcgtgttgcacgtccgtcagatctttgacgaggccgcagcctgcagtagcggcagcaacttcttctcgatttcggacaccgtcgcaccgggagcgaagcggcacacggcatggccg---------------------------------------------------------------------------------------------------------------------------------------------------------------------------------------------------------</ns1:sequence><ns1:name>Sider1/1-547_LmjF26_233711..234</ns1:name></ns1:Sequence><ns1:Sequence id="11019994"><ns1:sequence>------------------------------gtgcaagatgaggcgctgaagcgctttgcgattggcatccgcctacgctcgcacaacgaactgctggacatgaaggagg-------------------------------------------------------------------------------------------------------------------------------------------------------------------------------------------------------------------------------------------------------------------------------------------------------------cggcactaggggtttcaggcggcgctacagaggcggaggtgtcggacctacgctccaagttgcagagggattacaaggaGCT-------------------------------------------------------------------------------------------------------------------------------------------------------------------------------------GgTt------GcAA-G----------------------------------------------------------------------------------------------------------------------------------------------CTCtC----------------------CcGg-GtG-C-------------------TG-----------G--------------------------------------------------------------------------------------------------------------------------------------------------------------------------------------------------------------------------------------------------------------------------------------------------------------------------------------------------------------------------------------------------------------------------------------------------------------------------------------------------------------------------------------------------------------------------------------------------------------------------------------------------------------------------------------------------------------------------------------------------------------------------------------------------------------------------------------------------------------------------------------------------------------------------------------------------------------C----------------------Ta--------------G--------TG------------------------------------------------------------------------------------------G----------AgCT-----------------------------------------GgCt-G----------C--------------------------------------------------------------------------------------------------------------------C----------------------------------------G------------CG--------------------------------------------------------------------------------------------------------------------------------------------------------------------------------------------------------------------------------------------------------------------------------------------GaGt-----------------------AC------agcctttacaccggcgcgagagaggaggcttacaaccactttacctcaatcgaaaagaaaatccaggag------------------------------------------------------------------------------------------------------------------------------------------------------------------------------------------------------------------------------------------------------------------------------------------tacatcaaagcccctattcacgtgtcggagctggtagctaccactgacaacacgaacgagttctccctgGTt-G--------------------------------------------------------------------------G-TT-----Tt-CA-G--------------------------------------------------------------------------------------------------------------------------------------------------------------------------------------------------------------------------------------------------------------------------------------------------------------------------------------------------------------------------------GTG--CG--------------------------------------------------------ACg-T--GCT-----------------------------------------------------------------------------------------------------------------------------C---GCc-C---------------------------------T------------------------------------------G-G---G--Gt-GaAgCt-GgAgG------------------------------------------------------------------------------------------------------------------------------------------------------------------------------------------------------------------------------------------------------------------------------Gt--GtC---A-GCgCt-GC------------GGt---G-GCtGa-Gg--GgA-----------------------------------------------------------------------------------------------------------------------------------------------------------------------------------Tg-GtGaAcGtG----ATgGcA-GATc-CtGCt-----------------------------GCcgc-----------gaaGG--------------------------------------------------------------CT-CTT-----Ca-ACa-GGCaAAaA-AG-----------------------------------------------------------------------------------------------------GcCt--TtGgCg-----------GgCaG-Gt-GAc------------------G---------------------------------------------------------------------------------------------G----AtGAg-GaG----------------------------------------------------------------------------------------------------------------------------------------------------------------------------------------Gc-Gc-TAGAGCTGg----------------------------------------------------------------------------------------------CG-GTCa---C------------------------------------------------------------------------------------------------------------------------------------------------------------------------------------------------------------------------------------------------------------------------------------------------------------------------------AcTGC------------Ag------------gAaGC----AAAC----GTGGgccaccacttccacgattttttt---------------------------------------------------------------------------------------------------------------------------------------------------------------------------------------------------------------------------------------------------------------------------------------------------------------------------------------------------------------------------------------------------------------------------------------------------------------------------------------------------------------</ns1:sequence><ns1:name>Sider2/1-573_LmjF29_335806..335</ns1:name></ns1:Sequence><ns1:Sequence id="2698418"><ns1:sequence>------------------------------tgcccgaaaaaccgatcgagagcaccgcaaagagcagcgagagggagaatgatcaacaaagtccgatgccagcacggcagacaaagtccacgaaaaaaaaagaggcgatagctgctgtgcgcagtatacgt-----------------------------------------------------------------------------------------------------------------------------------------------------------------------------------------------------cagatgtatctaccacccagacaggggacatacatgcgagagagggggagggggcaggtagacaagcgtcgcctatgaaccgcggaagaagtgagagcgagaatgtgtcacgaaaggtgaaaaggcgaagaGAG-------------------------------------------------------------------------------------------------------------------------------------------------------------------------------------GaG-------GgGA-GaAG-GGcaacgaaag----------------------------------------------------------------------------------------------------------------------agtggatgAGGCaG------------------------Ca-------GTCa------------gGT-ATG--------A--------------------------------------------------------------------------------------------------------------------------------------------------------------------------------------------------------------------------------------------------------------------------------------------------------------------------------------------------------------------------------------------------------------------------------------------------------------------------------------------------------------------------------------------------------------------------------------------------------------------------------------------------------------------------------------------------------------------------------------------------------------------------------------------------------------------------------------------------------------------------------------------------------------------------------------------------------------C----------------------Ga--------------T--------CG------------------------------------------------------------------------------------------G----------T-GT---------------------Gt---TGtC-AGtCA-----------CgGg------T--------------------------------------------------------------------------------------------------------------------C----------------------------------------G------------CA--------------------------------------------------------------------------------------------------------------------------------------------------------------------------------------------------------------------------------------------------------------------------------------------GtGg-----------------------AC---GAC------------------------------------------------------------------------------------------------------------------------------------------------------------------------------------------------------------------------------------------------------------------------------------------------------------------------------------------------------------------------------------------------------------------------------------GTc-T-------------------AC-----------------------------------------------------G----------C----ggcacgcggcgcaatcaacaaaaaagcggtcgtgcccaccatt------------------------------------------------------------------------------------------------------------------------------------------------------------------------------------------------------------------------------------------------------------------------------------------aattcgggtattgcagtcgttgcacggcagtacgtttcgcgcaATG-----------------------------------------------------------------------------------------------------------------------------------------------------------------G---------------------------------C---ACc-A---------------------------------C----------------------------------------------------------------------------------------------------------------------------------------------------------------------------------------------------------------------------------------------------------------------------------------------------------------------------------------------------------------------------------------------------------------------------------------------------------------------------------------------------------------------------------------------------------------------------------------------------T---CTgGaC--GCa-TcGCc-----------------------------GTg----------------GC--------------------------------------------------------------CT-CGG--------------------------------------------------------------------------------------------------------------------------------------------------------------------------------------------------------------------------------------------------------------------------------------------------------------------------------------------------------------------------------------------------------------------------------------------------------------------------------------------------------------------------------------------------------------------------------------------------CA-CCCg--cT------------------------------------------------------------------------------------------------------------------------------------------------------------------------------------------------------------------------------------------------------------------------------------------------------------------------------AgTGCg-CAg-AGg-AGAa-------------GtGG----AGAT----GTGTacgctctccaagcgttctgtaggtctctcacacaggcgcaca--------------------------------------------------------------------------------------------------------------------------------------------------------------------------------------------------------------------------------------------------------------------------------------------------------------------------------------------------------------------------------------------------------------------------------------------------------------------------------------------</ns1:sequence><ns1:name>Sider2/1-560_LmjF29_963645..964</ns1:name></ns1:Sequence><ns1:Sequence id="4837279"><ns1:sequence>CCCtatgactcac------tataagggatC---------------------------------------------------------------------------------------------------------------------------------------------------------------------------------------------------------------------------------------------------------------------------------------------------------------------------------------------------------------------------------------------------------------------------------------------------------------------------C--------------------------------------------------------------------------------------------------------------------------------------------------------------------------------------C--------------------------------------------------------------------------------------------------------------------------------------------------------------CACgC----------------------CaCg-TtA-C-GCG--------------ATG------CCGCG------GCTg-G-----------------------------------------------------------------------------------------------------------------------------------------------------------------------------------------------------------------------------------------------------------------------------agcgg-----------------------------actgaGG-GGCGAAGCacgg-----------cataCAG--G----------------CA--G----------------------------------------------------------------------------------------------------------------------------------------------------------------------------------------------------------------------------------------------------------------------------------------------------------------------------------------------------------------------------------------------------------------------------------------------------------------------------------------------------------------------------------------------------------------------C----------------------Gt--------------G--------TG----------------------------------------------------CcGGgcc----tcGG-AaG-------Ga-Cc-Ct-Ga-C----------CcCT---------------------Ga---GGcC--GgCG-----------AgGctc--ctC--------------------------------------------------------------------------------------------------------------------CT--TG--CAg-TcGt-G-C----GgC---------Ac-GC-Ac--CtGg--ACCGccGCc-Ct-CCCc-CG--C----Ca--CG-CGC----------------------------------------------------------------------------------------------------------------------------------------------------------------------------------------------------------------------------------ACGa---CA----------GGCG------C------------------------CGA-------------------------------------------------------------------------------------------------------------------------------------------------------------------------------------------------------------------------------------------------------------------------------------------------------------------------------------------------------------------------------------------------------------------------------------------T--------------------------------------------------------------CgCg-Ca-----G----------C-------------------------------------------------------------------------------------------------------------------------------------------------------------------------------------------------------------------------------------------------------------------------------------------------------------------------------------------------------------------------------------------------------------------AGGtACAg-Ga-A--------------------------------------------------------------------------------------------------------------GaGtAGGc--G---------------------------------------------------------------------------A----------------------------------------------------------------------------------------------------------------------------------------------------------------------------------------------------------------------------------------------------------------------------------------------------------------------------------------------------------------------------------------TGaA--Gg--GcA-----------------------------------------------------------------------------------------------------------------------------------------------------------------------------------Gg-GcGaGcGtG----CTgGaC--GCa-TgGCg-------Cg-Gt-TCgAc-GaGc-CGGa-GGg---------------cGC-------------------------------------------------------------------G-----Tc-CCa-GGC-GAcG-AG-----------Gatgaagc--------------------------------------------------------------------------cccagtGcGaCa--GaGcTag--------gtGaGcG-Gt-GGc-------------------------------------------------------------------------------------------------------------------------------------------------------------------------------------------------------------------------------------------------------------------------------------------------------------------------------TGCAGgccgatgct------------------------------------------------------------------------------tgtcggcaTG-TTCg---T------------------------------------------------------------------------------------------------------------------------------------------------------------------------------------------------------------------------------------------------------------------------------------------------------------------------------GtTGG---------------------------GcCG----ACAC----ACGC-------------------------------------------------------------------------------------------------------------------------------------------------------------------------------------------------------------------------------------------------------------------------------------------------------------------------------------------------------------------------------------------------------------------------------------------------------------------------------------AGGaaa--------------------------------ggaAAAGCAAA</ns1:sequence><ns1:name>Sider1/1-411_LmjF33_1470126..14</ns1:name></ns1:Sequence><ns1:Sequence id="12514145"><ns1:sequence>CCCt------------------------aT---------------------------------------------------------------------------------------------------------------------------------------------------------------------------------------------------------------------------------------------------------------------------------------------------------------------------------------------------------------------------------------------------------------------------------------------------------------------------GACtcactataagggatccccacgccacgttacgcgatgccgcggctgga--------------------------------------------------------------------------------------------------------------------------------------GcG-------GaCG-GaGG-GGcg-----------------------------------------------------------------------------------------------------------------------------------aaGCACgG----------------------CaTa-CaGaC-AGC--------------GTG-TGc--CGGGC------CTCg-Gaag---------------------------------------------------------------------------------------------------------------------------------------------------------------------------------------------------------gacCcTg--aCC-C-------------------------------------------------------------------------------------------------------------------------------------------------------------------------------------------------------------------------------------------------------------------------------------------------------------------------------------------------------------------------------------------------------------------------------------------------------------------------------------------------------------------------------------------------------------------------------------------------------------------------------------------------------------------------------------------------------------------------C----------------------Tg--------------A--------GG------------------------------------------------------------------------------------------C----------CgGC--------------------------------GaGG-----------CtCc-----tC--------------------------------------------------------------------------------------------------------------------CT--TG--CGg-TcGt-G-C----GgC---------Ac-GC-Ac--CtGg--ACCGccGCc-Ct-CCCc-CG--C----Ca--CG-CGC----------------------------------------------------------------------------------------------------------------------------------------------------------------------------------------------------------------------------------ACGa---CA----------GGCG------C------------------------CGA-------------------------------------------------------------------------------------------------------------------------------------------------------------------------------------------------------------------------------------------------------------------------------------------------------------------------------------------------------------------------------------------------------------------------------------------T--------------------------------------------------------------CgCg-Ca-----G----------C-------------------------------------------------------------------------------------------------------------------------------------------------------------------------------------------------------------------------------------------------------------------------------------------------------------------------------------------------------------------------------------------------------------------AGGtACAg-Ga-A--------------------------------------------------------------------------------------------------------------GaGtAGGc--G---------------------------------------------------------------------------A----------------------------------------------------------------------------------------------------------------------------------------------------------------------------------------------------------------------------------------------------------------------------------------------------------------------------------------------------------------------------------------TGaA--Gg--GcA-----------------------------------------------------------------------------------------------------------------------------------------------------------------------------------Gg-GcGaGcGtG----CTgGaC--GCa-TgGCg-------Cg-Gt-TCgAc-GaGc-CGGa-GGg---------------cGC-------------------------------------------------------------------G-----Tc-CCa-GGC-GAcG-AG-----------Gatgaagc--------------------------------------------------------------------------cccagtGcGaCa--GaGcTa-----------G-GtGaGc-GGt------------------G---------------------------------------------------------------------------------------------Gc--tGcAGg-CcG----------------------------------------------------------------------------------------------------------------------------------------------------------------------------------------At-Gc-TTG----------------------------------------------------------------------------------------------------TC-GGCa--tC------------------------------------------------------------------------------------------------------------------------------------------------------------------------------------------------------------------------------------------------------------------------------------------------------------------------------GtTGT------------------------------A----GCAG----GGTG-------------------------------------------------------------------------------------------------------------------------------------------------------------------------------------------------------------------------------------------------------------------------------------------------------------------------------------------------------------------------------------------------------------------------------------------------------------------------------------CGAac----------------------------------atGGAGAAAA</ns1:sequence><ns1:name>Sider1/1-401_LmjF33_1576159..15</ns1:name></ns1:Sequence><ns1:Sequence id="400594"><ns1:sequence>------------------------------------------------------------------------------------------------------------------------------------------------------------------------------------------------------------------------------------------------------------------------------------------------------------------------------------------------------------------------------------------------------------------------------------------------------------------------------------------------------------------------------------------------------------------------------------------------------------------------------------------------------------------------------------------------C--------------------------------------------------------------------------------------------------------------------------------------------------------------C-CgC----------------------TcCt-GtGaC-GTGc-------------GTG-------CGGA------TCGa-G-----------------------------------------------------------------------------------------------------------------------------------------------------------------------------------------------------------------------------------------------------------------------------------------------------------------------GAGGAGGT-------------------GGA--G----------------CG--C-----C----------------------------------------------------------------------------------------------------------------------------------------------cctgccggcacagactcgtagccg------------------------------------------------------------------------------------------------------------------------------------------------------------------------------------------------------------------------------------------------------------------------------------------------------------------------------------------------------------------------------------------C----------------------Gc--------------C--------CG------------------------------------------------------------------------------------------C----------GcCT--------------------------------GtCG-----------CaGc------A--------------------------------------------------------------------------------------------------------------------C----------------------------------------A------------TG------------------------------------------------------------------------------------------------------------------------------------------------------------------------------------------------------------------------------------------------------------------------------------------------C-----GtGGcC----GaGt-Cg--CGC---cgacacgccccctcgcacggcatcgacgggaaatggccgatgagggc---------------------------------------------------------------------------------------------------------------------------------------------------------------------------------------------------------------------------------------------------------------------------------------------------------------------------------------ggcgagcccccaccccctcccccagtggatgcgtgcgaggtgtgcgGCc-T---------------------Ct--CcT-----------------------CC----AT-CCGgCg-Gg-----G----------C-------------------------------------------------------------------------------------------------------------------------------------------------------------------------------------------------------------------------------------------------------------------------------------------------------------------------------------------------------------------------------------------------------------------GGGtGCCg-Ga-G------------------------------------------------------------------------------------------------------------------------G---------------------------------C---ACg-A---------------------------------C-------------------------------------------------------------------------------------------------------------------------------------------------------------------------------------------------------------------------------------------------------------------------------------------------------------------------------------------------------------------------------------------Ga-Ga--GcG-----------------------------------------------------------------------------------------------------------------------------------------------------------------------------------Cc-GcGaAtGgC----GCtGtC------GaGCc-------Ct-Cc-CGaCt-GcGg------------------------------TGTg-----------AaGgGCG--CTgacaccac-------------cttgtggGA-TGCC-GCG----------------------------------Gctg---------------------------------------------------------------------------------gaaGcGaCt--GaGaGg-----------GcGc-------------------------------------------------------------------------------------------------------------------------------------------------------------------------------------------------------------------------------------------------------------------------------------------------------------------------------------------------------------------------------------------------------------------------------------------AG-CATg---T------------------------------------------------------------------------------------------------------------------------------------------------------------------------------------------------------------------------------------------------------------------------------------------------------------------------------GgGGC---AccGGt-AGAgc----------acAgGG----TCCC----AGAGggccctggcccgaggctggccaacctcctcctcgagcccacgcggcacgcacccgggccagaccctgctgcccgcgtggatcagggcgtgcggtccgccgaggcgcgtgtggtgcagcacgtatgcgaaggaagggacgaggaaggatagggggagctcgcttagacgcgtggccccgatccggcggcaggacgctgcgtcctcgaggacccggatgtggccgcggcgccacagggggtgcgtgcgctgcggttggatgcgcatagtttgcctgactcgggtgcgttagaaggatgtgtg----------------------------------------------------------------------------------------------------------------------------------------------------------------------------------------------------------------------AAAA</ns1:sequence><ns1:name>Sider1/1-687_LmjF36_194151..194</ns1:name></ns1:Sequence><ns1:Sequence id="9036529"><ns1:sequence>------------------------------ctataatgacggaagtggcagatgcaggcagcgagccctcctccaaagacaagggggtgtccctggaagacggcgcgagagcgcgaaaacgcgagcactgcgcgcaggcgctgtcgggcgcagctggcatgttggatgacgccctagcaaagt----------------------------------------------------------------------------------------------------------------------------------------------------------agcgggatctcagcagagcaggagtcaccgacaccaaaggcaagaggggatccgccacactgatccacctcaaagtgcaggcctgcgtgattagcggcatctgctgctcccggccactgtgagctgatgagggacaggtaggtgcaggcaggCGT-------------------------------------------------------------------------------------------------------------------------------------------------------------------------------------GaC-------GgAG-G----------------------------------------------------------------------------------------------------------------------------------------------CACcC----------------------CgAa-CtG-C--------------------G-CCg--TCGGG------TCCt-Ccagactcccatgtggagaggcgccgcatcacattgtggaatgccgcg------------------------------------------------------------------------------------------------------------------gcctgaaccgccttgctgctcgagctcacccggcatgtgcgccggcCgCc---CA-C-------------CTC-TT-----------------------------T----------------------------------------------------------------------------------------------------------CCt------------------CCCCCTa--CCg---tGTTa-C---------------------------------------------------------------------------CCg----Ca--GCA---Cg-GA-----------------------------------------------------------------------------------------------------------------------------------------------------------------------------------------------------------------------------------------------------------------------------------------------------------------------------------------------------------------------------------------CA-CCaC--------------------Cg-CCAC---TGc-CGt--Gg---Ag-CA----GGGc-C----CtGGA------------------------------------------------------------------------------------------C----------GcGG--------------------------------CcCG-----GtGc-G----------A--------------------------------------------------------------------------------------------------------------------C---TG--CAg-CcGg-C-C----CgC---------Cc-TC-Ga--CgAc--GAGG--------------------------------------------------------------------------------------------------------------------------------------------------------------------------------------------------------------------------------------------------------------------------------------------AtGt-----------------------GG----GC------------------------------------------------------------------------------------------------------------------------------------------------------------------------------------------------------------------------------------------------------------------------------------------------------------------------------------------------------------------------------------------------------------------------------------GTcgT--------------------------------------------------------------------------G----------C---------------------------------------------------------------------------------------------------------------------------------------------------------------------------------------------------------------------------------------------------------------------------------------------------------------------------------------------------------------------------------------------Ga-------------------cAGGgGCCg-Gg-G--------------------------------------------------------------------------------------------------------------GtG-AGCg--G---------------------------------------------------------------------------T--------------------------------------------------------------------------------------------------------------------------------------------------------------------------------------------------------------------------------------------------------------------------------------------------------------------------------------------------------------------------------GC----C-TGgGt-Gc--GcG-----------------------------------------------------------------------------------------------------------------------------------------------------------------------------------Ta-GaGtTgGgG----GCtTtG-------------TGCGg--------------------------------------------------------------------------------------------------------------G--------------------------------------------------------------------------------------------------------------------------------------------------------------------------------------------------------------------------------------------------------------------------------g--tGcAAg-GaG----------------------------------------------------------------------------------------------------------------------------------------------------------------------------------------Cg-Gt-CGG----------------------------------------------------------------------------------------------------AC--------------------------------------------------------------------------------------------------------------------------------------------------------------------------------------------------------------------------------------------------------------------------------------------------------------------------------------------------------------------------------------------------------------------------------------------------------------------------------------------------------------------------------------------------------------------------------------------------------------------------------------------------------------------------------------------------------------------------------------------------------------------------------------------------------------------------------------------------------------------------------------------------------------------------CCAAAAA</ns1:sequence><ns1:name>Sider1/1-658_LmjF34_1416545..14</ns1:name></ns1:Sequence><ns1:Sequence id="1335930"><ns1:sequence>------------------------------------------------------------------------------------------------------------------------------------------------------------------------------------------------------------------------------------------------------------------------------------------------------------------------------------------------------------------------------------------------------------------------------------------------------------------------------------------------------------------------------------------------------------------------------------------------------------------------------------------------------------------------------------------------CGgCtc----tGcAG-GaGGaGGgaccctccat--------------------------------------------------------------------------------------------------------------------cttcgagcgGCTCaCgTcgg--------------agcTgCt-GgG-C-GTG--------------ATG-----------G--------------------------------------------------------------------------------------------------------------------------------------------------------------------------------------------------------------------------------------------------------------------------------------------------------------------------------------------------------------------------------------------------------------------------------------------------------------------------------------------------------------------------------------------------------------------------------------------------------------------------------------------------------------------------------------------------------------------------------------------------------------------------------------------------------------------------------------------------------------------------------------------------------------------------------------------------------------C----------------------Ga--------------A--------GA-----------------------------------------------------------------AGcGcT-------Ac-Ca-Ga----C----------GcTG--------------------------------GaCG-----------AgTt------C--------------------------------------------------------------------------------------------------------------------C----------------------------------------G------------CG--------------------------------------------------------------------------------------------------------------------------------------------------------------------------------------------------------------------------------------------------------------------------------------------GcAa------GgTCaG----GaCa-Ct--GGA---tggaacggccgagagcacgcgctaagggagagcaa--------------------------------------------------------------------------------------------------------------------------------------------------------------------------------------------------------------------------------------------------------------------------------------------------------------------------------------------------------------caggaagcactgaaaaacagcagtgtaaccctttcACa-T--------------------------------------------------------------------------G----------C--------------------------------------------------------------------------------------------------------------------------------------------------------------------------------------------------------------------------------------------------------------------------------------------------------------------------------------------------------------------------------------------------------------------------------------------------------------------------------------------------------------------------------------------------------G---------------------------------C---ACa-C---------------------------------G--------------------------------------------------------------------------------------------------------------------------------------------------------------------------------------------------------------------------------------------------------------------------------------------------------------------------------------------------------------------------------------------------------------------------------------------------------------------------------------------------------------------------------------------------------------------------------------------------------CGaGcG----------------------------------------GCg----------------GC-------------------------------------------------------------------G---------------------------------------------------------------------------------------------------------------------------------------------------------------------------------G---------------------------------------------------------------------------------------------Gg---GgGGg-GcG----------------------------------------------------------------------------------------------------------------------------------------------------------------------------------------Ga-Gg-TAG----------------------------------------------------------------------------------------------------AC-ACCa---C------------------------------------------------------------------------------------------------------------------------------------------------------------------------------------------------------------------------------------------------------------------------------------------------------------------------------AaGCT---Cc-GGt-GGC--------------GtGC----ACAT----GTGCgacgcgggcactccatctgtcgtggtgtcttcttctcctcttcctcctctcccgccccttctccctgtgtaccgcctttgctg---------------------------------------------------------------------------------------------------------------------------------------------------------------------------------------------------------------------------------------------------------------------------------------------------------------------------------------------------------------------------------------------------------------------------------------------------</ns1:sequence><ns1:name>Sider2/1-349_LmjF16_192555..192</ns1:name></ns1:Sequence><ns1:Sequence id="29616570"><ns1:sequence>------------------------------agacgctcttgtgaactcatttgttcggtgctgatgatggt------------------------------------------------------------------------------------------------------------------------------------------------------------------------------------------------------------------------------------------------------------------------------------------------------------------------------------------------------------------------------------------gacgcactgaaggcgcagggtggaactcgggaagggtgcaCAG-------------------------------------------------------------------------------------------------------------------------------------------------------------------------------------GgC-------GtGA-GaAG-GCcctgatctgacgcagggggagcttccttc-----------------------------------------------------------------------------ttgaccttatgtggcttgtccctcgactgGC-CaC---------------------------------------------------TG-----------T----------------------------------------------------------------------------------------------------------------------------------------------------------------------------------------------------------------------------Ta---CA-C-------------------------------------------------------------------------------------------------------------------------------------------------------------------------------------------------------------------------------------------------------------------------------------------------------------------------------------------------------------------------------------------------------------------------------------------------------------------------------------------------------------------------------------------------------------------------------------------------------------------------------------------------------------------------------------------------------------------------G----------------------Ga-----------GGa-C----AgG--Cg-CCaCCGt-C----------------------------------------CtG-----------------------------------C----------G-CC--------------------------------CtCG-----GgCa-G-------------------------------------------------------------------------------------------------------------------------------G----------------------------------------A------------CG--------------------------------------------------------------------------------------------------------------------------------------------------------------------------------------------------------------------------------------------------------------------------------------------GcGg-----------------------AG----GC------------------------------------------------------------------------------------------------------------------------------------------------------------------------------------------------------------------------------------------------------------------------------------------------------------------------------------------------------------------------------------------------------------------------------------GAc-C-------------------CT-----------------------------------------------------G----------C----ttggatgaaagcatccagtctatacaagtgcccgcctcacgccaaccgcgtagcacgtaccggga-----------------------------------------------------------------------------------------------------------------------------------------------------------------------------------------------------------------------------------------------gacggcatgtgaaaggacaagaggaagccgtacgctgcgtttcccagatttcgcggctaactgcGTG--TG-----------------------------------------------------------------------------------------------------------------------------------------------------------------------------------------------------------------------------------------C-----------------------------------------------------------------------------------------------------------------------------------------------------------------------------------------------------------------------------------------------------------------------------------------------------------------------------------------------------------------------------------------GaGa-Gg--GcT-----------------------------------------------------------------------------------------------------------------------------------------------------------------------------------Aa-GcGtTaGcG----GTaGtG---Cc-AcACa--AGTGg----------------------GCg---------------aGC--------------------------------------------------------------CA-TGG----------------------------------------------------------------------------------------------------------------------------------------------------------------------------------------------------------------------------------------------------------------------------------------------------------------------------------------------------------------------------------------------------------------------------------------------------------------------------------------------GGTTGtaggcgcatact------------------------------------------------------------------------tgtgaacgtttTC-----------------------------------------------------------------------------------------------------------------------------------------------------------------------------------------------------------------------------------------------------------------------------------------------------------------------------------------------Gc-GGc-ACA--------------GtGG----GCAC----GCCG-------------------------------------------------------------------------------------------------------------------------------------------------------------------------------------------------------------------------------------------------------------------------------------------------------------------------------------------------------------------------------------------------------------------------------------------------------------------------------------------------------------------------------AAGAAAG</ns1:sequence><ns1:name>Sider1/1-465_LmjF26_10013..9549</ns1:name></ns1:Sequence><ns1:Sequence id="9097155"><ns1:sequence>------------------------------cgccataggctgacttttgcttctcttgcttcttttgtgtgtgtgtgtgtgtgtgtgtgtcgtcgtcgtcgtcgtc-------------------------------------------------------------------------------------------------------------------------------------------------------------------------------------------------------------------------------------------------------------------------------------------------------------------tttggtggttgttttgtgcttgcttgggtctgggcgtccaaaagtactcgtcttttttcttttctctccgcacgccG--------------------------------------------------------------------------------------------------------------------------------------------------------------------------------------C---------------------------------------------------------------------------------------------------------------------------------------------------------------ACgTgT--------------------CgAt-------GCG--------------GT-CTC--------T-----------------------------------------------------------------------------------------------------------------------------------------------------------------------------------------------------------------------------------------------------------------------------------------------------------------------------------------------------------------------------------------------------------------------CCCCt--CT-----CCT----------------------------------------------------------------------------------------------------cgtgcctttgcttttcgtttttctctctatctgaacttcatg------------------------------------------------------------------------------------------------------------------------------------------------------------------------------------------------------------------------------------------------------------------------------------------------------------------------------------------------------------------------C----------------------Gc--------------G--------TC------------------------------------------------------------------------------------------A----------GcGG--------------------------------GaCG-----------CtGc------A--------------------------------------------------------------------------------------------------------------------C----------------------------------------A------------CG------------------------------CGTgaaggcagtacatcgtcatcgtcgtgcgaaaggttggatgctcagagatgagtggtatatagtc-------------------------------------------------------------------------------------------------------------------------------------------------------------------------------------------GtGc-----------------------AT----GT------------------------------------------------------------------------------------------------------------------------------------------------------------------------------------------------------------------------------------------------------------------------------------------------------------------------------------------------------------------------------------------------------------------------------------GTg-T--------------------------------------------------------------CtGt-CtCt---G----------C--------------------------------------------------------------------------------------------------------------------------------------------------------------------------------------------------------------------------------------------------------------------------------------------------------------------------------------------------------------------------------------------------------------------------------------------------------------------------------------------------------------------------------------------------------Ggacaaa-------------------ggatcAtGC---GCt-A---------------------------------A----------------------------------------------------------------------------------------------------------------------------------------------------------------------------------------------------------------------------------------------------------------------------------------------------------------------------------------------------------------------------------------------------T-----------------------------------------------------------------------------------------------------------------------------------------------------------------------------------Ca-GcCaTgGaA----GCaAcG---------------------------------------------------------------------------------------------------------------------------------CaC-------------------------------------------------------------------------------------------------------------------------GcCc--GtCtCg-----------GtCa-------------------------------------------------------------------------------------------------------------------------a---GaAGa-TtT----------------------------------------------------------------------------------------------------------------------------------------------------------------------------------------Ca-Cc-TCGTGCAG-----------------------------------------------------------------------------------------------CG-TCGa---T------------------------------------------------------------------------------------------------------------------------------------------------------------------------------------------------------------------------------------------------------------------------------------------------------------------------------GtTCT------------Tg-------------GaGG----ACGC----GTGC----------------------------------------------------------------------------------------------------------------------------------------------------------------------------------------------------------------------------------------------------------------------------------------------------------------------------------------------------------------------------------------------------------------------------------------------------------------------------------------------------------------------------------ACGA</ns1:sequence><ns1:name>Sider1/1-445_LmjF28_531946..532</ns1:name></ns1:Sequence><ns1:Sequence id="5171887"><ns1:sequence>CCGc-------------------------T---------------------------------------------------------------------------------------------------------------------------------------------------------------------------------------------------------------------------------------------------------------------------------------------------------------------------------------------------------------------------------------------------------------------------------------------------------------------------GCC-------------------------------------------------------------------------------------------------------------------------------------------------------------------------------------AaC-------AaCG-G----------------------------------------------------------------------------------------------------------------------------------------------C-AaC---------------------------GaA-C-GCG--------------GCG-----------G--------------------------------------------------------------------------------------------------------------------------------------------------------------------------------------------------------------------------------------------------------------------------------------------------------------------------------------------------------------------------------------------------------------------------------------------------------------------------------------------------------------------------------------------------------------------------------------------------------------------------------------------------------------------------------------------------------------------------------------------------------------------------------------------------------------------------------------------------------------------------------------------------------------------------------------------------------------C----------------------Gt--------------G--------CA------------------------------------------------------------------------------------------G----------GaGG--------------------------------GtCA-----GaTg-G----------T--------------------------------------------------------------------------------------------------------------------C----------------------------------------A------------AG--------------------------------------------------------------------------------------------------------------------------------------------------------------------------------------------------------------------------------------------------------------------------------------------AtGc-----------------------TG-------------------------------------------------------------------------------------------------------------------------------------------------------------------------------------------------------------------------------------------------------------------------------------------------------------------------------------------------------------------------------------------------------------------------------------------------------------------------------------------------------------------------G----------C------------------------------------------------------------------------------------------------------------------------------------------------------------------------------------------------------------------------------------------------------------------------------------------------------------------------------------------------------------------------------------------------------------------------------------------------------------------------------------------------------------------------------------------------------------------------------------------C---ACt-A-------------------------------tA---Gaagc-------------gtcCAc-GG-TG--------------------------------------------------------------------------------------------------------------------------------------------------------------------------------------------------------------------------------------------------------------------------------------------------------------------------------------------------------------------------------------------------------------------------------------------------------------------------------------------------------------------------------------------------------------------A---GCtAtG--------------------------------------------------------------------------------------------------------------------------------T----------------------------------------------------------------------------------------------------------------------------GcCa--GcGaCg----------cAgGt--------------------------------------------------------------------------------------------------------------------------------------------------------------------------------------------------------------------------------------------------------------------------------------------------------------------------------------------------------------------------------------------------------------------------------------------G-CTCa---C------------------------------------------------------------------------------------------------------------------------------------------------------------------------------------------------------------------------------------------------------------------------------------------------------------------------------GtTCT------------Acat------
[truncated: 8,265,039 more chars]
