# Supplementary material for: Organization and evolution of two SIDER retroposon subfamilies and their impact on the Leishmania genome
Source: BMC Genomics. 2009 May 22;10:240. doi: 10.1186/1471-2164-10-240 (PMC2689281; doi:10.1186/1471-2164-10-240)
Supplement: Additional file 4 — All SIDER positions identified with refined HMM profiles in three Leishmania species. Microsoft Excel spreadsheet containing all hits scoring over 0 bits with the refined HMM profiles reported in this work. Separate tabs for individual profiles. [file 1471-2164-10-240-S4.xls]

## Sheet: LmS1
bit-score	from	to	profile-from	profile-to	chromosome
0.89	25569	25652	397	490	4
0.28	33819	33890	278	359	4
0.98	46229	46291	392	457	4
2.15	81251	81331	409	490	4
0.49	88722	88779	397	451	4
1.64	90640	90752	417	490	4
6.11	123535	123579	409	455	4
5.17	169316	169409	414	490	4
2.5	175957	176039	398	490	4
0.3	230191	230260	416	490	4
8.64	254145	254203	424	490	4
4.38	254777	254851	416	490	4
5.07	303746	303810	409	490	4
1.18	319449	319495	396	439	4
3.09	321027	321096	262	331	4
3.89	327175	327235	418	490	4
3.69	343908	343982	417	490	4
2.18	345285	345353	409	490	4
0.39	376612	376674	259	329	4
2.54	391930	391992	423	490	4
1.47	429461	429500	295	331	4
0.7	453776	453806	63	100	4
0.73	458208	458244	457	490	4
7.04	466414	466481	421	490	4
0.28	402044	401998	409	457	4
1.34	392143	392100	413	457	4
0.33	364401	364364	418	462	4
0.01	362964	362907	282	338	4
294.31	336581	336098	1	490	4
8.58	331129	331063	409	490	4
0.98	314833	314769	269	347	4
1.67	296971	296906	409	490	4
1.1	269176	268953	414	490	4
2.02	259928	259861	409	490	4
2.91	216832	216754	409	490	4
2.52	200459	200413	409	457	4
1.82	122419	122349	409	490	4
0.11	7750	7723	464	490	4
1.34	260136	260188	346	404	5
49.82	526280	526492	1	210	24
49.38	591753	591977	1	210	24
0.62	45744	45814	409	490	13
3.12	48490	48644	409	490	13
0.2	55031	55114	411	490	13
187.61	59504	59824	166	490	13
3.85	61807	61851	446	490	13
191.2	146519	146877	126	490	13
162.72	149851	150292	1	490	13
207.65	170662	171305	184	490	13
362.22	216054	216522	1	490	13
0.35	261767	261871	314	420	13
0.87	284336	284412	414	490	13
1.91	288820	288892	416	490	13
0.52	302170	302219	403	453	13
2.44	321185	321258	419	490	13
2.58	379775	379940	406	490	13
0.9	393456	393491	297	330	13
0.83	416851	416948	409	490	13
4.55	422509	422550	408	448	13
4.92	432069	432134	422	490	13
2.17	453043	453072	421	451	13
1.7	492052	492092	405	444	13
0.88	517560	517657	418	490	13
0.21	541170	541266	417	490	13
2.95	541765	541823	403	458	13
372.3	552198	552660	1	490	13
6.17	585303	585375	421	490	13
9.01	601233	601316	137	213	13
1.38	610281	610441	409	490	13
397.69	590733	590274	1	490	13
3.48	559640	559596	411	457	13
373.62	503104	502642	1	490	13
0.94	491529	491492	1	34	13
91.76	487320	486917	1	490	13
8.0	454395	454352	301	345	13
8.25	419411	419327	412	490	13
2.6	418430	418400	463	490	13
0.06	415986	415909	409	490	13
1.12	309208	309129	411	490	13
2.29	266833	266760	409	490	13
221.01	261712	261386	163	490	13
2.06	212649	212582	426	490	13
1.97	204210	204155	424	490	13
1.59	183617	183548	424	490	13
2.04	174684	174627	213	297	13
6.14	156586	156532	400	456	13
7.18	150103	150052	394	447	13
4.61	135996	135968	454	490	13
3.79	84027	83953	413	490	13
223.58	83360	83005	126	490	13
0.03	60619	60571	409	457	13
0.73	53641	53606	418	457	13
112.95	269551	269983	1	490	14
141.51	408205	408661	1	490	14
97.58	517698	518189	1	490	14
156.06	355123	354304	1	490	14
109.03	298977	298547	1	490	14
91.71	406166	406529	1	381	19
167.37	413723	414264	1	490	19
98.4	439848	440211	1	381	19
249.9	608110	608474	1	490	19
246.41	655155	655524	1	490	19
54.48	666124	665801	1	381	19
267.87	662850	662487	1	490	19
262.17	592866	592502	1	490	19
337.58	473927	473436	1	490	21
22.11	78929	79194	1	209	23
67.78	474510	474950	1	490	23
55.53	759214	759446	1	225	23
27.18	684271	684079	31	213	23
50.47	683692	683461	1	225	23
102.11	333859	333409	1	490	23
38.69	193943	193752	1	203	23
286.95	193301	192856	1	490	23
20.61	99999	99874	83	209	23
349.05	99028	98531	1	490	23
25.03	86171	85906	1	209	23
339.43	85060	84563	1	490	23
130.38	72230	72052	309	490	23
333.8	31889	32354	1	490	10
0.13	35808	35861	405	456	10
5.48	113526	113572	408	454	10
5.98	162678	162751	409	490	10
1.09	191982	192028	296	340	10
1.35	212326	212380	418	490	10
1.32	353551	353618	411	490	10
1.06	381781	381841	126	186	10
1.04	390008	390087	405	490	10
3.6	440244	440319	405	490	10
8.15	448072	448144	402	476	10
9.22	450293	450370	405	490	10
0.56	459812	459880	414	490	10
1.65	486482	486547	418	490	10
4.86	506501	506573	409	490	10
2.0	517318	517368	406	457	10
1.04	558075	558110	409	445	10
216.51	514685	514361	174	490	10
4.19	503704	503634	414	490	10
1.9	435992	435913	401	490	10
2.14	402234	402199	418	457	10
3.09	374781	374724	427	490	10
0.31	341600	341552	409	457	10
1.32	323582	323533	407	456	10
0.04	316707	316672	418	457	10
2.81	309370	309305	423	490	10
2.71	223463	223377	331	422	10
2.71	219505	219419	331	422	10
2.71	216458	216372	331	422	10
2.71	213407	213321	331	422	10
290.76	212018	211554	1	464	10
1.36	195588	195523	199	292	10
6.37	138955	138878	415	490	10
1.81	134289	134248	401	447	10
0.31	102483	102463	470	490	10
0.22	70791	70710	419	490	10
0.24	67503	67445	424	490	10
2.13	63608	63550	289	341	10
374.87	518008	517507	1	490	15
115.52	40663	41172	1	490	18
110.83	247891	248349	1	490	18
26.09	427478	427690	1	221	18
146.71	563763	564215	1	490	18
144.74	644801	645264	1	490	18
171.6	722593	723048	1	490	18
81.48	732316	732655	1	365	18
171.15	708231	707783	1	490	18
82.74	662923	662586	1	365	18
112.32	65595	65116	1	490	18
128.96	289385	289852	1	490	25
98.64	412531	412954	1	490	25
129.55	889299	889766	1	490	25
114.17	777947	777512	1	465	25
105.42	451617	451174	1	490	25
4.79	43772	43829	424	490	27
29.07	73860	73910	434	490	27
4.08	161342	161455	133	250	27
275.42	162149	162620	1	490	27
53.74	270031	270243	2	225	27
172.59	272343	272617	204	490	27
39.0	288072	288266	1	198	27
172.59	290455	290729	204	490	27
1.99	304818	304872	417	490	27
0.12	393901	393950	428	490	27
0.47	407568	407606	407	447	27
65.64	417903	418111	1	217	27
399.32	418299	418770	1	490	27
0.76	470367	470508	401	490	27
1.88	489029	489093	411	490	27
4.58	494855	494877	469	490	27
0.93	507823	507907	409	490	27
0.88	621072	621124	332	387	27
398.77	644188	644675	1	490	27
3.47	648349	648412	424	490	27
398.77	666266	666753	1	490	27
187.79	675762	676259	1	490	27
2.31	677229	677255	426	454	27
1.12	695427	695481	401	457	27
14.34	701131	701204	412	490	27
1.27	708570	708630	394	457	27
3.91	804159	804292	418	490	27
0.21	939262	939325	265	329	27
1.88	973541	973562	469	490	27
2.37	985734	985808	413	490	27
0.4	992786	992821	408	445	27
0.4	1004689	1004724	408	445	27
0.4	1016718	1016753	408	445	27
0.4	1031353	1031388	408	445	27
0.4	1044368	1044403	408	445	27
0.4	1055498	1055533	408	445	27
0.73	1073294	1073354	426	490	27
13.52	1073995	1074150	418	490	27
0.89	1100849	1100895	144	193	27
0.33	1112275	1112319	403	447	27
0.66	1118049	1117985	405	471	27
2.52	1093614	1093565	398	447	27
0.05	1073710	1073664	409	457	27
2.02	1070881	1070818	417	490	27
0.92	917457	917416	302	342	27
4.3	912093	912005	409	490	27
1.39	892556	892519	418	457	27
396.21	860561	860070	1	490	27
35.57	858833	858713	368	490	27
76.38	832504	832271	1	221	27
356.39	832248	831826	66	490	27
0.48	828187	828145	290	331	27
1.01	789929	789848	408	490	27
184.73	740165	739731	1	453	27
139.96	687308	686934	1	453	27
6.16	657678	657611	409	490	27
4.16	571235	571170	424	490	27
0.0	570134	570087	424	490	27
15.95	533586	533518	381	454	27
152.37	503418	502967	1	490	27
383.81	498958	498489	1	490	27
155.29	482561	482161	58	490	27
62.18	409366	409158	1	217	27
396.61	408971	408499	1	490	27
69.9	384990	384782	1	217	27
382.79	384593	384121	1	490	27
0.11	277688	277495	408	490	27
6.99	273622	273567	424	490	27
0.35	231096	231059	453	490	27
4.3	135435	135356	409	490	27
0.22	100018	99903	194	345	27
0.12	37682	37654	416	444	27
0.56	22483	22435	123	169	27
196.87	60365	60662	197	490	28
1.45	64562	64660	407	490	28
6.91	78149	78255	1	122	28
199.47	80172	80476	189	490	28
1.84	130355	130413	424	490	28
0.6	179479	179566	426	490	28
6.01	199664	199834	424	490	28
2.2	203511	203616	409	490	28
0.71	218100	218163	424	490	28
1.05	231851	231922	418	490	28
0.99	335605	335649	418	466	28
0.34	398535	398572	403	444	28
91.36	430975	431240	204	490	28
145.93	506942	507255	199	490	28
137.01	513588	513907	204	490	28
63.06	516784	517022	147	490	28
153.43	529609	530052	1	490	28
163.29	535479	535857	81	462	28
0.84	539450	539624	409	490	28
0.68	670320	670444	409	490	28
3.38	674062	674210	424	490	28
3.0	764720	764764	409	457	28
119.42	832369	832803	1	490	28
2.52	844125	844210	401	490	28
0.89	916520	916553	455	490	28
1.41	920333	920573	1	58	28
0.22	947104	947157	53	114	28
0.44	988011	988084	403	490	28
0.31	1104633	1104663	459	490	28
1.2	1107140	1107229	407	490	28
358.14	1102043	1101548	1	490	28
0.69	1060235	1060134	368	444	28
2.17	1033212	1033159	275	329	28
4.59	996128	995959	412	490	28
0.35	994029	993927	395	490	28
136.43	969300	968840	1	490	28
3.89	957397	957287	418	490	28
0.07	943550	943523	463	490	28
2.39	928152	928046	247	346	28
6.16	907971	907901	412	490	28
0.27	857723	857690	455	490	28
1.39	837437	837408	1	32	28
98.19	789983	789636	114	490	28
0.46	786705	786656	423	473	28
2.21	784272	784209	428	490	28
112.97	748569	748212	114	490	28
0.45	668221	668146	408	490	28
3.66	663649	663590	422	490	28
2.93	571699	571624	1	72	28
0.5	556643	556610	409	443	28
2.71	519594	519471	409	490	28
0.28	518371	518352	471	490	28
1.25	497701	497637	424	490	28
3.05	493985	493919	413	490	28
3.86	471728	471656	404	490	28
7.67	450790	450719	419	490	28
0.45	428237	428206	419	451	28
4.84	412675	412613	425	490	28
0.61	400842	400721	403	490	28
1.23	353906	353816	408	490	28
1.25	339072	339013	283	331	28
0.85	337065	337033	459	490	28
1.89	321794	321765	460	490	28
4.05	314214	314002	409	490	28
3.71	297400	297265	423	490	28
3.16	246027	245978	439	490	28
0.5	217430	217401	416	447	28
139.91	200582	200316	201	472	28
1.18	168107	168030	118	192	28
1.34	138159	138109	406	457	28
148.41	134234	133782	1	490	28
1.18	114141	114064	118	192	28
2.0	92664	92597	418	490	28
1.42	73948	73873	415	490	28
0.38	16204	16150	423	490	28
1.38	100487	100571	413	490	29
2.4	104401	104508	416	490	29
0.28	105793	105860	409	490	29
2.22	141397	141463	139	198	29
0.79	154154	154198	409	455	29
1.74	164233	164337	409	490	29
0.49	182368	182442	425	490	29
5.36	186120	186203	409	490	29
1.48	187946	188076	414	490	29
1.04	188704	188778	401	490	29
1.67	239028	239164	417	490	29
0.51	240808	240970	409	490	29
3.97	245416	245478	421	490	29
2.43	246460	246527	409	490	29
5.48	305379	305654	409	490	29
247.89	342438	342882	1	431	29
218.86	514495	514805	169	490	29
0.51	539702	539780	409	490	29
373.04	569975	570437	1	490	29
357.46	594529	594987	1	490	29
39.42	607228	607464	1	211	29
327.94	607579	607998	46	490	29
0.18	630927	631006	423	490	29
331.64	638634	639105	1	490	29
197.77	645743	645985	1	254	29
136.44	652116	652345	228	471	29
0.97	665659	665696	296	331	29
8.23	773826	773961	405	490	29
0.51	781982	782013	76	108	29
0.27	785741	785781	400	443	29
2.4	816051	816077	464	490	29
1.06	835863	835909	398	444	29
3.62	881164	881193	455	490	29
3.73	933630	933719	403	490	29
1.12	1006023	1006051	463	490	29
11.66	1007499	1007578	409	490	29
19.07	1044514	1044560	432	490	29
438.59	1069599	1070066	1	490	29
0.13	1074225	1074275	269	330	29
5.24	1096501	1096592	404	490	29
27.33	1128406	1128635	1	208	29
29.08	1164944	1165157	59	294	29
121.66	1166115	1166549	1	490	29
28.97	1185212	1185475	1	218	29
117.06	1186494	1186943	1	490	29
266.88	1177996	1177560	1	490	29
11.69	1163386	1163318	424	490	29
2.08	1092544	1092521	468	490	29
430.73	1066687	1066214	1	490	29
71.13	997460	997341	368	490	29
434.12	991297	990830	1	490	29
5.11	942052	942011	415	457	29
210.7	934768	934325	1	490	29
210.7	931716	931273	1	490	29
404.13	892707	892251	1	490	29
93.02	838461	838044	1	447	29
0.26	836364	836307	418	490	29
136.48	772643	772391	160	490	29
148.46	767620	767364	160	490	29
136.48	761456	761204	160	490	29
0.63	701715	701601	409	490	29
2.48	684400	684344	418	490	29
183.1	652563	652344	1	230	29
161.42	651713	651477	131	490	29
0.34	630317	630277	449	490	29
3.22	613223	613060	405	490	29
4.3	593734	593698	450	490	29
0.28	586713	586686	463	490	29
0.8	575582	575536	409	457	29
1.36	568997	568960	405	444	29
6.8	539120	539093	462	490	29
0.79	507869	507796	418	490	29
0.2	455883	455793	409	490	29
0.26	444841	444808	456	490	29
9.99	438308	438243	409	490	29
3.86	436292	436040	412	490	29
2.63	427152	427055	409	490	29
49.59	319672	319315	1	378	29
268.77	316541	316048	1	490	29
1.54	305487	305447	406	439	29
3.61	262893	262831	276	335	29
2.39	211049	210998	1	56	29
283.5	207675	207182	1	490	29
0.14	205586	205550	409	447	29
1.54	160879	160816	400	466	29
3.41	156820	156765	268	322	29
269.44	145536	145097	1	490	29
299.18	23123	22735	88	490	29
0.3	10442	10474	450	490	30
4.38	85202	85278	414	490	30
5.63	86222	86243	469	490	30
0.53	101474	101505	455	490	30
2.95	120461	120515	401	457	30
1.38	176376	176411	454	490	30
5.14	183443	183512	417	490	30
0.81	209307	209335	465	490	30
1.55	274941	275012	1	65	30
124.03	289003	289454	1	490	30
177.21	362276	362723	1	490	30
0.78	429882	429934	418	490	30
0.1	477403	477601	422	490	30
0.51	478789	478978	418	490	30
116.28	491943	492302	1	381	30
144.33	495369	495603	254	490	30
119.68	498313	498672	1	381	30
144.33	501738	501972	254	490	30
119.68	504669	505028	1	381	30
127.91	508094	508320	254	490	30
2.31	569347	569439	395	490	30
1.78	769658	769709	402	457	30
0.35	810778	811315	1	77	30
6.71	821055	821114	424	490	30
1.35	857037	857065	465	490	30
0.25	922592	923122	1	80	30
7.74	994208	994334	414	490	30
2.94	1000739	1000789	405	457	30
0.47	1016256	1016293	409	447	30
159.97	1033518	1033992	1	490	30
1.21	1049057	1049119	424	490	30
3.08	1065877	1065956	409	490	30
2.92	1071328	1071390	415	490	30
4.26	1096612	1096651	295	329	30
90.12	1168526	1168834	55	382	30
160.72	1171466	1171713	230	490	30
0.12	1187297	1187336	418	457	30
1.49	1189165	1189192	464	490	30
0.8	1198519	1198565	409	457	30
0.25	1265405	1265785	425	490	30
116.37	1274205	1274564	1	386	30
141.43	1274745	1274992	230	490	30
45.24	1286866	1287032	1	172	30
2.8	1307719	1307752	409	443	30
156.22	1327584	1327839	230	490	30
397.11	1332494	1332976	1	490	30
388.28	1337632	1338117	1	490	30
4.73	1340352	1340405	394	447	30
102.84	1357815	1358159	15	382	30
144.83	1358343	1358598	230	490	30
166.05	1366276	1366730	1	490	30
103.13	1382151	1382507	1	382	30
131.21	1385138	1385358	230	449	30
4.68	1395031	1395097	421	490	30
4.73	1382407	1382354	394	447	30
0.99	1371834	1371814	470	490	30
1.55	1369092	1369032	424	490	30
4.73	1366532	1366479	394	447	30
4.73	1358059	1358006	394	447	30
13.22	1354892	1354823	416	490	30
103.81	1340605	1340252	1	382	30
138.63	1340068	1339810	230	490	30
3.35	1317476	1317439	299	334	30
1.5	1290023	1289946	417	490	30
4.73	1274461	1274408	394	447	30
4.28	1251939	1251891	409	457	30
2.25	1244969	1244882	301	411	30
6.48	1227031	1226968	425	490	30
161.61	1205380	1205124	230	490	30
27.48	1196329	1196131	26	229	30
0.18	1192393	1192347	409	457	30
4.73	1168734	1168681	394	447	30
6.2	1032992	1032938	424	490	30
122.74	1004908	1004508	62	490	30
88.1	997429	997073	1	367	30
152.51	995286	994976	181	490	30
3.32	973102	973062	411	449	30
221.3	904814	904417	92	490	30
78.22	865739	865378	114	490	30
246.06	853767	853357	59	490	30
0.09	822177	822147	459	490	30
292.93	817255	816777	1	490	30
38.43	782055	781694	1	382	30
3.2	488901	488847	417	472	30
5.82	470842	470738	409	490	30
8.05	430514	430435	418	490	30
0.04	391882	391847	423	461	30
0.05	377038	376985	425	490	30
2.98	351548	351479	421	490	30
2.81	286361	286325	450	490	30
0.1	265653	265621	459	490	30
3.52	252014	251705	409	490	30
1.75	144433	144400	1	37	30
0.56	132988	132940	423	490	30
2.96	53848	53916	424	490	31
3.94	113999	114139	416	490	31
2.46	152805	152896	403	490	31
0.96	183216	183239	467	490	31
0.02	269887	269952	414	490	31
3.84	273057	273141	417	490	31
178.21	313436	313854	1	414	31
0.42	347147	347175	304	331	31
0.42	355911	355939	304	331	31
0.42	363569	363597	304	331	31
2.36	398766	398834	423	490	31
0.61	405727	405944	418	490	31
2.19	406297	406372	409	490	31
233.0	420667	421162	1	490	31
0.09	456548	456583	449	490	31
0.62	530456	530524	418	490	31
0.1	534761	534832	401	490	31
1.96	535544	535624	418	490	31
1.48	576108	576196	427	490	31
5.08	579108	579168	424	490	31
3.98	580133	580214	409	490	31
2.64	585102	585129	463	490	31
1.1	600696	600740	413	462	31
1.42	608255	608306	1	60	31
0.65	671626	671664	46	88	31
53.29	715669	715818	290	432	31
0.85	737359	737396	405	444	31
0.1	765059	765115	454	490	31
2.04	818146	818222	420	490	31
8.71	866949	867012	422	490	31
4.22	926262	926326	423	490	31
2.99	929223	929344	1	58	31
2.99	990011	990132	1	58	31
0.71	1037899	1037951	260	342	31
0.43	1069256	1069278	468	490	31
0.02	1074562	1074591	462	490	31
1.54	1133388	1133460	415	490	31
0.38	1143090	1143213	409	490	31
0.53	1157363	1157415	396	447	31
0.53	1200437	1200508	409	490	31
1.48	1213132	1213235	409	490	31
2.0	1336079	1336116	450	490	31
1.86	1347360	1347529	409	490	31
0.91	1386390	1386467	406	490	31
0.79	1401765	1401870	416	490	31
6.01	1453810	1453766	401	447	31
5.16	1437849	1437780	392	450	31
0.75	1388946	1388909	404	444	31
21.48	1379849	1379797	425	490	31
129.12	1376382	1376163	269	490	31
44.37	1346724	1346526	1	211	31
173.33	1346078	1345845	1	236	31
1.96	1323585	1323519	406	490	31
189.84	1286094	1285783	1	490	31
291.91	1208232	1207838	1	490	31
2.25	1174422	1174295	409	490	31
104.44	1158584	1158306	221	490	31
293.97	1148751	1148337	1	490	31
282.68	1128639	1128237	1	490	31
293.57	1125386	1124985	1	490	31
281.52	1094186	1093795	1	490	31
322.23	1069943	1069536	1	490	31
135.87	1061988	1061336	1	490	31
0.35	1043315	1043237	1	79	31
1.59	1033986	1033908	1	79	31
0.14	1012634	1012599	411	446	31
3.9	1009026	1008978	408	457	31
383.23	1000753	1000283	1	490	31
5.85	969033	968802	424	490	31
51.44	951274	951043	1	237	31
309.95	950896	950452	1	490	31
51.49	938767	938536	1	237	31
312.2	938389	937993	1	457	31
245.15	933411	933106	97	444	31
5.24	888669	888602	424	490	31
345.41	874730	874278	1	475	31
1.2	831811	831746	425	490	31
0.42	655734	655697	1	39	31
1.72	649086	649017	1	81	31
35.79	637712	637456	1	220	31
356.33	637212	636715	1	490	31
373.44	623292	622794	1	490	31
32.36	621064	620900	50	220	31
365.91	620656	620158	1	490	31
221.02	570839	570551	199	490	31
1.52	552195	552154	402	445	31
175.17	485907	485435	1	471	31
0.6	465596	465542	423	490	31
115.2	446273	445790	1	490	31
107.57	429260	428782	1	490	31
48.89	397285	397102	1	175	31
5.69	396785	396730	1	60	31
217.21	364599	364147	1	447	31
224.26	356943	356478	1	463	31
244.59	349275	348784	1	490	31
213.18	348177	347725	1	447	31
241.04	340508	340017	1	490	31
212.52	318847	318346	1	490	31
176.72	248694	248336	1	490	31
257.02	170451	170037	1	490	31
336.29	150766	149981	1	490	31
26.86	140446	140240	1	212	31
257.02	139738	139324	1	490	31
139.04	100551	100104	1	490	31
141.32	98865	98559	174	490	31
1.55	63971	63930	414	457	31
2.29	40102	40054	297	344	31
28.76	7584	7193	1	490	31
0.21	30683	30711	463	490	32
0.59	79614	79883	409	490	32
0.24	93479	93571	408	490	32
0.01	100685	100724	295	331	32
0.88	136210	136251	409	451	32
0.48	171095	171162	409	490	32
1.21	173331	173377	414	457	32
401.61	196158	196626	1	490	32
11.82	244170	244248	1	96	32
392.78	244884	245351	1	490	32
2.25	250498	250538	409	450	32
0.05	253047	253085	294	329	32
1.6	336053	336093	450	490	32
356.45	345809	346304	1	490	32
0.19	378156	378226	406	490	32
345.82	379546	380036	1	490	32
2.42	386162	386202	409	453	32
268.2	388798	389174	115	490	32
354.5	392310	392804	1	490	32
27.04	452597	453111	1	189	32
250.56	453465	453945	1	475	32
4.3	488394	488761	29	490	32
4.55	491526	491600	409	490	32
4.97	538086	538237	418	490	32
0.37	546560	546662	401	490	32
3.28	595309	595351	406	448	32
2.04	624109	624160	403	457	32
0.54	648146	648192	409	457	32
2.72	670805	670890	401	490	32
0.49	686506	686533	303	328	32
7.53	787111	787185	418	490	32
1.99	808645	808726	409	490	32
0.68	886802	886966	409	490	32
6.89	892506	892566	265	336	32
0.25	906900	906970	409	490	32
0.57	929464	929556	426	490	32
6.01	958325	958385	424	490	32
3.64	961061	961133	411	490	32
9.16	965603	965685	401	490	32
1.09	1025654	1025721	411	490	32
1.01	1051536	1051603	391	457	32
0.37	1053470	1053559	126	213	32
0.66	1056661	1056740	409	490	32
1.42	1061253	1061357	382	458	32
0.42	1068606	1068641	412	447	32
3.35	1080053	1080166	409	490	32
4.16	1090792	1090873	125	199	32
1.91	1094294	1094345	1	53	32
1.75	1104331	1104391	417	490	32
0.36	1110104	1110189	402	490	32
6.97	1125476	1125727	408	490	32
6.74	1145513	1145584	412	490	32
7.43	1147386	1147454	418	490	32
0.11	1273572	1273616	409	457	32
0.72	1311700	1311733	409	444	32
0.47	1390408	1390454	223	292	32
210.74	1501317	1501655	161	490	32
47.21	1599420	1599102	160	490	32
4.09	1548597	1548555	1	47	32
1.84	1523430	1523371	257	332	32
3.39	1477662	1477574	409	490	32
10.3	1366344	1366248	399	490	32
2.69	1339153	1339082	403	490	32
2.0	1326065	1325963	406	490	32
0.1	1300381	1300303	401	490	32
0.28	1295835	1295783	402	457	32
1.1	1282742	1282707	418	455	32
86.74	1259295	1259125	1	490	32
28.93	1234114	1233867	1	262	32
80.48	1233733	1233572	1	490	32
8.81	1209187	1209109	409	490	32
2.48	1208214	1208131	409	490	32
1.99	1194467	1194338	409	490	32
48.76	1032128	1031765	1	381	32
314.25	1030782	1030324	1	470	32
2.6	971366	971319	304	354	32
319.72	968903	968421	1	490	32
0.64	940204	940165	1	44	32
0.54	936191	936157	401	436	32
46.57	899664	899567	390	490	32
352.12	819578	819098	1	490	32
0.06	800335	800258	1	84	32
4.82	785823	785754	411	490	32
352.12	774805	774325	1	490	32
284.36	699830	699356	1	490	32
0.67	692120	692087	411	446	32
1.19	671965	671936	463	490	32
0.88	554893	554841	405	457	32
0.41	441699	441667	423	457	32
4.58	372586	372515	418	490	32
3.5	348422	348354	405	490	32
4.96	287403	287349	424	490	32
0.73	234203	234173	457	490	32
0.42	229751	229720	459	490	32
2.04	201228	201186	433	490	32
407.52	177517	177047	1	490	32
83.41	170318	170210	1	112	32
6.57	32542	32440	409	490	32
0.13	16937	17216	406	490	33
6.05	183469	183548	404	490	33
0.93	322981	323038	429	490	33
10.82	446728	446814	425	490	33
130.88	483062	483336	176	490	33
3.17	505745	505792	408	457	33
0.47	513208	513235	463	490	33
52.64	544297	544517	1	220	33
368.76	544675	545131	1	490	33
0.63	589358	589421	423	490	33
52.7	592594	592816	1	220	33
372.99	592975	593436	1	490	33
207.04	595756	596061	160	490	33
372.13	601513	601969	1	490	33
386.75	646009	646481	1	490	33
2.69	661302	661422	409	490	33
78.31	674094	674262	318	490	33
2.29	699461	699627	409	490	33
0.59	703453	703613	415	490	33
0.38	710096	710156	425	490	33
7.16	710951	711023	409	490	33
4.01	726883	726931	1	58	33
1.62	740119	740187	411	490	33
1.66	740662	740724	417	490	33
12.27	764827	764909	1	85	33
347.75	780858	781323	1	490	33
346.18	909369	909834	1	490	33
1.7	934998	935820	1	311	33
0.19	965008	965036	461	490	33
0.11	974791	974832	405	447	33
31.82	1000543	1000743	1	198	33
388.67	1001437	1001931	1	490	33
382.12	1040385	1040873	1	490	33
1.38	1041587	1041640	434	490	33
14.94	1115162	1115348	406	490	33
376.3	1132621	1133118	1	490	33
4.75	1149713	1149762	394	445	33
3.3	1156325	1156368	406	451	33
0.86	1176188	1176249	396	457	33
0.19	1181346	1181388	446	490	33
2.29	1201381	1201515	419	490	33
45.7	1211727	1212111	1	490	33
21.23	1215350	1215403	433	490	33
45.7	1226970	1227354	1	490	33
2.99	1233345	1233397	412	464	33
2.52	1268675	1268750	408	490	33
176.71	1283251	1283657	1	490	33
60.35	1288045	1288248	1	221	33
39.19	1289085	1289437	1	454	33
43.76	1303717	1303796	397	490	33
4.3	1309775	1309857	404	490	33
185.47	1316072	1316469	1	490	33
43.76	1321911	1321990	397	490	33
4.3	1327929	1328011	404	490	33
179.65	1334220	1334617	1	490	33
1.89	1386619	1386655	417	451	33
43.11	1410368	1410529	1	172	33
133.96	1411015	1411415	1	490	33
131.3	1443006	1443395	1	490	33
128.74	1452274	1452663	1	490	33
26.68	1469656	1469808	61	218	33
138.22	1470136	1470536	1	490	33
0.48	1530990	1531037	398	451	33
119.94	1576169	1576559	1	490	33
0.28	1556205	1556168	409	448	33
1.54	1402176	1402130	287	330	33
2.94	1390092	1390027	424	490	33
4.88	1385584	1385514	418	490	33
2.95	1375307	1375278	461	490	33
0.89	1352479	1352442	451	490	33
23.96	1336409	1336294	103	221	33
291.69	1335466	1335076	1	395	33
52.03	1318363	1318158	1	221	33
290.27	1317319	1316928	1	395	33
253.95	1271985	1271600	1	490	33
0.85	1247355	1247308	425	490	33
0.04	1242919	1242884	418	457	33
0.46	1237681	1237620	419	490	33
0.82	1223744	1223680	422	490	33
0.75	1209276	1209236	1	42	33
1.57	1125625	1125533	416	490	33
1.87	1087286	1087217	417	490	33
2.27	1084066	1084032	298	329	33
4.55	1080866	1080671	424	490	33
0.51	1066022	1065976	409	457	33
9.02	1065576	1065523	409	462	33
0.83	1041853	1041798	417	490	33
5.22	983676	983612	418	490	33
6.92	981748	981683	424	490	33
1.17	959549	959520	461	490	33
1.31	952429	952356	409	490	33
0.05	951580	951530	406	457	33
0.02	938417	938358	264	329	33
1.85	924172	924131	404	446	33
0.59	911236	911104	418	490	33
99.3	893114	892703	54	490	33
0.05	880900	880786	400	490	33
2.48	879771	879735	450	490	33
0.85	876685	876640	409	456	33
1.58	863578	863515	418	490	33
0.41	804768	804701	406	490	33
0.46	764250	764220	456	490	33
0.28	706973	706948	466	490	33
3.62	697292	697171	406	490	33
7.23	669861	669828	454	490	33
2.72	652719	652571	424	490	33
0.96	643994	643965	462	490	33
10.0	622066	621802	414	490	33
204.79	586538	586247	160	490	33
1.5	576374	576312	425	490	33
5.01	531463	531342	427	490	33
2.09	504460	504391	424	490	33
5.5	477886	477814	409	490	33
12.77	457431	457369	295	355	33
0.77	399332	399280	425	490	33
409.76	250694	250184	1	490	33
131.6	244292	244107	307	490	33
395.04	195096	194588	1	490	33
23.59	191566	191437	1	144	33
402.4	190842	190332	1	490	33
2.94	171213	171141	418	490	33
2.94	167570	167498	418	490	33
2.94	163936	163864	418	490	33
3.99	160302	160232	418	490	33
2.94	156671	156599	418	490	33
2.94	153028	152956	418	490	33
2.94	149394	149322	418	490	33
3.99	145760	145690	418	490	33
3.99	142125	142055	418	490	33
2.94	138496	138424	418	490	33
2.94	134857	134785	418	490	33
2.94	131221	131149	418	490	33
3.99	127584	127514	418	490	33
2.94	123957	123885	418	490	33
2.94	120315	120243	418	490	33
2.94	116678	116606	418	490	33
2.24	102051	102011	449	490	33
2.44	85927	85899	418	448	33
1.04	76561	76512	396	446	33
330.85	70434	70008	1	445	33
364.41	58142	57677	1	490	33
4.58	24717	24578	1	155	33
356.38	24128	23667	1	490	33
5.86	11054	10986	389	457	33
7.92	71220	71287	412	490	34
0.28	126522	126546	1	28	34
2.14	137577	137648	400	490	34
4.55	150894	150958	414	490	34
4.11	170018	170077	427	490	34
321.32	202464	202894	1	490	34
46.47	220272	220446	1	185	34
315.86	220784	221220	1	490	34
194.02	321626	321952	155	490	34
357.93	372649	373241	1	490	34
331.64	417511	417949	1	467	34
9.93	424009	424078	418	490	34
359.23	431203	431668	1	490	34
0.01	442475	442508	415	449	34
162.68	471231	471526	162	490	34
0.18	547473	547532	429	490	34
4.51	564945	565003	418	490	34
6.99	569681	569740	430	490	34
2.89	570023	570098	405	490	34
5.51	579449	579496	408	457	34
0.6	605752	605831	409	490	34
1.63	672545	672642	409	490	34
38.74	710478	710829	1	371	34
38.74	718032	718383	1	371	34
41.15	725568	725919	1	371	34
41.15	732838	733189	1	371	34
39.15	740438	740789	1	371	34
41.15	747967	748318	1	371	34
41.15	755506	755857	1	371	34
38.74	763045	763396	1	371	34
38.74	770587	770938	1	371	34
41.15	778121	778472	1	371	34
38.74	785659	786010	1	371	34
38.74	793212	793563	1	371	34
38.74	800754	801105	1	371	34
38.74	808293	808644	1	371	34
41.15	815847	816198	1	371	34
38.74	823116	823467	1	371	34
41.15	830668	831019	1	371	34
40.22	838202	838553	1	371	34
41.15	845748	846099	1	371	34
38.74	853286	853637	1	371	34
38.74	860817	861168	1	371	34
39.15	868358	868709	1	371	34
4.98	890333	890404	411	490	34
1.93	939122	939205	405	490	34
3.91	944724	944768	400	447	34
1.11	949305	949364	423	490	34
5.61	979925	980053	418	490	34
0.89	1020887	1020915	461	490	34
1.2	1170232	1170260	417	446	34
34.75	1197884	1198252	1	307	34
344.55	1198367	1198851	1	490	34
107.55	1223508	1223994	1	490	34
0.56	1247390	1247430	411	451	34
53.67	1267819	1268184	1	307	34
359.08	1268299	1268773	1	490	34
410.42	1285961	1286482	1	490	34
0.45	1299789	1299864	418	490	34
1.68	1321238	1321274	411	447	34
39.04	1368133	1368385	138	490	34
59.08	1373900	1374259	1	381	34
78.92	1374721	1374966	1	421	34
48.7	1387680	1387937	138	490	34
47.21	1393813	1394131	50	381	34
105.54	1394593	1394892	1	490	34
102.52	1416895	1417201	1	490	34
161.13	1442453	1442900	1	490	34
147.94	1498689	1499134	1	490	34
0.91	1500454	1500523	409	490	34
159.29	1562955	1563264	204	490	34
98.88	1571624	1571903	209	490	34
91.07	1586931	1587123	297	490	34
250.96	1646532	1647044	1	490	34
146.69	1731312	1731605	138	419	34
2.2	1861384	1861423	406	447	34
8.17	1855366	1855210	1	165	34
159.94	1854657	1854319	8	490	34
2.6	1792950	1792662	418	490	34
3.72	1776454	1776415	402	444	34
0.44	1745334	1745248	213	305	34
4.88	1720889	1720670	409	490	34
2.27	1663016	1662949	424	490	34
1.43	1624520	1624478	304	345	34
3.95	1610264	1610180	406	490	34
1.23	1588876	1588845	464	490	34
10.81	1561332	1561238	418	490	34
6.02	1542203	1542132	409	490	34
0.07	1521056	1520995	421	490	34
6.8	1496092	1496027	1	77	34
0.23	1492497	1492469	463	490	34
0.65	1456220	1456167	424	490	34
3.64	1398012	1397910	247	332	34
7.0	1377609	1377523	409	490	34
1.24	1349070	1349046	377	400	34
13.78	1333092	1333016	422	490	34
4.05	1263414	1263377	1	45	34
3.08	1255065	1255038	464	490	34
6.6	1229633	1229566	409	490	34
5.18	1205399	1205328	414	490	34
5.72	1199328	1199197	424	490	34
0.04	1190576	1190529	411	458	34
3.49	1187925	1187868	159	213	34
4.48	1185379	1185314	418	490	34
2.49	1166955	1166702	409	490	34
0.51	1088188	1088155	409	444	34
32.67	1087033	1086908	1	140	34
309.14	1086200	1085782	1	426	34
323.7	1057598	1057116	1	490	34
317.39	1050349	1049910	1	446	34
1.82	973580	973438	1	154	34
257.7	972075	971571	1	490	34
263.37	947973	947466	1	490	34
9.31	935645	935500	1	154	34
251.27	934160	933681	1	464	34
40.25	917828	917713	319	429	34
316.8	865517	865121	1	490	34
314.67	857975	857579	1	490	34
314.67	850443	850047	1	490	34
316.8	842898	842502	1	490	34
317.87	835351	834955	1	490	34
314.67	827813	827417	1	490	34
316.8	820275	819879	1	490	34
314.1	812988	812592	1	490	34
320.19	805441	805045	1	490	34
317.87	797911	797515	1	490	34
312.02	790358	789962	1	490	34
317.87	782805	782409	1	490	34
317.87	775282	774886	1	490	34
312.02	767734	767338	1	490	34
314.67	760191	759795	1	490	34
314.67	752664	752268	1	490	34
317.87	745125	744729	1	490	34
312.02	737527	737131	1	490	34
317.87	729996	729600	1	490	34
320.19	722719	722323	1	490	34
316.99	715177	714781	1	490	34
318.92	707627	707231	1	490	34
94.22	653558	653290	1	490	34
2.29	616259	616210	396	447	34
92.18	527418	527280	349	490	34
312.8	482027	481597	1	490	34
1.36	423881	423806	409	490	34
3.02	403088	402971	409	490	34
5.03	350253	350178	413	490	34
1.29	283380	283348	461	490	34
8.41	272996	272918	408	490	34
0.98	252561	252509	401	447	34
0.08	95643	95601	400	444	34
0.5	95168	95124	443	490	34
5.41	53282	53223	403	464	34
12.39	5018	4968	432	490	34
10.33	13553	13651	409	490	35
2.06	104121	104179	424	490	35
65.56	114205	114408	1	215	35
373.54	114897	115373	1	490	35
1.71	283190	283239	407	457	35
95.45	306180	306445	160	490	35
164.34	339145	339560	1	490	35
205.37	352508	352918	1	490	35
179.87	382851	383259	1	490	35
155.16	383705	384165	1	490	35
3.67	440425	440488	409	490	35
0.04	455380	455471	424	490	35
1.67	479124	479173	409	462	35
1.38	484913	484958	409	457	35
49.97	521701	522060	1	385	35
190.68	524623	524961	161	490	35
8.16	540649	540715	409	490	35
0.49	585762	585811	404	456	35
0.11	604083	604153	411	490	35
0.45	615314	615390	427	490	35
0.12	646585	646643	424	490	35
1.41	648307	648349	1	46	35
28.27	657967	658104	1	146	35
379.11	658565	659043	1	490	35
158.12	838663	839141	1	490	35
1.07	848991	849037	409	457	35
1.38	849159	849214	409	468	35
41.05	924717	924835	1	136	35
247.26	925460	925939	1	490	35
0.99	955903	955965	246	326	35
1.43	957214	957239	466	490	35
0.33	979703	979765	414	477	35
273.19	981607	982083	1	490	35
1.8	1215688	1215752	423	490	35
4.23	1241390	1241469	136	213	35
1.61	1267835	1267886	404	457	35
4.08	1295838	1295931	403	490	35
0.8	1319071	1319117	409	457	35
5.28	1367408	1367483	409	490	35
2.85	1391055	1391074	471	490	35
421.2	1406928	1407402	1	490	35
64.16	1422091	1422445	1	381	35
435.15	1424245	1424724	1	490	35
0.77	1485270	1485329	418	490	35
414.82	1585306	1585792	1	490	35
1.82	1586569	1586634	409	490	35
414.93	1601369	1601844	1	490	35
6.86	1671089	1671161	383	457	35
2.9	1672185	1672241	383	443	35
5.35	1673249	1673319	383	457	35
5.03	1675858	1675917	383	444	35
6.86	1677169	1677241	383	457	35
4.41	1678498	1678556	383	443	35
241.28	1706746	1707270	1	490	35
1.06	1710879	1711102	424	490	35
84.59	1729878	1730235	1	381	35
240.06	1731789	1732313	1	490	35
5.05	1789923	1790074	404	490	35
0.06	1812371	1812440	418	490	35
42.59	1835795	1835988	22	219	35
1.61	1923352	1923463	405	490	35
45.55	1953999	1954259	345	490	35
1.0	1959598	1959629	304	334	35
51.97	2059516	2059645	341	490	35
303.32	2064247	2064703	1	490	35
44.04	2068344	2068084	1	285	35
0.9	1990494	1990435	424	490	35
2.84	1962375	1962341	455	490	35
51.32	1943641	1943378	1	285	35
47.21	1941554	1941384	267	490	35
0.14	1865364	1865230	409	490	35
42.55	1836255	1836153	380	490	35
78.78	1803723	1803407	1	490	35
0.71	1782721	1782685	451	490	35
1.17	1753015	1752974	447	490	35
4.84	1712140	1711989	414	490	35
2.02	1635349	1635303	409	457	35
1.2	1631589	1631520	418	490	35
1.12	1608807	1608737	418	490	35
3.03	1575542	1575463	409	490	35
4.54	1571360	1571306	405	457	35
0.4	1497436	1497222	414	490	35
430.93	1487887	1487416	1	490	35
64.16	1454328	1453974	1	381	35
425.75	1452175	1451702	1	490	35
0.28	1385709	1385683	462	490	35
0.18	1357489	1357467	468	490	35
0.84	1335712	1335688	1	28	35
4.55	1332170	1332047	67	192	35
0.03	1296461	1296435	426	454	35
0.33	1281584	1281548	397	433	35
3.28	1263627	1263565	396	464	35
97.08	1244822	1244363	1	490	35
300.99	1233521	1233103	1	490	35
296.49	1230650	1230221	1	490	35
252.27	1192320	1191945	1	433	35
4.26	1173145	1173049	198	333	35
2.1	1162240	1162195	414	457	35
0.63	1154358	1154316	409	457	35
283.7	1153604	1153181	1	490	35
274.19	1137140	1136748	1	454	35
266.25	1131179	1130757	1	490	35
83.96	1091644	1091440	278	490	35
2.2	1072315	1072202	95	242	35
282.14	1071809	1071378	1	490	35
1.59	945555	945356	414	490	35
2.58	940901	940693	409	490	35
1.52	902113	901874	418	490	35
2.25	896234	896167	406	490	35
1.3	883563	883511	424	490	35
108.77	864686	864152	67	490	35
1.8	861622	861578	409	457	35
2.31	807023	806936	424	490	35
4.17	729464	729388	1	85	35
5.04	726249	726114	409	490	35
0.66	689692	689502	1	490	35
2.1	659569	659527	414	457	35
1.41	636281	636239	1	46	35
0.79	635578	635546	456	490	35
1.96	633157	632972	409	490	35
2.97	623187	623127	233	307	35
8.52	599656	599582	405	490	35
1.42	595419	595333	409	490	35
26.68	592990	592853	1	146	35
379.66	592392	591916	1	490	35
0.57	554742	554668	409	490	35
1.34	503388	503346	402	448	35
4.74	483512	483434	409	490	35
249.97	460842	460459	114	490	35
0.61	435417	435307	429	490	35
85.64	396537	396195	138	490	35
1.63	342969	342912	403	465	35
4.82	307281	307190	398	490	35
1.99	302885	302789	205	323	35
1.33	276606	276537	124	183	35
0.0	265553	265527	464	490	35
0.19	157632	157594	454	490	35
2.09	152630	152586	408	449	35
0.02	112696	112659	409	447	35
10.05	102605	102520	403	490	35
149.25	72064	71605	7	490	35
0.89	45450	45423	465	490	35
35.39	193245	193493	1	297	36
39.94	215543	215791	1	297	36
39.94	232527	232775	1	297	36
181.95	962536	962990	1	490	36
191.76	1024672	1025122	1	490	36
141.77	1180886	1181284	80	490	36
159.62	1561262	1561655	1	490	36
48.59	1765683	1765866	1	193	36
48.68	1819240	1819423	1	193	36
54.66	1822135	1822318	1	193	36
30.84	2538005	2538199	1	209	36
38.9	2596544	2596738	1	209	36
30.85	2115110	2115050	426	490	36
31.99	1994918	1994738	1	190	36
34.42	1346653	1346488	1	169	36
199.21	1006107	1005652	1	490	36
126.21	812079	811633	1	490	36
16.16	597288	597133	1	153	36
41.15	467493	467142	1	371	36
13.33	13274	13103	1	172	36
1.4	62077	62113	128	161	7
1.0	80638	80680	414	457	7
2.31	104715	104863	419	490	7
8.06	129458	129558	405	490	7
3.78	192588	192643	425	490	7
8.25	209669	209900	1	244	7
277.8	213210	213620	1	425	7
39.43	251859	252235	103	490	7
0.64	255464	255510	409	457	7
2.08	278851	278918	414	490	7
331.5	304655	305104	1	464	7
386.74	444694	445142	1	490	7
307.41	454064	454439	97	490	7
11.33	460728	460803	137	216	7
392.86	461335	461791	1	490	7
1.89	553413	553337	408	490	7
3.99	529976	529875	409	490	7
0.04	519426	519368	409	470	7
9.02	498412	498302	409	490	7
7.28	466676	466593	409	490	7
3.69	463552	463489	408	490	7
7.15	435526	435451	403	490	7
0.34	432162	432102	424	490	7
4.3	430189	430112	412	490	7
1.79	353541	353491	409	464	7
1.18	335716	335501	409	490	7
1.13	325683	325639	409	455	7
1.6	305028	304823	114	347	7
3.53	285578	285500	409	490	7
15.06	279159	279079	408	490	7
0.89	214720	214692	465	490	7
0.18	213582	213528	114	168	7
8.08	192872	192812	416	490	7
1.17	151803	151732	409	490	7
0.0	108768	108731	419	458	7
0.19	74689	74648	425	490	7
1.68	70528	70472	287	341	7
90.08	46580	47000	1	490	8
33.06	66447	66672	1	209	8
8.33	66788	67314	1	490	8
4.13	98190	98252	283	342	8
0.43	172131	172213	264	347	8
147.13	193224	193634	68	490	8
1.59	202872	202912	402	444	8
0.02	225322	225380	418	490	8
1.79	227881	227944	412	490	8
4.15	237833	237880	402	451	8
2.09	279765	279848	1	87	8
4.41	282954	283026	409	490	8
412.21	288982	289510	1	490	8
417.39	294861	295388	1	490	8
414.03	300748	301276	1	490	8
418.24	306617	307078	1	490	8
418.71	312500	313028	1	490	8
414.28	318365	318826	1	490	8
412.21	324252	324780	1	490	8
419.11	330118	330646	1	490	8
412.21	335999	336527	1	490	8
412.21	341860	342388	1	490	8
418.24	347728	348189	1	490	8
7.04	362467	362525	417	490	8
66.5	363244	363531	1	387	8
7.04	367285	367343	417	490	8
66.5	368064	368351	1	387	8
7.04	372101	372159	417	490	8
66.5	372880	373167	1	387	8
7.04	376920	376978	417	490	8
66.5	377697	377984	1	387	8
7.04	381736	381794	417	490	8
66.5	382513	382800	1	387	8
7.04	386551	386609	417	490	8
66.5	387331	387618	1	387	8
0.15	445820	445895	409	490	8
8.34	521784	521872	409	490	8
0.94	530947	530968	1	23	8
0.94	534698	534719	1	23	8
0.94	546695	546716	1	23	8
0.94	557503	557524	1	23	8
0.94	569504	569525	1	23	8
1.04	574390	574352	304	342	8
1.15	568776	568736	296	332	8
3.48	557665	557601	431	490	8
1.04	551583	551545	304	342	8
1.15	545967	545927	296	332	8
3.48	534860	534796	431	490	8
1.63	532354	532287	418	490	8
3.48	531109	531045	431	490	8
3.66	521970	521931	409	450	8
3.9	507285	507196	409	490	8
1.36	466901	466864	409	446	8
1.36	458586	458549	409	446	8
3.94	446859	446786	417	490	8
0.19	439973	439910	411	490	8
0.94	418515	418494	1	23	8
4.55	275932	275747	401	490	8
1.0	268084	268024	427	490	8
5.52	243141	243077	427	490	8
1.27	218656	218555	411	490	8
0.62	194037	193935	424	490	8
1.53	106673	106616	397	456	8
4.59	103704	103630	409	490	8
1.05	76128	76037	400	490	8
3.95	75820	75775	409	456	8
7.19	64858	64755	401	490	8
0.07	60309	60279	459	490	8
1.11	31120	31043	414	490	8
128.63	252268	252744	1	490	9
126.84	552842	552394	1	490	9
21.74	395556	395950	15	490	6
12.22	7589	7393	1	213	6
27.49	65090	65234	114	262	12
27.49	109391	109535	114	262	12
19.98	109798	110095	1	490	12
153.02	310023	310509	1	490	12
113.68	575525	576043	1	490	12
68.02	665809	666155	1	365	12
4.03	42480	42558	409	490	16
0.55	77863	77897	408	444	16
1.45	89796	89873	409	490	16
3.45	107782	107848	424	490	16
1.47	128418	128473	409	457	16
0.22	140163	140206	407	451	16
3.13	181832	181896	409	490	16
5.27	197549	197638	418	490	16
0.28	204696	204731	297	331	16
6.65	216921	216982	419	490	16
0.28	218711	218746	297	331	16
1.37	264393	264490	409	490	16
0.4	275539	275574	418	457	16
1.39	305721	305758	409	446	16
0.17	308432	308489	417	490	16
22.41	406583	406700	1	133	16
347.33	406808	407225	61	490	16
5.01	462795	462872	409	490	16
4.9	473902	473979	406	490	16
0.64	481934	481974	400	443	16
2.22	540086	540120	251	283	16
2.46	634819	634883	370	445	16
6.05	695850	695773	1	89	16
129.91	635084	634640	1	490	16
0.73	602813	602773	448	490	16
309.54	573594	573148	1	490	16
2.22	564983	564934	408	464	16
4.6	564781	564646	413	462	16
1.77	522998	522936	418	490	16
267.1	452650	452316	147	490	16
0.47	417895	417839	429	490	16
3.64	414092	414006	409	490	16
4.16	359576	359539	123	158	16
0.05	353136	353107	459	490	16
4.62	313503	313399	260	361	16
0.19	210658	210619	447	490	16
178.52	177418	176957	1	490	16
0.71	173526	173488	405	444	16
2.96	132756	132704	424	476	16
330.83	125052	124582	1	490	16
2.48	36682	36633	411	464	16
56.46	418764	418959	1	211	17
115.18	451119	451578	1	490	17
102.41	665054	665538	1	490	17
34.83	194604	194383	1	208	17
33.24	54985	54817	8	186	17
89.98	293298	293691	1	381	20
98.57	451488	451852	1	381	20
114.69	582119	582521	1	490	20
463.81	649827	650320	1	490	20
81.55	722237	721874	1	381	20
86.25	691993	691630	1	381	20
160.66	689980	689793	305	490	20
122.49	45537	45084	1	490	20
80.7	327613	327968	1	385	22
162.09	343520	343936	1	449	22
204.39	537291	537741	1	490	22
219.83	601764	601320	1	490	22
162.09	266525	266109	1	449	22
169.49	225908	225461	1	490	22
0.24	38107	38142	455	490	26
1.15	62560	62622	416	490	26
1.52	93255	93316	413	490	26
3.14	155647	155726	409	490	26
8.43	182645	182824	405	490	26
13.41	185470	185551	409	490	26
3.6	211747	211822	414	490	26
10.47	213515	213576	424	490	26
148.13	229236	229518	191	490	26
0.06	243932	243990	418	490	26
0.94	332257	332303	409	455	26
1.56	364626	364679	402	457	26
4.0	388056	388103	409	457	26
3.87	422139	422206	418	490	26
0.98	426236	426283	409	457	26
1.12	468986	469022	409	447	26
1.35	470246	470387	398	490	26
80.05	500293	500780	1	490	26
139.35	520894	521315	1	490	26
0.55	539466	539528	423	490	26
1.54	595401	595452	411	457	26
110.54	630098	630308	267	490	26
5.36	770893	770970	390	446	26
39.06	775844	775986	1	154	26
362.81	776678	777169	1	490	26
1.85	786602	786640	423	463	26
5.36	812248	812302	414	466	26
0.81	844658	844711	401	453	26
0.13	897972	898011	411	453	26
4.03	907917	907981	409	490	26
0.56	926210	926260	409	464	26
0.82	975813	975873	414	490	26
67.58	1019074	1019633	1	490	26
374.27	1024550	1025024	1	490	26
381.95	1036088	1036557	1	490	26
365.43	1060387	1060859	1	490	26
4.34	1076240	1075993	420	490	26
0.14	1072261	1072210	350	402	26
4.18	1055931	1055864	405	490	26
7.23	1037902	1037845	409	464	26
2.39	885660	885585	412	490	26
1.38	859262	859187	409	490	26
2.29	844829	844765	423	490	26
0.28	836432	836300	402	490	26
3.16	835897	835663	409	490	26
0.62	775529	775467	394	457	26
2.69	740149	740063	406	490	26
1.52	738123	738082	413	455	26
0.94	699786	699641	1	87	26
0.98	607413	607385	462	490	26
138.66	606048	605712	84	490	26
0.23	558203	558133	406	490	26
6.16	546887	546826	427	490	26
1.52	463890	463853	1	40	26
4.38	403855	403777	409	490	26
2.18	383215	383167	401	449	26
0.94	331967	331921	401	447	26
1.35	330202	330160	413	457	26
0.87	326807	326766	403	444	26
1.08	290996	290912	409	490	26
0.03	132637	132578	414	490	26
47.82	118991	118802	1	490	26
309.95	112740	112268	1	490	26
4.34	106868	106825	414	461	26
4.88	103777	103736	411	453	26
3.0	87594	87532	408	474	26
0.65	67077	66846	419	490	26
119.99	9940	9550	89	490	26

## Sheet: LmS2
bit-score	from	to	profile-from	profile-to	chromosome
457.65	7946	8423	1	564	4
406.44	38172	38588	1	564	4
353.72	108122	108577	1	564	4
1.91	119576	119607	135	166	4
8.88	127506	127694	235	495	4
2.74	244021	244058	347	386	4
3.18	257583	257652	314	378	4
0.78	329904	329944	1	38	4
46.8	367761	368192	1	564	4
297.74	443516	443988	1	564	4
352.42	432800	432191	1	564	4
214.01	400014	399576	1	564	4
209.67	396896	396532	1	511	4
235.62	335810	335373	1	564	4
239.42	291400	290986	1	564	4
20.97	213172	213091	1	63	4
188.92	181944	181613	38	465	4
56.3	132230	132011	68	468	4
0.44	106225	106192	536	564	4
465.21	19898	19425	1	564	4
390.16	21407	21933	1	564	5
367.78	30675	31194	1	564	5
336.79	40437	40917	1	564	5
357.75	44063	44596	1	564	5
291.43	91536	91943	68	564	5
190.41	146145	146534	1	539	5
215.76	150839	151263	1	564	5
397.32	222900	223521	1	564	5
0.18	242202	242247	121	162	5
2.97	331718	331748	528	564	5
158.57	355979	356327	208	564	5
399.1	386832	387303	1	564	5
487.69	446988	447532	1	564	5
5.31	449071	449126	42	120	5
5.31	450538	450593	42	120	5
5.31	452005	452060	42	120	5
1.2	453473	453526	42	120	5
194.08	463999	464455	1	468	5
478.69	441136	440592	1	564	5
488.41	437911	437364	1	564	5
0.41	432640	432605	229	262	5
407.94	384939	384479	1	564	5
1.14	263702	263641	114	181	5
211.9	133682	133224	1	564	5
21.58	121493	121411	1	52	5
1.01	54202	54136	372	454	5
470.55	26522	27067	1	564	24
468.74	30986	31530	1	564	24
292.27	92088	92545	1	564	24
18.69	106502	106618	481	564	24
355.21	112728	113337	1	564	24
332.44	125637	126194	1	563	24
223.54	132095	132495	1	564	24
234.48	144748	145134	1	564	24
231.4	150915	151309	1	564	24
329.49	269021	269522	66	564	24
467.95	274510	275140	1	564	24
449.18	293909	294499	1	530	24
416.13	377311	377910	1	564	24
374.07	416826	417323	15	551	24
384.68	419224	419746	16	564	24
482.23	448085	448637	1	563	24
440.75	450522	451041	1	564	24
319.79	469402	469827	86	535	24
484.64	481168	481706	1	564	24
470.82	486269	486808	1	564	24
439.35	496012	496528	1	564	24
66.3	622146	622316	95	322	24
423.29	752116	752671	1	564	24
341.38	756482	756856	1	347	24
421.78	783205	783771	1	564	24
1.41	783610	783591	477	496	24
408.43	763011	762450	1	564	24
1.41	752510	752491	477	496	24
452.99	724244	723671	1	564	24
492.29	706907	706353	1	564	24
491.82	692724	692190	1	564	24
447.19	681923	681344	1	564	24
405.82	660078	659569	1	564	24
429.72	639637	639150	77	564	24
463.12	620558	619956	1	564	24
165.03	525394	525117	1	223	24
60.52	467059	466859	115	325	24
0.3	458796	458757	1	35	24
418.21	452814	452306	1	564	24
302.23	187299	186801	27	564	24
438.64	24174	24815	1	564	1
336.28	73279	73727	1	381	1
206.45	133523	134011	1	564	1
204.31	201661	202165	1	564	1
3.86	142772	142715	512	564	1
315.52	126646	126000	1	564	1
80.38	111708	111476	1	213	1
454.56	55178	54546	1	563	1
447.01	36036	35361	1	563	1
10.31	13406	13352	496	547	1
48.67	46967	47247	1	564	3
12.53	59147	59236	1	63	3
1.43	77260	77278	1	19	3
48.67	79487	79767	1	564	3
1.69	149323	149350	452	479	3
9.53	171068	171628	1	564	3
188.2	225795	226053	181	547	3
254.44	236166	236595	1	564	3
259.24	252524	253083	1	564	3
407.85	258067	258542	1	564	3
124.34	343502	343689	144	495	3
6.98	370711	370633	1	54	3
185.99	314883	314580	280	555	3
7.3	247271	247224	230	276	3
0.03	201788	201767	1	22	3
26.87	215671	215755	1	84	13
156.99	258435	258639	1	219	13
3.03	270714	270753	444	483	13
478.86	502030	502640	1	555	13
5.25	551603	551681	1	60	13
490.91	593756	594333	1	564	13
364.22	623604	623104	1	563	13
440.12	582003	581483	27	531	13
476.31	574053	573424	1	564	13
440.37	564844	564245	1	564	13
491.51	553272	552662	1	555	13
1.72	531152	531111	1	36	13
8.52	503702	503621	1	60	13
509.03	480787	480174	1	564	13
464.77	413782	413216	1	523	13
104.79	374068	373811	1	552	13
389.66	362429	361914	72	564	13
104.79	332598	332341	1	552	13
461.05	235210	234661	1	564	13
9.68	140324	140273	123	173	13
3.83	137812	137778	198	232	13
540.35	136514	135967	1	564	13
0.33	70578	70532	1	38	13
498.39	66624	66061	1	564	13
491.72	61739	61193	1	564	13
501.28	26703	26150	1	564	13
385.92	19249	19713	1	546	14
0.71	27253	27285	41	95	14
372.24	41475	41937	1	546	14
499.15	102801	103357	1	564	14
441.21	107301	107837	1	564	14
497.7	126808	127366	1	564	14
511.25	130262	130814	1	564	14
494.06	133710	134256	1	564	14
79.81	161471	161716	273	510	14
501.95	164089	164625	1	564	14
511.06	262551	263145	1	564	14
31.81	408660	408735	47	128	14
467.78	523956	524542	1	564	14
446.49	547283	547843	1	536	14
448.8	550365	550948	1	564	14
438.7	578958	579466	1	564	14
237.84	588046	588318	1	268	14
8.54	605126	605331	378	447	14
282.83	620725	620231	1	564	14
319.26	612233	611661	1	564	14
462.84	555140	554561	1	564	14
390.55	427002	426412	1	564	14
384.42	382576	382002	1	564	14
8.16	369652	369556	451	564	14
438.21	254445	253973	104	564	14
522.37	252578	251982	1	564	14
519.03	249602	249008	1	564	14
519.03	247613	247019	1	564	14
459.35	155447	154925	1	564	14
427.49	96425	95887	1	564	14
566.82	79831	80403	1	564	19
534.48	114329	114913	1	564	19
526.29	136733	137328	1	564	19
395.43	182512	183120	1	564	19
301.54	204711	205214	1	564	19
348.23	208598	209169	1	537	19
294.51	219918	220414	1	564	19
301.79	295993	296393	1	564	19
307.95	312946	313338	1	564	19
305.13	362078	362469	1	564	19
309.64	366646	367035	1	564	19
23.94	427402	427484	1	63	19
2.5	460846	460892	1	38	19
73.92	522171	522476	1	543	19
78.75	524683	524972	1	542	19
45.78	570225	570454	1	485	19
83.93	576519	576840	1	543	19
424.49	591849	592474	1	543	19
416.14	601999	602616	1	564	19
521.82	608496	609076	1	564	19
518.38	630940	631510	1	555	19
544.41	641296	641876	1	564	19
547.46	646906	647484	1	564	19
526.32	652513	653090	1	564	19
197.91	700783	701241	1	468	19
2.5	664238	664192	1	38	19
30.2	630139	630023	147	263	19
541.63	616551	615943	1	564	19
2.5	594253	594207	1	38	19
306.83	376111	375711	1	564	19
536.09	59118	58535	1	563	19
546.21	54153	53575	1	564	19
561.61	43259	42679	1	564	19
3.24	18948	18865	347	446	19
442.23	15318	15806	1	564	21
310.54	17278	17640	1	372	21
427.34	50274	50768	82	564	21
125.9	88115	88303	1	166	21
471.27	107038	107585	1	564	21
3.73	178865	178888	226	249	21
472.3	229192	229702	74	564	21
577.96	244989	245580	1	564	21
528.38	268651	269320	1	564	21
534.33	279564	280218	1	564	21
556.84	298031	298691	1	564	21
506.08	309111	309685	1	520	21
293.27	546593	547094	1	564	21
427.08	660416	660948	57	564	21
466.04	663875	664504	1	564	21
0.51	694666	694734	511	564	21
546.72	736456	737015	1	564	21
16.89	762251	762210	195	236	21
549.63	723869	723318	1	564	21
519.09	700073	699467	1	564	21
332.95	665201	664751	1	457	21
5.09	655923	655859	171	235	21
420.17	630008	629473	49	536	21
342.98	586930	586377	16	564	21
276.6	582595	582103	1	564	21
276.05	579056	578559	1	564	21
285.14	575513	575004	1	564	21
369.15	572267	571683	1	564	21
265.93	566852	566349	1	564	21
290.01	539392	538887	1	564	21
0.37	528630	528605	68	92	21
326.54	517922	517436	46	549	21
539.39	251938	251328	1	564	21
514.69	225778	225216	30	564	21
163.63	221558	221367	1	181	21
476.5	204527	203961	1	564	21
453.11	198590	198053	1	564	21
1.84	169022	168983	350	387	21
417.29	166095	165629	68	564	21
398.21	56050	56643	1	564	23
412.25	89372	89904	1	564	23
376.88	100025	100549	1	564	23
1.12	105749	105776	1	23	23
481.6	124195	124790	1	563	23
442.71	161215	161802	1	563	23
1.47	166076	166102	186	211	23
221.83	172095	172445	1	564	23
393.92	212033	212587	1	564	23
417.51	215700	216267	1	564	23
204.1	291167	291484	192	564	23
402.55	539476	539909	1	564	23
543.57	554021	554576	1	545	23
576.41	557761	558329	1	564	23
391.46	568339	568807	1	564	23
3.29	601027	601061	528	564	23
479.38	602587	603143	16	564	23
485.31	655874	656457	1	564	23
507.11	659996	660577	1	564	23
468.97	676645	677174	1	528	23
450.12	686464	687060	1	564	23
361.2	767972	768536	1	564	23
494.18	734835	734254	1	564	23
495.93	719876	719295	1	564	23
4.47	677088	677060	424	454	23
7.88	660997	660411	1	454	23
4.47	656314	656286	424	454	23
400.85	563981	563554	1	564	23
599.97	544771	544201	1	564	23
489.19	532859	532369	1	520	23
521.21	486653	486122	1	564	23
457.12	435388	434832	1	564	23
458.36	430372	429820	1	564	23
477.82	414428	413855	1	564	23
271.63	399229	398871	1	383	23
471.01	366325	365747	1	564	23
549.16	344721	344103	1	564	23
544.97	338240	337644	1	564	23
393.58	289470	288962	1	564	23
2.33	272025	271991	1	30	23
511.71	255539	254915	1	564	23
440.6	239557	239036	58	564	23
367.68	215178	214656	38	564	23
411.31	200235	199686	1	564	23
477.69	117774	117177	1	564	23
10.29	86171	85926	1	239	23
31.44	79043	78998	1	45	23
9.03	61417	61354	1	73	23
29.73	4961	4513	1	459	23
36.93	17782	17923	1	156	10
0.08	28353	28411	1	31	10
430.04	35221	35746	1	564	10
516.74	72998	73626	1	564	10
509.27	91104	91725	1	564	10
185.01	161202	161526	1	373	10
351.02	184806	185324	1	563	10
67.3	187947	188144	376	544	10
345.62	193220	193728	1	555	10
496.77	241517	242154	1	564	10
468.96	267766	268420	1	564	10
344.14	457451	457967	1	536	10
444.42	529532	530096	1	564	10
459.53	536519	537085	1	564	10
487.9	541770	542334	1	564	10
490.19	543990	544553	1	564	10
476.87	547215	547774	1	550	10
487.03	554605	555179	1	564	10
482.21	566480	567049	1	564	10
462.99	512475	511912	1	564	10
483.79	348199	347578	1	564	10
483.79	345368	344747	1	564	10
481.73	342537	341920	1	551	10
4.37	269523	269423	488	564	10
477.57	3314	2741	1	564	10
54.96	15300	15608	1	564	11
39.72	20530	20838	1	564	11
47.09	40675	40984	1	564	11
36.2	55892	56189	1	564	11
17.88	157551	157595	152	196	11
476.99	162149	162656	30	564	11
502.26	163729	164248	1	564	11
544.15	177074	177615	1	564	11
537.4	188266	188797	1	564	11
546.15	192111	192651	1	564	11
524.04	255982	256596	1	564	11
515.24	283188	283798	1	564	11
534.66	294782	295397	1	564	11
306.77	337736	338210	1	564	11
395.8	364824	365281	1	564	11
391.62	380045	380500	1	564	11
392.38	389833	390285	1	564	11
399.26	404985	405442	1	564	11
354.45	463050	463440	1	564	11
497.04	540774	541406	1	564	11
502.7	569825	569203	1	564	11
413.89	123575	123050	1	564	11
249.49	120617	120179	1	555	11
1.14	12677	12631	535	564	11
498.97	21517	22087	1	564	15
489.82	46101	46673	1	564	15
1.03	60307	60348	419	462	15
505.13	76460	77018	1	564	15
477.78	106685	107254	1	564	15
320.27	238474	238964	1	564	15
302.16	256259	256746	1	564	15
313.45	276730	277130	116	564	15
51.03	328839	329038	94	403	15
525.98	568321	568973	1	564	15
517.53	545138	544483	1	564	15
36.45	518548	518388	1	242	15
37.9	510221	510061	1	242	15
442.54	452696	452056	1	564	15
0.55	416423	416386	1	34	15
448.33	399010	398393	1	564	15
27.64	391282	391238	444	488	15
429.94	386054	385513	45	564	15
155.1	335543	335125	1	564	15
108.28	326234	326031	126	516	15
493.17	81583	81019	1	564	15
517.14	12983	12388	1	564	15
484.89	9684	9102	1	564	15
454.18	116928	117482	1	564	18
468.17	163831	164385	1	564	18
416.51	276267	276806	1	564	18
1.18	362340	362382	1	41	18
81.39	392965	393203	1	491	18
7.84	438299	438350	515	564	18
490.78	475403	476003	1	564	18
276.14	512533	512875	20	353	18
350.87	554387	554894	1	564	18
502.29	569877	570490	1	564	18
469.33	577381	577975	1	548	18
341.91	579215	579693	16	564	18
486.35	690437	690979	1	564	18
478.14	702281	702830	1	564	18
479.64	704842	705379	1	564	18
181.73	449780	449544	1	242	18
425.46	230639	230094	1	564	18
428.79	221618	221063	1	564	18
123.19	173530	173225	1	279	18
52.15	169754	169634	464	564	18
3.68	164717	164678	171	210	18
446.2	149327	148772	1	564	18
250.16	126704	126427	1	255	18
444.52	97734	97186	1	564	18
477.11	70458	69901	1	564	18
477.73	57399	56838	1	564	18
371.76	17598	18234	1	564	2
13.73	28921	28970	1	36	2
1.22	92347	92380	532	564	2
1.22	112001	112034	532	564	2
486.76	314329	314876	1	563	2
493.09	343641	344192	1	564	2
262.22	264667	264195	62	564	2
285.39	255005	254470	1	536	2
409.54	202094	201537	77	564	2
3.2	175624	175591	533	564	2
1.75	118331	118300	1	30	2
1.83	112165	112136	1	32	2
372.52	103301	102699	1	546	2
1.75	98691	98660	1	30	2
1.83	92511	92482	1	32	2
1.75	74145	74114	1	30	2
382.18	109701	110242	1	564	25
503.53	262199	262762	1	564	25
367.57	270781	271283	1	564	25
510.79	321698	322293	1	564	25
3.22	363934	363983	380	424	25
2.09	450350	450395	529	564	25
42.48	699382	699831	1	564	25
496.85	776916	777505	1	564	25
0.27	841865	841888	1	23	25
557.98	855093	855699	1	564	25
545.32	875552	876172	1	564	25
543.35	887796	888416	1	564	25
560.04	848198	847592	1	564	25
99.11	827256	827066	1	186	25
523.46	822626	822035	1	554	25
231.11	682004	681650	1	506	25
1.91	653472	653422	153	202	25
0.6	645821	645770	431	482	25
523.91	616470	615870	1	564	25
392.75	589637	589206	89	516	25
310.17	587032	586545	63	564	25
494.75	584747	584181	1	564	25
567.22	578313	577739	1	564	25
522.3	571394	570846	19	564	25
536.16	554692	554096	1	564	25
528.64	521535	520935	1	562	25
433.04	398584	398055	1	564	25
494.62	309295	308718	1	564	25
58.21	260010	259903	446	545	25
509.76	234097	233524	1	564	25
404.26	66118	65539	1	564	25
386.56	58121	57543	1	563	25
390.17	33145	32571	1	564	25
471.56	16948	17548	1	564	27
1.37	65345	65375	536	564	27
441.48	72565	73092	43	564	27
483.21	77552	78114	1	564	27
467.05	82666	83249	1	564	27
472.05	102569	103133	22	564	27
491.15	132151	132741	1	564	27
487.41	137387	137981	1	564	27
423.11	259942	260518	1	539	27
371.24	287487	288063	1	564	27
506.09	354161	354777	1	564	27
497.82	429421	430027	1	564	27
302.95	533057	533427	1	372	27
526.88	592906	593504	30	564	27
527.29	600140	600777	1	564	27
497.78	625500	626016	78	564	27
583.49	667438	668030	1	564	27
0.6	843754	843788	162	196	27
83.74	983433	983912	70	564	27
0.39	1099737	1099799	515	564	27
493.09	1118098	1118649	1	564	27
4.72	985173	985124	345	394	27
489.47	966539	965958	1	564	27
256.57	898861	898494	1	564	27
253.62	887944	887578	1	564	27
423.13	885144	884556	1	564	27
216.21	875024	874677	204	564	27
256.68	870037	869676	1	564	27
0.74	857432	857395	162	199	27
368.28	762107	761642	1	564	27
354.35	736838	736387	16	564	27
0.69	624837	624805	470	503	27
482.0	524344	523789	1	564	27
489.58	495731	495122	1	564	27
44.28	485445	485329	462	563	27
496.6	454272	453657	1	564	27
493.21	404527	403917	1	564	27
511.24	393305	392698	1	564	27
502.73	387604	386935	1	564	27
496.49	369263	368646	1	564	27
502.85	348299	347655	1	564	27
494.86	125955	125368	1	564	27
460.51	55692	55125	1	564	27
483.86	51454	50871	1	564	27
483.21	41999	41413	1	564	27
465.08	30006	29429	1	564	27
456.13	29681	30257	1	564	28
371.94	77098	77673	1	564	28
282.54	104862	105215	143	564	28
370.58	110084	110650	1	564	28
394.31	301642	302054	55	459	28
472.5	419004	419598	1	564	28
201.6	502863	503143	296	555	28
395.77	517227	517819	1	564	28
346.07	521693	522214	1	564	28
459.21	577207	577729	1	564	28
354.75	827527	827907	1	564	28
371.34	873869	874280	1	564	28
0.3	908512	908539	1	30	28
444.21	923224	923826	21	564	28
445.58	928170	928757	32	564	28
460.03	972899	973520	1	564	28
450.68	988600	989215	1	564	28
392.17	1141842	1141286	1	564	28
430.12	1119266	1118688	1	564	28
444.01	1081220	1080638	1	564	28
360.97	833180	832805	1	553	28
204.43	822233	821986	112	525	28
364.0	814310	813928	1	563	28
343.62	780734	780334	1	563	28
351.58	766220	765811	1	564	28
428.33	648414	647719	1	564	28
457.88	598366	597853	1	564	28
468.81	588863	588344	1	564	28
4.04	577144	577108	171	207	28
86.27	535974	535866	471	564	28
463.05	407966	407395	28	564	28
29.14	362374	362293	1	72	28
550.51	273220	272618	1	564	28
451.01	168340	167699	1	564	28
217.18	129320	128880	1	564	28
370.72	117827	117260	1	564	28
374.2	114386	113812	1	564	28
4.67	98767	98833	235	354	29
569.35	283031	283633	1	564	29
526.41	343216	343785	1	564	29
550.08	360386	360958	1	564	29
572.76	369229	369793	1	564	29
562.14	380790	381362	1	564	29
474.85	452254	452881	1	564	29
2.68	513204	513538	1	564	29
481.67	531045	531653	1	564	29
11.72	644971	645029	1	62	29
515.04	655883	656462	1	564	29
0.15	662730	662756	442	467	29
1.56	754837	754866	315	345	29
193.87	818986	819363	25	420	29
488.81	828786	829361	1	564	29
532.26	938893	939518	1	564	29
366.08	963065	963509	1	409	29
503.04	1045766	1046339	1	563	29
531.17	1049741	1050350	1	564	29
528.83	1052351	1052942	1	564	29
516.41	1086123	1086703	1	564	29
514.1	1116974	1117562	1	564	29
511.35	1135572	1136164	1	564	29
547.94	1043497	1042927	1	564	29
16.54	1039069	1039006	504	564	29
532.63	1022417	1021828	1	564	29
525.21	1016966	1016377	1	564	29
436.56	1011142	1010577	1	564	29
555.94	1005406	1004821	1	563	29
1.11	992760	992733	1	23	29
23.64	992330	992264	1	72	29
591.01	987335	986752	1	564	29
476.27	983856	983248	1	564	29
586.78	980312	979729	1	564	29
396.21	945700	945187	1	564	29
7.5	938683	938628	171	226	29
523.37	923094	922480	1	563	29
537.22	918320	917702	1	564	29
534.76	891449	890835	1	564	29
471.21	849511	848970	22	564	29
484.45	826507	825928	1	564	29
517.57	756846	756253	1	564	29
383.44	710034	709516	1	564	29
342.58	702657	702143	1	564	29
481.88	678197	677624	1	564	29
463.81	671726	671170	1	564	29
0.38	615599	615564	339	373	29
552.73	334417	333845	1	564	29
561.97	332664	332103	1	564	29
566.39	326756	326187	1	564	29
439.25	267757	267305	135	564	29
217.3	154954	154621	1	564	29
190.1	134123	133844	1	563	29
218.55	102661	102347	1	564	29
518.65	94445	93851	1	564	29
364.24	84983	84575	1	378	29
460.7	36825	36274	1	564	29
460.03	18440	17892	1	564	29
468.49	12863	12312	1	564	29
132.1	102138	102299	410	564	30
0.46	176975	177017	1	41	30
542.64	194917	195520	1	564	30
535.29	309207	309835	1	563	30
169.33	318693	318902	1	192	30
553.51	337336	337960	1	564	30
381.63	344620	345147	89	564	30
442.12	370952	371601	1	564	30
450.8	387625	388267	1	564	30
439.93	408257	408889	1	564	30
396.92	481572	482076	1	564	30
402.33	517069	517586	1	564	30
391.23	525199	525706	1	564	30
399.25	526521	527026	1	564	30
402.0	527841	528346	1	564	30
402.0	529163	529668	1	564	30
398.35	530481	530989	1	564	30
398.35	532968	533476	1	564	30
399.25	535455	535960	1	564	30
364.01	571384	571870	1	550	30
409.38	611772	612262	1	564	30
528.51	639476	640039	1	564	30
527.97	659940	660496	1	563	30
525.55	701564	702131	1	564	30
279.6	759919	760370	1	564	30
299.0	768055	768482	1	564	30
218.21	780497	780875	1	434	30
458.7	992937	993537	1	564	30
542.67	1192935	1193500	1	564	30
477.55	1246028	1246582	1	564	30
443.18	1280999	1281556	1	564	30
501.89	1365741	1365171	1	564	30
451.99	1287658	1287097	1	564	30
544.73	1212954	1212411	1	551	30
558.2	1209135	1208575	1	564	30
547.52	1178853	1178297	1	564	30
534.82	1172561	1172019	1	564	30
542.9	1160212	1159651	1	564	30
532.78	1111605	1111032	1	564	30
547.24	1068468	1067868	1	564	30
534.75	1050309	1049711	1	564	30
366.69	905605	905025	1	564	30
347.35	827363	826867	1	501	30
383.78	819986	819418	1	564	30
381.14	816140	815568	1	564	30
379.37	810376	809796	1	564	30
2.27	745921	745879	1	30	30
1.43	525190	525170	544	564	30
463.94	422841	422220	1	564	30
567.05	285569	284948	1	564	30
572.5	267060	266442	1	564	30
530.33	206817	206224	1	564	30
567.92	109778	109205	1	564	30
574.5	106191	105618	1	564	30
482.0	38083	37468	1	564	30
322.52	1974	2469	1	564	31
461.14	109838	110458	1	564	31
1.5	151422	151483	380	454	31
486.0	181726	182328	1	564	31
397.52	334238	334816	1	564	31
417.16	484878	485428	9	564	31
238.96	493915	494398	1	564	31
1.38	541961	541995	532	564	31
1.14	756176	756208	535	564	31
349.93	917950	918411	1	564	31
408.32	949178	949607	1	422	31
568.2	964520	965108	1	564	31
119.79	1135643	1135842	392	564	31
402.98	1188308	1188903	1	564	31
305.41	1206830	1207389	1	564	31
478.51	1374149	1374747	1	563	31
402.2	1450433	1450961	1	564	31
489.59	1383133	1382534	1	564	31
452.87	1350867	1350331	51	564	31
207.26	1286982	1286631	1	564	31
383.59	1280267	1279703	1	564	31
159.09	1251830	1251534	1	564	31
145.97	1242871	1242579	1	564	31
208.89	1231397	1231033	1	564	31
476.15	1176425	1175832	1	564	31
441.67	1155814	1155236	1	538	31
320.14	1151071	1150576	1	564	31
459.55	1138401	1137807	1	564	31
425.73	1118021	1117444	1	564	31
429.9	1102267	1101697	1	564	31
488.29	1043316	1042717	1	564	31
492.11	1033987	1033384	1	564	31
422.7	1016944	1016351	1	564	31
33.79	1002289	1002179	1	103	31
402.0	993415	992933	1	564	31
20.1	976980	976949	1	34	31
339.38	932605	932144	1	564	31
347.77	927442	927008	1	564	31
270.62	886866	886416	1	563	31
491.07	866830	866258	1	564	31
503.62	849456	848904	1	564	31
487.52	832570	831987	1	564	31
437.0	813858	813315	1	563	31
316.79	780849	780396	29	517	31
373.44	768918	768389	1	564	31
538.41	731999	731411	1	564	31
537.89	716516	715927	1	564	31
26.89	662279	662218	394	456	31
357.94	649089	648662	1	456	31
444.61	624617	624038	1	564	31
484.85	589726	589124	1	564	31
478.3	583649	583047	1	564	31
438.48	524082	523494	1	564	31
419.47	495611	495037	1	547	31
500.75	436976	436380	1	564	31
482.6	418197	417644	29	564	31
495.0	391063	390469	1	564	31
486.81	311118	310550	1	564	31
504.61	307049	306488	1	564	31
505.64	279144	278581	1	564	31
298.56	242249	241844	1	354	31
483.61	204905	204309	1	564	31
24.18	171119	171037	1	64	31
470.44	160123	159518	1	564	31
433.5	14201	13618	1	564	31
42.13	34987	35464	1	564	32
449.38	67616	68212	1	564	32
503.13	218887	219461	1	564	32
514.86	229039	229631	1	564	32
517.0	249660	250246	1	564	32
434.54	349393	349979	1	564	32
424.9	362274	362850	1	564	32
409.29	414771	415360	1	563	32
408.22	450037	450610	1	564	32
459.74	516451	517125	1	564	32
420.42	538840	539524	1	564	32
379.23	639574	640212	1	564	32
1.15	810864	810910	226	268	32
491.47	825337	825895	18	564	32
0.23	873169	873196	221	248	32
469.34	935479	936110	1	563	32
2.02	941238	941264	539	564	32
0.86	990218	990236	1	18	32
1.27	1032785	1032821	529	564	32
135.06	1168815	1169145	1	329	32
292.55	1170195	1170551	43	403	32
451.43	1192869	1193428	1	564	32
492.33	1279961	1280542	1	564	32
1.74	1389115	1389142	379	406	32
418.8	1400850	1401400	1	564	32
402.38	1554095	1554619	1	564	32
308.92	1590785	1591171	89	564	32
195.99	1603229	1603686	1	468	32
1.08	1582608	1582581	537	564	32
447.46	1217377	1216813	1	564	32
537.62	1127646	1127086	1	564	32
3.88	1064398	1064365	318	355	32
450.03	1016531	1015878	1	563	32
455.61	990229	989618	1	564	32
505.2	950838	950197	1	564	32
432.96	917920	917387	76	564	32
506.1	888701	888137	1	564	32
495.18	879623	879070	1	564	32
52.77	819071	818967	1	92	32
58.03	809170	809063	460	564	32
514.39	806658	806083	1	564	32
523.1	800338	799763	1	564	32
485.51	792265	791685	1	564	32
479.74	774298	773700	1	564	32
201.08	771108	770670	1	564	32
401.42	767896	767329	1	564	32
0.93	756906	756872	1	34	32
459.02	754156	753550	1	564	32
459.55	750968	750371	1	555	32
443.0	732898	732320	1	535	32
451.92	724524	723937	1	564	32
295.13	659026	658487	1	564	32
419.26	595392	594712	1	563	32
409.82	585848	585173	1	564	32
446.88	543411	542750	1	564	32
413.43	454714	454141	1	564	32
472.15	306340	305753	1	564	32
1.15	240666	240639	531	564	32
506.89	182697	182125	1	564	32
511.62	166180	165605	1	564	32
428.66	123706	123167	1	564	32
428.98	117175	116632	1	564	32
446.76	80483	79894	1	564	32
2.25	46939	46886	1	46	32
437.09	42177	41607	1	564	32
429.29	26464	25879	1	564	32
429.36	14174	13605	1	564	32
518.23	8050	8657	1	554	33
480.42	106016	106639	1	564	33
1.12	312086	312107	538	564	33
519.71	313327	313951	1	564	33
501.48	332004	332660	1	564	33
510.13	399836	400468	1	564	33
429.8	419566	420058	78	564	33
35.33	426046	426152	1	65	33
501.44	428726	429348	1	564	33
493.89	440941	441557	1	564	33
499.03	463772	464397	1	564	33
380.32	493769	494362	1	564	33
459.15	500935	501570	1	564	33
434.8	519357	519958	1	564	33
147.56	583232	583687	1	564	33
491.11	624159	624718	1	564	33
482.77	658200	658752	1	564	33
507.08	734567	735151	1	563	33
531.48	764817	765405	1	564	33
558.24	770729	771294	1	564	33
577.82	781337	781902	1	564	33
578.15	786288	786853	1	564	33
559.49	796833	797384	1	549	33
1.11	801179	801207	1	25	33
529.35	830010	830575	1	564	33
545.34	836996	837566	1	564	33
464.48	885685	886257	1	564	33
574.05	909848	910408	1	564	33
18.75	931611	931693	1	93	33
64.17	941991	942099	427	528	33
0.49	991960	992029	1	72	33
559.45	1040894	1041498	1	564	33
523.98	1059729	1060311	1	531	33
383.26	1140989	1141614	1	564	33
315.19	1144071	1144702	1	564	33
26.28	1176612	1176702	1	63	33
371.62	1197051	1197663	1	564	33
121.71	1301275	1301677	1	465	33
382.9	1339431	1339964	1	564	33
0.78	1344126	1344194	1	63	33
481.25	1376336	1376904	1	564	33
137.91	1441965	1442228	84	353	33
410.42	1469016	1469588	1	564	33
496.33	1487913	1488493	1	563	33
169.44	1562007	1562286	301	564	33
504.03	1461466	1460885	1	564	33
381.93	1122189	1121599	1	564	33
19.32	1063752	1063680	501	564	33
564.41	1043993	1043388	1	564	33
461.42	883530	882968	1	564	33
571.53	827618	827055	1	563	33
1.14	744935	744913	536	564	33
8.67	633803	633761	425	467	33
3.14	549345	549319	1	27	33
489.19	541106	540511	1	564	33
0.08	283287	283251	536	564	33
562.49	264259	263638	1	564	33
543.37	247992	247358	1	564	33
565.64	245040	244405	1	564	33
567.91	234186	233552	1	564	33
571.91	206828	206202	1	564	33
571.26	193877	193275	1	564	33
571.12	181811	181186	1	564	33
524.76	83398	82774	1	564	33
521.64	48421	47795	1	564	33
510.33	45902	45264	1	563	33
527.13	36437	35816	1	564	33
266.98	3043	3434	1	564	34
270.93	24267	24655	1	564	34
210.58	39289	39615	255	564	34
450.51	106534	107137	1	564	34
390.64	118222	118687	128	564	34
484.04	230485	231032	1	564	34
2.62	249187	249224	107	144	34
544.5	255487	256109	1	564	34
506.36	282076	282622	1	564	34
71.98	302289	302662	105	523	34
533.57	338072	338671	1	564	34
525.65	347655	348258	1	564	34
436.85	352786	353279	1	564	34
83.77	358011	358146	435	553	34
530.82	363078	363675	1	564	34
501.72	388187	388715	55	564	34
527.05	392999	393602	1	564	34
535.38	407135	407749	1	564	34
531.21	428548	429166	1	553	34
0.11	457497	457531	39	96	34
165.94	561408	561643	1	236	34
442.82	878064	878628	1	525	34
528.37	1083890	1084522	1	564	34
435.88	1257584	1258135	1	564	34
482.01	1265206	1265802	1	564	34
437.79	1270852	1271394	1	564	34
412.89	1298994	1299583	1	564	34
381.48	1320575	1321161	1	564	34
409.78	1324603	1325187	1	564	34
403.58	1330243	1330828	1	564	34
238.51	1368401	1368887	1	564	34
319.55	1393192	1393757	1	564	34
331.47	1402383	1402892	1	564	34
335.57	1405071	1405554	1	564	34
348.58	1411244	1411738	1	564	34
346.01	1419291	1419802	1	564	34
332.01	1430203	1430718	1	564	34
344.42	1446686	1447195	1	541	34
358.17	1458859	1459403	1	564	34
433.67	1482963	1483540	1	564	34
221.4	1492705	1492962	1	236	34
322.11	1506228	1506756	1	564	34
452.49	1560622	1561204	1	564	34
366.6	1586345	1586825	103	564	34
399.98	1665560	1666148	1	564	34
387.73	1676807	1677352	1	564	34
440.93	1696487	1697116	1	564	34
278.38	1799891	1800507	1	564	34
289.41	1802315	1802922	1	564	34
326.81	1861562	1860957	1	564	34
366.7	1740623	1740043	1	564	34
448.86	1700449	1699829	1	564	34
492.15	1219623	1219006	1	564	34
306.97	1155395	1154980	1	446	34
92.19	1111785	1111599	1	186	34
546.96	1099980	1099338	1	564	34
496.33	1063440	1062825	1	555	34
459.81	1040039	1039476	1	564	34
359.87	1019680	1019056	1	553	34
455.9	982880	982296	1	564	34
401.51	969337	968827	1	564	34
0.13	952810	952770	315	352	34
171.5	915878	915610	1	233	34
342.89	680131	679626	1	564	34
594.44	586586	585993	1	564	34
597.04	531717	531101	1	564	34
571.99	527265	526696	1	564	34
137.88	471714	471543	1	187	34
540.58	466327	465689	1	563	34
0.6	357584	357537	1	23	34
22.85	322425	322255	1	235	34
38.45	144178	144086	1	63	34
0.08	142415	142397	350	368	34
277.2	11484	11089	1	564	34
275.12	6860	6460	1	564	34
272.14	2442	2050	1	564	34
502.95	63256	63825	1	564	35
430.93	280016	280629	1	564	35
540.05	335155	335797	1	564	35
520.82	356557	357142	1	564	35
427.35	384183	384695	1	564	35
546.89	405756	406353	1	564	35
390.07	436171	436649	56	564	35
463.35	471027	471566	1	564	35
566.76	563402	563959	1	564	35
575.54	613988	614561	1	564	35
376.07	635841	636338	1	564	35
543.57	743250	743807	1	564	35
528.02	754567	755126	1	564	35
524.58	849692	850272	1	563	35
529.75	857014	857596	1	564	35
305.85	877911	878447	1	564	35
419.51	952547	953119	1	564	35
414.18	997635	998258	1	564	35
469.19	1053342	1053937	1	564	35
313.12	1087483	1087920	1	564	35
0.47	1345339	1345382	425	475	35
523.42	1356587	1357189	1	564	35
295.25	1405103	1405433	66	401	35
402.83	1566975	1567535	1	564	35
344.45	1630776	1631367	1	564	35
463.97	1697567	1698137	1	564	35
348.48	1788563	1789104	1	564	35
479.78	1811476	1812122	1	564	35
483.71	1838726	1839355	1	564	35
494.9	1851099	1851727	1	564	35
413.71	1884803	1885307	1	564	35
274.93	1913342	1913756	209	564	35
458.16	1921566	1922152	1	564	35
498.55	1961043	1961715	1	564	35
499.02	1976296	1976956	1	564	35
504.28	1983442	1984102	1	564	35
454.92	1987447	1988058	1	555	35
405.19	2019640	2020197	1	564	35
404.92	2022219	2022759	1	564	35
481.75	1873135	1872506	1	564	35
3.95	1741407	1741351	1	55	35
477.82	1713934	1713362	1	564	35
1.41	1698832	1698800	533	564	35
356.1	1543737	1543191	1	564	35
278.14	1487390	1486988	1	564	35
242.55	1465131	1464791	1	502	35
265.52	1451676	1451267	1	563	35
277.37	1445848	1445444	1	564	35
359.6	1407925	1407410	1	541	35
429.89	1397505	1396965	1	564	35
482.73	1363088	1362522	1	538	35
536.17	1327034	1326426	1	564	35
268.24	1191736	1191167	1	564	35
395.58	1149464	1149000	75	564	35
460.98	1133666	1133110	1	564	35
347.48	1111083	1110526	1	564	35
192.17	982590	982340	1	258	35
56.29	875197	875092	122	225	35
537.85	729467	728915	1	563	35
540.03	723251	722692	1	564	35
533.82	708125	707577	1	564	35
490.67	678594	678044	1	564	35
10.22	659120	659044	478	551	35
381.24	648745	648250	1	564	35
350.79	642182	641722	1	538	35
600.04	572335	571776	1	564	35
336.33	516764	516337	1	422	35
480.59	494911	494377	1	564	35
148.47	491767	491437	1	564	35
468.17	448139	447613	1	563	35
458.42	109344	108750	1	564	35
481.37	46295	45726	1	564	35
462.43	10677	10117	1	564	35
410.58	116396	116974	1	564	36
0.25	174962	175012	1	27	36
438.09	208813	209435	1	564	36
154.02	304763	305097	1	564	36
146.53	309270	309584	1	538	36
7.4	332804	332884	479	564	36
288.72	346660	347009	144	537	36
308.85	352554	352934	144	564	36
338.19	405242	405892	1	564	36
30.53	431268	431337	1	72	36
281.54	438741	439254	1	564	36
245.33	453354	453840	1	564	36
265.92	478877	479400	1	564	36
223.15	493355	493786	27	564	36
369.87	590522	591044	1	564	36
0.52	600435	600462	539	564	36
461.47	824346	824907	1	564	36
0.2	828223	828285	1	34	36
437.53	911302	911891	1	564	36
435.34	933318	933903	1	564	36
274.51	948652	949068	171	564	36
29.63	951866	951938	502	564	36
436.6	983398	983952	1	564	36
412.07	997504	998033	1	541	36
480.13	1026030	1026555	1	564	36
575.54	1409822	1410395	1	564	36
566.33	1460733	1461290	15	564	36
519.71	1529778	1530361	1	564	36
134.54	1573142	1573329	390	564	36
350.14	1604625	1605065	60	564	36
412.46	1671431	1671986	1	535	36
461.26	1764346	1764960	1	564	36
464.63	1771725	1772335	1	564	36
166.7	1789858	1790119	1	232	36
341.11	1885590	1886168	1	564	36
342.49	1907674	1908281	1	564	36
27.92	1921972	1922061	481	564	36
4.94	2159251	2159354	295	457	36
38.76	2175021	2175272	1	564	36
9.42	2182725	2182854	316	564	36
346.74	2265119	2265686	1	564	36
33.07	2574302	2574370	1	73	36
441.9	2645451	2644835	1	564	36
418.84	2630475	2629891	1	564	36
459.89	2602922	2602295	1	564	36
415.05	2595982	2595362	1	564	36
331.24	2586350	2585844	66	564	36
259.33	2578212	2577841	173	564	36
397.68	2572177	2571613	1	564	36
256.61	2497017	2496626	66	564	36
413.05	2472088	2471652	1	564	36
473.57	2442731	2442211	1	555	36
444.79	2395215	2394624	1	564	36
2.11	2355826	2355779	154	199	36
346.01	2347117	2346580	1	564	36
266.33	2292864	2292459	1	436	36
333.06	2246916	2246373	1	536	36
149.16	2138443	2138077	1	564	36
571.36	2133219	2132590	1	564	36
534.53	2082493	2081915	1	564	36
491.43	2011317	2010781	1	564	36
431.14	1981818	1981246	1	564	36
356.13	1939199	1938645	1	564	36
1.31	1889518	1889487	485	516	36
0.6	1664322	1664301	157	178	36
437.48	1628224	1627695	1	564	36
505.6	1514565	1513975	1	564	36
0.8	1496685	1496652	460	492	36
576.53	1404876	1404303	1	564	36
506.88	1301897	1301324	1	555	36
1.21	1246473	1246440	330	363	36
385.85	1154772	1154355	76	564	36
370.53	1130884	1130486	1	564	36
371.29	1122188	1121791	1	564	36
357.77	1110884	1110464	1	564	36
362.3	1085044	1084658	1	416	36
489.21	1038933	1038392	1	564	36
24.09	1001959	1001886	1	56	36
406.62	788517	787982	1	564	36
339.82	770249	769756	22	564	36
169.51	768667	768434	1	226	36
291.83	725071	724686	1	385	36
380.47	630654	630145	1	564	36
379.57	586347	585821	1	564	36
373.07	584096	583578	1	563	36
378.76	571556	571058	1	564	36
377.47	563845	563318	1	564	36
232.13	491089	490653	27	564	36
4.51	449265	449239	88	114	36
186.71	319295	318975	29	564	36
506.37	78171	77587	1	564	36
499.8	69488	68903	1	564	36
509.41	48237	47639	1	564	36
411.65	13389	13841	79	564	7
481.6	20667	21212	1	564	7
367.22	27810	28293	1	564	7
354.03	59017	59519	1	564	7
0.04	73877	73962	314	380	7
1.3	296970	297045	449	536	7
386.06	305569	306170	1	564	7
18.69	339034	339109	1	74	7
346.52	370402	370824	1	539	7
1.26	394834	394871	452	489	7
3.14	395393	395447	339	412	7
1.26	404870	404907	452	489	7
3.14	405429	405483	339	412	7
1.26	419604	419641	452	489	7
3.14	420163	420217	339	412	7
30.26	460585	460667	1	70	7
443.57	506112	506704	1	564	7
453.13	531401	532032	1	564	7
354.78	553605	554095	1	564	7
444.53	562837	563429	1	564	7
357.36	566453	566950	1	564	7
449.29	571024	571650	1	564	7
1.88	573127	573109	194	212	7
10.74	474204	474148	1	53	7
259.39	339725	339362	1	332	7
487.88	246855	246244	1	564	7
264.32	209273	208722	27	564	7
358.84	194180	193638	1	564	7
3.84	172512	172485	264	290	7
357.35	167515	166992	1	564	7
0.83	118534	118438	295	375	7
517.67	106179	105542	1	564	7
514.29	60831	60181	1	564	7
375.52	34679	35305	1	564	8
28.76	78583	78718	440	563	8
325.0	104386	104866	1	443	8
1.91	178373	178406	433	465	8
41.02	190655	190797	395	507	8
33.61	192519	192714	1	240	8
37.52	220515	220594	461	533	8
21.74	240781	240923	461	564	8
382.27	281371	281904	45	564	8
516.54	486618	487177	1	564	8
492.39	495304	495876	1	564	8
362.66	530525	530978	1	564	8
356.75	534283	534729	1	564	8
359.88	546283	546728	1	564	8
355.17	557092	557534	1	564	8
355.13	569092	569537	1	564	8
495.97	492349	491797	1	564	8
529.1	484074	483515	1	564	8
322.85	446702	446227	1	564	8
44.65	437756	437671	482	564	8
305.08	418905	418484	41	563	8
12.94	400641	400561	1	63	8
329.7	24862	25359	1	564	9
418.34	90828	91388	1	564	9
1.1	106212	106262	347	401	9
415.6	110413	110974	1	564	9
115.43	129099	129512	1	564	9
97.89	224243	224524	62	564	9
63.36	235021	235153	452	564	9
423.39	413803	414373	1	564	9
120.1	506279	506469	1	173	9
153.68	519944	520196	192	553	9
292.88	530644	530163	1	551	9
323.05	515013	514520	1	564	9
318.39	499063	498563	1	564	9
401.02	444062	443468	1	564	9
395.73	430632	430042	1	564	9
391.08	425732	425110	1	564	9
76.61	417536	417376	1	114	9
123.76	406881	406668	1	206	9
0.13	374464	374436	350	376	9
38.97	361247	361131	461	564	9
5.2	272155	272090	126	191	9
1.21	256654	256620	536	564	9
154.17	217624	217299	46	564	9
198.51	200237	199866	1	564	9
0.08	184091	184058	1	32	9
564.65	6768	7379	1	564	6
484.89	137182	137796	1	564	6
4.01	167518	167611	1	75	6
514.05	179697	180342	1	563	6
482.16	189122	189681	1	498	6
313.33	216208	216598	196	553	6
500.84	243665	244275	16	564	6
334.67	444335	444812	1	564	6
412.17	448947	449429	1	564	6
405.24	454384	454870	1	564	6
301.08	461044	461419	148	564	6
333.08	485524	486039	1	564	6
0.52	498372	498399	1	27	6
429.04	511335	511857	1	564	6
250.21	506773	506330	107	564	6
342.01	505035	504513	1	564	6
340.28	494336	493829	1	564	6
14.62	442734	442625	28	108	6
0.99	432464	432429	1	30	6
229.55	287483	287077	1	535	6
3.36	137757	137710	479	523	6
576.65	20502	19889	1	564	6
334.55	34522	34919	1	424	12
96.78	91188	91658	1	564	12
263.48	124820	125183	146	564	12
360.05	136919	137483	1	562	12
3.53	218957	218984	539	564	12
0.82	232301	232339	318	354	12
0.76	248436	248462	537	564	12
0.82	286302	286340	318	354	12
305.75	291127	291502	196	564	12
287.22	302153	302464	1	295	12
190.91	328669	329065	1	372	12
409.7	396016	396518	1	564	12
398.18	412910	413412	1	564	12
404.25	432042	432544	1	564	12
400.93	462163	462665	1	564	12
399.64	482956	483458	1	564	12
396.8	512739	513241	1	564	12
404.28	520672	521174	1	564	12
407.65	527966	528468	1	564	12
294.02	594733	595310	1	564	12
102.9	614584	615142	1	564	12
197.88	643648	644003	93	448	12
143.19	284436	284122	1	564	12
493.8	271622	271061	1	564	12
336.81	180050	179532	27	562	12
2.06	155734	155712	378	399	12
248.25	110517	110107	1	543	12
3.35	92798	92754	430	474	12
436.39	40208	39633	1	564	12
284.64	206007	206449	1	564	16
16.62	382794	382927	1	126	16
16.62	387710	387843	1	126	16
16.62	392620	392753	1	126	16
19.86	397534	398072	1	505	16
293.68	430727	431190	77	564	16
490.19	695851	695270	1	564	16
496.65	642741	642164	1	564	16
453.66	634633	634094	52	564	16
432.35	573114	572570	62	564	16
164.2	504560	504196	1	564	16
172.88	462420	462078	1	564	16
187.67	459793	459510	205	564	16
121.09	355036	354861	390	564	16
333.66	311659	311232	15	563	16
351.62	269233	268779	1	563	16
32.15	191520	191472	461	508	16
275.11	172876	172438	1	564	16
219.03	152191	151872	1	520	16
239.46	146210	145806	1	564	16
464.82	84927	84249	1	564	16
458.4	65816	65156	1	555	16
353.97	61944	61450	144	564	16
412.33	41121	40572	83	564	16
436.11	21707	21068	37	564	16
439.46	17568	16891	1	564	16
522.36	170019	170684	1	564	17
530.17	311794	312371	1	564	17
507.24	314590	315163	1	564	17
461.35	338857	339400	27	564	17
455.86	339821	340383	1	564	17
513.73	383841	384436	1	564	17
517.22	422232	422806	1	564	17
422.65	511857	512460	1	564	17
421.69	587031	587599	1	563	17
439.32	619308	619892	1	564	17
446.51	630612	631191	1	564	17
439.75	636715	637321	1	563	17
412.73	667624	668181	1	525	17
0.42	502922	502893	536	564	17
511.07	345171	344602	1	564	17
534.33	336919	336352	1	564	17
515.1	325604	325035	1	564	17
509.77	320085	319510	1	564	17
7.67	292637	292600	407	479	17
538.74	239183	238507	1	564	17
531.54	185974	185319	1	564	17
528.62	178943	178293	1	549	17
535.72	150666	149988	1	563	17
534.29	118506	117855	1	564	17
530.46	92252	91596	1	563	17
449.66	103709	104303	1	564	20
282.49	120455	120866	109	540	20
412.48	129758	130302	1	564	20
418.89	169755	170296	1	564	20
0.31	252216	252242	95	120	20
167.82	348230	348664	1	564	20
396.65	431954	432446	1	564	20
1.04	444417	444442	159	184	20
499.85	454618	455180	1	563	20
511.64	460998	461573	1	564	20
127.43	521787	521988	290	564	20
405.53	529192	529607	1	528	20
420.97	552356	552818	1	564	20
419.07	559163	559630	1	564	20
468.91	584203	584723	1	533	20
498.62	726729	726167	1	564	20
313.63	527039	526656	158	515	20
133.69	521795	521589	329	564	20
406.86	495378	494905	1	564	20
508.9	446878	446281	1	564	20
416.92	242555	241987	1	564	20
240.52	205610	205189	1	564	20
0.18	163754	163713	379	421	20
444.13	112053	111457	1	564	20
70.06	55018	54824	1	175	20
326.98	37725	37306	162	564	20
486.83	25792	25209	1	564	20
469.02	11149	10573	1	564	20
402.78	1561	1077	1	477	20
14.77	10517	10641	317	501	22
1.4	269975	270051	476	531	22
465.73	322700	323237	1	564	22
417.02	347366	347925	1	564	22
107.09	370765	370912	75	216	22
347.57	397279	397674	1	402	22
241.95	606571	606963	1	498	22
271.61	620165	620595	1	525	22
203.58	639645	639931	1	292	22
344.76	690180	690751	1	564	22
208.6	608220	607867	84	525	22
436.15	538904	538291	1	564	22
453.78	530621	529999	1	564	22
421.97	517676	517108	1	564	22
1.4	340070	339994	476	531	22
493.52	315136	314595	1	564	22
523.75	298655	298103	1	564	22
506.01	288135	287580	1	563	22
405.51	262675	262104	1	563	22
483.91	190612	190017	1	564	22
466.32	184278	183667	1	564	22
2.46	177290	177257	418	453	22
21.27	175554	175501	1	47	22
350.36	165040	164649	1	399	22
441.28	97922	97324	1	564	22
325.0	69374	68911	1	564	22
5.9	64808	64739	499	563	22
425.96	23866	23297	1	564	22
428.26	5992	5469	1	564	22
332.74	232689	233151	1	366	26
461.65	372038	372655	1	564	26
570.65	482333	482917	1	564	26
546.16	510016	510613	1	564	26
551.63	542967	543551	1	564	26
555.03	543962	544546	1	564	26
565.27	544957	545535	1	564	26
417.69	575213	575723	1	564	26
33.92	579769	579865	480	564	26
411.23	630950	631459	1	564	26
1.05	637922	637957	159	194	26
150.26	689562	690022	1	564	26
324.6	693155	693548	1	383	26
137.22	713811	714277	1	564	26
150.26	719851	720308	1	564	26
144.51	735343	735804	1	564	26
520.07	817772	818374	1	564	26
372.93	822127	822644	1	563	26
164.49	824303	824496	390	564	26
473.22	1022469	1023061	1	563	26
456.91	1046029	1046588	19	564	26
464.06	1065158	1065703	19	564	26
1.51	1042850	1042823	539	564	26
366.69	618781	618229	1	564	26
366.69	616300	615748	1	564	26
366.69	613819	613267	1	564	26
4.84	609611	609569	197	239	26
314.77	607838	607384	112	564	26
53.2	606974	606848	1	121	26
582.2	533809	533217	1	564	26
452.16	276898	276374	76	564	26
287.38	240690	240321	1	312	26
93.55	228874	228703	1	174	26
505.57	215222	214571	1	564	26
467.51	173028	172460	43	563	26
447.73	130345	129654	1	564	26
435.04	104830	104182	1	564	26
451.75	52284	51644	1	564	26
453.87	48213	47541	1	564	26
443.75	36896	36192	1	564	26

## Sheet: LiS1
bit-score	from	to	profile-from	profile-to	chromosome
8.07	23791	23857	410	477	1
2.84	35404	35447	435	477	1
1.73	65715	65778	1	67	1
74.53	86700	86815	364	477	1
0.73	115811	115940	416	477	1
38.7	133174	133251	357	444	1
4.97	172795	172875	326	388	1
0.26	194735	194691	353	392	1
2.72	191473	191366	247	380	1
380.89	40614	40140	1	477	1
3.41	20832	20797	356	385	1
19.59	3871	3808	410	477	1
0.34	16857	16875	460	477	2
3.05	97062	97255	409	477	2
0.08	251305	251450	144	303	2
1.86	262359	262488	1	144	2
1.86	262800	262929	1	144	2
2.9	263239	263368	1	144	2
1.86	263681	263810	1	144	2
1.86	264120	264249	1	144	2
1.86	264548	264677	1	144	2
0.09	264989	265118	1	144	2
0.09	265428	265557	1	144	2
1.86	265869	265998	1	144	2
6.44	266719	266794	400	477	2
1.29	311974	312068	1	113	2
0.17	265951	265866	251	372	2
0.17	265510	265425	251	372	2
0.17	265071	264986	251	372	2
0.17	264630	264545	251	372	2
0.17	264202	264117	251	372	2
0.17	263763	263678	251	372	2
0.17	263321	263236	251	372	2
0.17	262882	262797	251	372	2
0.17	262441	262356	251	372	2
2.1	201404	201381	1	29	2
225.18	127247	126802	1	477	2
92.06	113047	112594	1	477	2
89.24	108884	108442	1	477	2
35.69	88506	88226	94	370	2
236.64	83780	83349	1	477	2
97.02	64243	63821	1	462	2
2.16	89520	89572	183	227	3
0.6	271600	271637	250	287	3
1.34	290734	290793	152	234	3
0.56	225709	225651	415	477	3
0.68	206292	206147	393	477	3
0.1	234971	235076	443	477	4
1.5	262106	262146	173	209	4
0.11	302972	303007	439	477	4
0.01	303152	303173	451	477	4
0.98	333312	333415	31	138	4
0.23	338014	338090	185	260	4
347.52	330370	329886	1	477	4
121.17	276077	275831	218	477	4
0.19	267193	267154	381	422	4
0.37	249811	249765	297	336	4
0.44	144389	144328	344	400	4
10.73	109688	109571	278	401	4
0.56	105495	105475	1	24	4
1.13	64294	64271	454	477	4
6.42	40327	40198	387	477	4
114.95	72387	72608	260	477	5
7.08	96305	96384	312	389	5
1.19	299522	299570	37	80	5
1.67	314462	314522	387	445	5
352.94	443227	443707	1	477	5
3.64	444329	444438	409	477	5
0.55	443510	443446	262	354	5
1.21	298981	298953	1	34	5
0.33	205173	205087	374	477	5
3.32	70486	70422	353	415	5
1.99	50988	50960	450	477	5
0.53	37648	37673	453	477	6
3.98	72733	72810	410	477	6
5.05	88998	89121	410	477	6
0.93	100620	100690	416	477	6
339.63	102567	103027	1	477	6
4.76	143805	143847	409	452	6
2.06	155279	155376	136	272	6
0.4	159214	159285	408	477	6
4.38	238737	238779	170	213	6
0.88	391118	391158	33	69	6
65.05	402593	402952	60	477	6
1.68	484052	484098	410	455	6
1.33	490212	490263	414	477	6
1.76	496617	496578	302	340	6
1.42	483339	483289	339	383	6
371.32	449163	448688	1	477	6
0.84	402288	402250	157	198	6
6.21	387612	387548	412	477	6
0.23	279180	279091	416	477	6
67.4	61887	61663	222	477	6
1.95	38995	38934	391	450	6
18.59	9789	9593	1	208	6
212.41	8956	8547	59	477	6
1.17	187005	187043	441	477	7
2.29	188522	188586	1	69	7
0.57	206017	206087	410	477	7
323.2	216547	216962	1	418	7
61.32	254524	254852	125	477	7
4.09	290860	290959	190	337	7
346.56	305618	306088	1	477	7
343.73	340526	340981	1	457	7
403.64	448722	449178	1	477	7
0.74	467723	467764	414	456	7
320.86	468643	469027	76	477	7
175.53	476045	476254	1	237	7
1.46	479162	479197	378	416	7
2.75	498302	498349	410	457	7
0.01	574056	574101	1	54	7
1.69	553861	553826	141	179	7
0.43	485269	485236	1	39	7
2.96	416663	416606	416	477	7
0.45	414821	414764	297	351	7
6.95	235165	235131	441	477	7
1.78	205618	205590	1	35	7
137.22	46915	47278	116	477	8
1.54	60502	60538	410	444	8
27.07	66468	66681	1	204	8
329.86	66799	67295	1	477	8
2.15	180610	180695	164	311	8
214.83	193518	193911	68	477	8
0.17	203864	203898	440	477	8
436.38	292833	293363	1	477	8
445.18	298456	298988	1	477	8
445.18	303040	303572	1	477	8
447.33	307670	308202	1	477	8
432.79	312192	312722	1	477	8
7.0	324999	325057	412	477	8
246.85	326012	326335	1	477	8
7.0	330173	330231	412	477	8
246.85	331186	331509	1	477	8
7.0	335349	335407	412	477	8
246.85	336362	336685	1	477	8
0.98	379833	379889	410	477	8
3.76	409753	409814	416	477	8
0.47	466054	466139	1	80	8
1.63	471479	471517	298	334	8
0.47	478109	478194	1	80	8
2.81	481310	481337	104	134	8
447.33	497392	497924	1	477	8
447.33	502020	502552	1	477	8
0.57	500016	499982	324	355	8
1.92	495254	495226	180	210	8
2.58	473756	473696	416	477	8
0.7	460886	460822	416	477	8
0.57	310181	310147	324	355	8
0.57	301035	301001	324	355	8
0.57	296439	296405	324	355	8
0.57	290822	290788	324	355	8
5.79	285861	285789	400	477	8
3.77	278771	278731	288	326	8
0.64	191293	191253	391	435	8
1.8	152481	152425	136	188	8
11.91	58232	58127	416	477	8
3.3	28035	28055	451	477	9
404.02	44485	44962	1	477	9
29.4	62917	62993	411	477	9
0.46	236781	236863	409	477	9
141.41	242348	242821	1	477	9
5.01	489808	489852	370	415	9
141.88	549612	549164	1	477	9
2.48	361660	361562	291	413	9
1.39	159853	159811	434	477	9
4.07	74227	74176	416	477	9
7.23	55501	55432	400	477	9
9.08	5884	5939	19	77	10
324.48	19964	20435	1	477	10
0.81	92664	92778	418	477	10
337.46	147549	148034	1	477	10
5.61	160799	160922	405	477	10
0.95	432381	432447	416	477	10
2.04	449585	449641	149	212	10
247.0	491850	491519	156	477	10
1.24	387210	387171	438	477	10
1.11	377440	377326	411	477	10
4.12	358750	358685	410	477	10
0.97	286754	286680	390	477	10
343.18	204070	203609	1	448	10
4.09	167913	167875	288	326	10
1.46	122887	122833	388	445	10
304.85	214713	215179	1	477	11
1.25	248774	248813	349	382	11
234.59	257622	257962	122	477	11
4.38	342040	342116	189	289	11
325.67	348335	348834	1	477	11
1.46	367371	367425	267	328	11
0.99	387569	387633	212	272	11
2.58	449703	449660	434	477	11
0.06	237027	236996	445	477	11
267.08	166260	165837	1	420	11
0.25	82741	82704	169	207	11
15.61	70264	70530	1	477	12
6.33	106772	106823	415	477	12
12.74	114655	114778	135	253	12
3.66	224831	224870	288	326	12
150.16	315470	315873	54	477	12
3.24	355916	355957	436	477	12
312.18	473853	474255	1	477	12
69.12	482019	482381	1	374	12
314.45	520423	520825	1	477	12
60.44	557405	557767	1	374	12
310.45	559472	559880	1	477	12
1.46	445393	445333	416	477	12
6.97	348568	348513	123	187	12
303.75	290936	290483	1	477	12
0.67	239990	239919	412	477	12
295.64	237857	237409	1	477	12
1.12	91692	91601	299	378	12
2.75	85696	85665	175	207	12
54.81	57733	57575	171	477	12
0.27	15976	16154	435	477	13
242.96	60177	60506	164	477	13
2.02	62312	62373	417	477	13
235.05	121879	122187	178	477	13
164.29	125231	125672	1	477	13
241.47	146241	146557	180	477	13
377.7	191722	192202	1	477	13
0.77	401015	401123	378	477	13
5.65	637850	637921	413	477	13
273.14	644323	643921	1	477	13
346.49	642928	642527	1	477	13
76.17	466625	466218	1	477	13
1.07	454789	454720	410	477	13
2.46	415416	415363	389	444	13
0.74	272679	272608	410	477	13
252.64	237925	237585	158	477	13
6.2	125483	125432	380	435	13
237.67	83672	83364	178	477	13
2.59	38827	38799	1	31	13
3.44	91073	91179	410	477	14
0.87	247730	247809	402	477	14
3.62	251741	251837	416	477	14
131.19	281499	281931	1	477	14
4.58	334103	334135	443	477	14
9.0	346987	347063	405	477	14
0.22	357035	357080	240	326	14
192.88	424583	425037	1	477	14
0.38	438073	438119	439	477	14
162.97	528436	528907	1	477	14
0.65	574667	574696	446	477	14
322.25	599165	599632	1	477	14
0.28	631509	631540	227	259	14
0.48	563679	563658	1	25	14
0.19	430660	430579	393	477	14
160.8	370788	370519	217	477	14
2.4	361187	361123	415	477	14
0.93	357808	357779	445	477	14
0.68	353057	353031	452	477	14
128.62	312183	311741	1	477	14
20.26	237699	237609	411	477	14
367.24	200101	199671	1	477	14
4.03	140505	140580	119	210	15
13.84	176332	176446	188	324	15
13.84	282669	282783	188	324	15
13.84	284628	284742	188	324	15
13.84	286587	286701	188	324	15
0.13	358963	359009	416	477	15
1.73	491378	491485	383	477	15
1.73	495103	495210	383	477	15
13.84	509140	509254	188	324	15
53.12	610918	610629	184	477	15
0.93	560944	560906	409	445	15
2.73	531014	530986	1	34	15
26.71	500552	500404	73	230	15
395.57	500061	499577	1	477	15
49.75	485831	485478	1	364	15
0.14	426593	426534	412	477	15
0.15	423518	423470	390	433	15
203.33	90114	89740	96	477	15
0.55	30221	30145	400	477	15
0.64	48338	48415	397	477	16
0.13	144734	145272	416	477	16
0.5	190264	190321	408	477	16
0.86	194094	194118	453	477	16
2.25	400644	400672	295	322	16
11.34	400891	401006	1	122	16
351.01	401116	401531	62	477	16
0.01	549270	549314	359	403	16
0.15	550818	550913	277	364	16
1.19	665538	665622	241	359	16
133.15	623451	623011	1	477	16
2.31	540329	540305	1	31	16
268.42	447102	446771	145	477	16
0.16	367226	367161	443	477	16
2.47	355297	355192	409	477	16
171.82	180975	180521	1	477	16
369.57	129417	128945	1	477	16
0.63	100823	100763	333	387	16
1.11	77678	77736	417	477	17
1.36	77826	77878	412	477	17
1.95	86353	86397	434	477	17
1.04	165793	165877	417	477	17
3.68	181507	181583	410	477	17
0.7	204368	204421	345	401	17
0.52	250774	250811	410	445	17
0.96	303608	303728	415	477	17
1.0	318162	318190	448	477	17
5.61	376410	376474	296	365	17
47.88	400374	400570	1	211	17
302.41	400730	401201	1	477	17
90.01	432386	432847	1	477	17
0.18	482248	482298	1	51	17
5.16	484268	484312	429	477	17
322.29	498119	498621	1	477	17
136.83	644891	645329	1	453	17
1.92	661201	661173	180	210	17
0.5	550490	550437	290	365	17
0.13	412427	412298	396	477	17
1.02	397512	397420	385	477	17
0.47	381817	381767	410	458	17
2.65	317611	317584	443	477	17
262.71	280049	279638	1	477	17
25.93	176460	176233	1	216	17
272.7	176198	175819	68	441	17
1.31	113927	113876	411	462	17
5.5	73760	73700	410	477	17
4.25	71554	71494	410	477	17
4.25	69347	69287	410	477	17
5.5	67141	67081	410	477	17
23.08	41214	41094	1	128	17
314.69	40584	40114	1	477	17
5.5	28170	28110	410	477	17
5.5	25958	25898	410	477	17
121.28	44049	44558	1	477	18
1.02	48907	49042	409	477	18
1.32	94557	94616	415	477	18
0.6	169647	169668	457	477	18
97.0	240834	241286	1	477	18
376.82	291021	291523	1	477	18
24.63	420660	420889	1	226	18
0.26	440585	440609	410	434	18
2.64	468719	468746	1	34	18
369.39	470845	471328	1	477	18
33.25	481813	482165	1	366	18
390.45	483502	483988	1	477	18
0.62	516231	516277	57	108	18
221.43	539308	539768	1	477	18
1.86	573034	573056	456	477	18
6.45	586244	586312	408	477	18
369.04	607716	608181	1	477	18
177.23	618546	619006	1	477	18
325.86	645891	646343	1	477	18
208.3	699470	699934	1	477	18
213.42	709141	709607	1	477	18
104.8	710028	710371	1	346	18
339.3	712123	712571	1	477	18
212.09	685294	684837	1	477	18
7.53	653048	653003	289	345	18
1.12	640930	640871	339	389	18
207.84	637212	636746	1	477	18
104.69	636326	635990	1	346	18
0.43	620367	620309	424	477	18
4.84	561568	561537	445	477	18
1.97	521224	521140	292	384	18
0.26	482943	482919	410	434	18
0.53	451647	451610	440	477	18
17.42	441658	441363	63	366	18
162.94	437869	437649	1	240	18
29.32	271751	271655	1	68	18
1.65	241088	241027	380	445	18
370.45	238547	238037	1	477	18
8.13	190058	189985	410	477	18
252.31	159713	159308	76	477	18
2.17	110447	110312	438	440	18
213.63	82584	82182	1	441	18
140.15	68686	68210	1	477	18
221.42	21436	21008	1	477	18
41.28	80633	80738	366	477	19
415.31	111581	112055	1	477	19
386.22	116086	116538	1	445	19
1.96	162181	162254	294	365	19
52.67	212720	213118	1	477	19
50.31	231136	231523	1	477	19
0.67	246333	246471	416	477	19
187.74	269642	269986	169	477	19
35.89	308038	308410	1	477	19
115.51	399719	400081	1	370	19
187.9	407016	407469	1	477	19
72.01	432867	433126	1	251	19
315.77	433792	434310	1	477	19
194.26	453652	453977	184	477	19
5.9	533379	533426	155	212	19
414.72	601876	602353	1	477	19
405.28	642220	642688	1	477	19
3.0	663442	663247	377	477	19
78.69	653117	652756	1	370	19
412.2	650067	649597	1	477	19
60.31	590106	589786	49	370	19
405.38	587157	586684	1	477	19
23.74	535168	535025	341	477	19
94.18	521653	521457	253	477	19
0.03	488886	488837	420	477	19
0.31	327575	327544	444	477	19
3.69	267364	267301	415	477	19
1.1	261310	261256	269	327	19
0.05	247709	247676	299	341	19
2.24	204093	204044	422	477	19
211.17	180366	179983	1	477	19
1.13	168409	168375	438	477	19
0.39	28340	28377	441	477	20
0.89	60924	61023	407	477	20
66.02	213621	213929	54	370	20
432.7	216776	217246	1	477	20
431.7	282014	282508	1	477	20
66.02	299438	299746	54	370	20
436.54	301591	302086	1	477	20
1.64	317400	317438	424	477	20
1.87	399827	399927	410	477	20
70.65	437863	438228	1	370	20
327.7	438396	438866	1	477	20
0.2	441027	441114	1	78	20
1.44	485429	485479	207	277	20
124.07	573175	573576	1	477	20
436.79	639546	640028	1	477	20
32.01	712709	712392	1	370	20
136.06	710656	710493	312	477	20
2.85	703432	703367	411	477	20
33.63	682127	681810	1	370	20
138.53	680075	679905	312	477	20
2.48	604873	604814	260	333	20
0.71	584718	584687	410	439	20
0.73	548341	548318	455	477	20
0.09	378537	378474	338	392	20
0.63	349348	349300	430	477	20
1.28	254141	254114	449	477	20
2.2	248358	248239	56	169	20
0.2	195787	195700	392	448	20
132.46	46224	45773	1	477	20
3.23	14864	14802	409	477	20
308.98	47254	47658	1	477	21
54.41	103023	103129	372	477	21
2.36	496820	496852	375	409	21
0.88	507374	507403	449	477	21
3.86	547366	547501	396	477	21
0.44	609679	609739	400	477	21
0.49	616518	616588	409	477	21
0.47	645010	645095	1	80	21
1.7	757663	757751	260	342	21
0.44	741997	741966	181	215	21
403.29	683281	682821	1	477	21
18.94	648935	648793	106	271	21
415.21	647710	647241	1	477	21
10.57	617676	617544	410	477	21
223.92	576945	576461	38	477	21
332.49	470546	470055	1	477	21
2.91	310615	310544	401	477	21
4.63	304225	304130	405	477	21
2.65	269312	269212	393	477	21
2.98	111938	111891	382	432	21
0.01	60091	60129	390	431	22
0.16	115421	115459	1	46	22
2.1	166526	166583	408	477	22
0.74	179208	179228	1	24	22
1.88	200968	201057	415	477	22
1.52	211968	212019	380	435	22
1.71	276101	276132	447	477	22
58.63	284398	284675	80	369	22
261.68	301026	301648	1	477	22
228.56	302194	302642	1	477	22
0.1	309355	309445	1	106	22
261.08	342679	343311	1	477	22
208.43	492371	492808	1	477	22
380.84	616698	617157	1	477	22
1.52	686137	686188	380	435	22
265.22	689841	690463	1	477	22
233.61	691009	691457	1	477	22
1.52	691261	691210	380	435	22
265.22	687557	686935	1	477	22
233.61	686389	685941	1	477	22
3.21	683580	683493	274	385	22
3.62	606904	606690	409	477	22
207.53	556147	555715	1	477	22
4.84	548875	548759	106	233	22
369.71	548207	547745	1	477	22
1.35	535785	535748	404	442	22
1.29	493218	493123	414	477	22
0.99	400917	400854	350	408	22
1.0	342703	342633	1	92	22
0.17	318933	318893	405	444	22
1.52	302446	302395	380	435	22
255.72	257221	256600	1	477	22
2.13	252203	252170	437	477	22
5.11	212757	212644	412	477	22
226.15	212223	211762	1	477	22
1.81	173044	173014	1	35	22
0.15	157493	157269	99	384	22
0.15	157127	156903	99	384	22
0.15	156761	156537	99	384	22
0.15	156395	156171	99	384	22
0.15	155846	155622	99	384	22
0.15	155114	154890	99	384	22
3.07	133914	133848	108	200	22
1.96	114873	114829	401	445	22
2.29	79651	79527	416	477	22
304.7	53818	53340	1	477	22
85.88	48944	48661	1	477	22
34.6	82589	82780	1	204	23
316.43	83645	84111	1	477	23
0.65	201057	201097	1	51	23
5.35	252024	252077	253	310	23
0.44	263253	263303	1	54	23
0.36	299625	299700	442	477	23
0.57	331241	331273	444	477	23
0.86	334125	334183	415	477	23
0.02	357556	358390	411	477	23
0.62	363518	363596	416	477	23
1.62	386682	386794	383	477	23
51.09	476665	477192	1	477	23
0.88	692932	692980	179	241	23
1.12	745366	745481	412	477	23
35.56	760175	760408	1	216	23
362.15	760673	761133	1	477	23
35.22	685789	685505	1	477	23
36.83	685186	684955	1	216	23
362.07	684690	684118	1	477	23
73.98	662589	662170	1	460	23
191.79	522329	522034	170	477	23
314.32	370062	369620	1	477	23
0.13	353874	353847	448	477	23
23.61	344434	344364	377	450	23
0.65	337188	337148	1	51	23
161.22	335878	335431	1	477	23
326.42	327917	327487	1	477	23
196.89	302114	301840	169	477	23
339.05	293266	292839	1	463	23
199.59	250734	250424	169	477	23
15.8	196603	196417	1	185	23
369.49	195967	195496	1	477	23
12.32	104122	104027	103	204	23
337.62	103164	102689	1	477	23
115.45	102156	101969	295	477	23
37.82	89685	89494	1	204	23
326.42	88631	88157	1	477	23
126.31	75920	75735	302	477	23
1.09	16550	16513	433	477	23
4.05	1741	1903	300	477	24
0.5	63038	63098	353	412	24
0.53	77148	77249	409	477	24
90.64	110179	110394	167	450	24
90.64	117695	117910	167	450	24
90.64	151215	151430	167	450	24
73.18	212526	212687	329	477	24
2.56	244514	244547	365	396	24
1.74	286668	286764	408	477	24
3.26	313495	313555	416	477	24
4.37	493934	493968	438	477	24
402.66	539728	540210	1	477	24
376.86	617243	617728	1	477	24
1.36	732676	732745	410	477	24
1.55	770259	770373	259	374	24
380.62	647146	646672	1	477	24
0.68	609329	609302	449	477	24
2.89	604651	604596	417	477	24
9.15	595928	595838	404	477	24
3.39	430380	430336	433	477	24
3.39	428018	427974	433	477	24
3.52	179621	179555	410	477	24
4.73	127079	126983	400	477	24
6.18	80128	80098	445	477	24
0.57	1746	1793	117	164	25
0.57	30474	30521	117	164	25
0.57	82337	82384	117	164	25
0.09	159482	159537	416	477	25
3.29	191815	191839	453	477	25
6.62	219472	219532	413	477	25
0.09	247217	247289	414	477	25
114.33	276683	277150	1	477	25
0.46	323857	323895	438	477	25
110.24	400446	400859	1	477	25
2.25	439360	439542	410	477	25
1.05	734548	734629	327	388	25
7.46	765508	765583	410	477	25
1.27	830798	830828	447	477	25
123.92	865334	865767	1	477	25
1.73	889240	889182	127	183	25
5.01	865575	865524	380	435	25
1.83	842971	842911	1	72	25
1.27	823522	823492	447	477	25
92.09	753789	753354	1	454	25
0.21	695864	695816	1	55	25
2.62	497762	497724	1	44	25
133.4	439137	438714	1	477	25
3.27	304887	304828	416	477	25
0.62	267136	267073	421	477	25
3.23	105743	105637	1	104	25
21.39	83178	82962	1	233	25
276.11	82461	81979	1	477	25
2.64	31205	31099	120	233	25
280.27	30598	30116	1	477	25
260.14	1870	1402	1	477	25
1.52	13750	13781	444	477	26
1.82	50146	50173	1	33	26
0.1	109937	109975	1	52	26
7.82	154663	154732	397	477	26
186.88	223112	223393	181	477	26
3.76	236154	236215	416	477	26
0.84	372083	372161	1	91	26
353.7	510691	511169	1	477	26
3.13	528989	529061	410	477	26
0.42	544961	545012	409	477	26
119.81	615801	616013	259	477	26
0.31	633726	633779	393	450	26
12.68	640412	640570	182	393	26
56.08	731306	731586	1	295	26
345.36	732173	732635	1	477	26
56.9	973039	973504	1	477	26
340.67	978162	978633	1	477	26
341.99	988875	989348	1	477	26
343.33	1012872	1013346	1	477	26
4.71	1040392	1040316	410	477	26
3.18	1028700	1028630	400	477	26
2.27	1024691	1024641	344	388	26
4.12	991751	991694	251	308	26
2.04	913676	913572	397	477	26
0.4	814504	814440	410	477	26
0.68	782910	782845	412	477	26
0.44	776075	776034	103	152	26
1.1	744447	744341	415	477	26
0.89	737174	737136	438	477	26
6.09	682880	682809	235	294	26
1.21	600400	600324	111	180	26
164.02	596844	596399	1	477	26
5.32	532042	531983	410	477	26
2.74	290738	290696	410	451	26
0.22	180178	180150	1	34	26
161.25	116174	115722	1	477	26
315.11	109684	109206	1	477	26
127.81	9764	9380	89	477	26
31.03	75972	76027	418	477	27
1.2	81906	81950	247	294	27
24.56	167361	167601	122	370	27
282.45	168191	168661	1	477	27
40.04	205887	206210	1	327	27
200.7	207795	208075	205	477	27
0.3	223741	223765	452	477	27
196.21	226159	226446	191	477	27
53.86	349937	350153	1	224	27
437.12	350339	350804	1	477	27
0.94	386152	386225	410	477	27
406.26	566944	567434	1	477	27
1.11	575864	575923	414	477	27
405.92	593356	593844	1	477	27
181.07	602836	603317	1	477	27
0.01	809582	809650	416	477	27
1.9	813680	813708	450	477	27
2.24	937043	937107	416	477	27
0.28	956640	956569	399	477	27
2.06	941515	941485	387	419	27
2.77	895965	895934	402	433	27
0.35	881267	881211	336	395	27
1.52	836301	836233	1	76	27
2.02	808382	808355	451	477	27
409.16	782920	782437	1	477	27
36.46	781260	781150	364	477	27
365.99	754878	754459	63	477	27
0.8	745688	745648	405	444	27
174.34	667798	667328	1	477	27
106.39	614282	613893	1	477	27
0.33	582218	582181	444	477	27
0.84	545366	545327	411	451	27
154.03	432351	431935	1	437	27
379.74	427872	427404	1	477	27
152.66	411810	411364	1	477	27
53.86	341453	341237	1	224	27
437.12	341051	340586	1	477	27
53.86	317377	317161	1	224	27
432.38	316975	316504	1	477	27
0.12	298425	298392	115	152	27
0.24	232044	231985	416	477	27
4.18	137963	137816	410	477	27
0.56	99678	99655	456	477	27
208.85	63669	63960	187	477	28
121.06	114767	115222	1	477	28
15.51	120640	120883	1	254	28
215.2	122682	122982	178	477	28
1.13	161276	161334	300	363	28
0.27	168570	168663	69	182	28
2.69	183361	183433	416	477	28
4.72	183612	183640	443	477	28
0.19	246907	246942	268	302	28
2.76	255456	255559	385	477	28
0.82	308666	308726	1	66	28
0.22	351016	351037	456	477	28
0.34	402740	402805	141	213	28
3.67	422282	422309	1	33	28
130.84	439700	439975	190	477	28
0.62	463676	463721	430	477	28
188.21	515793	516111	190	477	28
177.93	522416	522727	190	477	28
229.73	525589	525954	143	477	28
109.76	538982	539425	1	477	28
253.73	544806	545174	72	428	28
0.17	560361	560432	439	477	28
2.19	561199	561231	1	37	28
5.13	627273	627361	407	477	28
0.06	725287	725319	443	477	28
1.14	730531	730571	435	477	28
4.61	762836	762892	416	477	28
1.98	763025	763095	357	435	28
1.98	804528	804598	357	435	28
151.94	847486	847926	1	477	28
3.12	862277	862313	1	42	28
0.52	983939	983968	405	435	28
391.82	1124164	1123670	1	477	28
173.7	984179	983710	1	477	28
7.37	979643	979574	410	477	28
0.54	972353	972288	418	477	28
0.4	957310	957222	159	271	28
0.06	885507	885487	1	24	28
1.24	869342	869227	411	477	28
0.19	807406	807351	432	477	28
134.69	804701	804358	106	477	28
2.79	798885	798825	418	477	28
118.32	763198	762846	106	477	28
3.95	586653	586604	96	149	28
2.18	378562	378539	455	477	28
119.87	206576	206301	196	477	28
2.8	144922	144891	445	477	28
1.66	189583	189707	417	477	29
1.06	271916	271951	441	477	29
169.75	344850	345230	1	424	29
208.58	515226	515471	167	407	29
20.78	563192	563265	393	477	29
403.38	564934	565400	1	477	29
0.97	568076	568133	372	426	29
392.82	579693	580144	1	477	29
379.78	604481	604947	1	477	29
39.06	617051	617277	1	199	29
398.79	617401	617864	1	477	29
392.19	648668	649126	1	477	29
95.47	649463	649638	288	477	29
0.39	791949	791984	274	307	29
2.98	824321	824347	451	477	29
0.17	846279	846314	407	440	29
1.0	937209	937240	443	477	29
1.27	978686	978758	416	477	29
1.77	1025537	1025598	411	477	29
10.52	1051895	1051939	423	477	29
417.19	1077096	1077575	1	477	29
19.37	1135184	1135403	1	211	29
34.78	1171733	1171951	1	233	29
280.7	1172950	1173358	1	477	29
41.36	1191788	1192024	1	233	29
272.85	1193023	1193448	1	477	29
20.78	1233310	1233237	393	477	29
414.56	1231568	1231102	1	477	29
20.78	1226908	1226835	393	477	29
20.78	1224401	1224328	393	477	29
403.38	1222659	1222193	1	477	29
284.32	1184710	1184292	1	477	29
22.8	1170147	1170075	416	477	29
420.38	1074201	1073716	1	477	29
1.68	1067154	1067080	410	477	29
68.08	1005203	1005076	353	477	29
1.45	1002977	1002944	411	444	29
406.21	998958	998492	1	477	29
225.03	946998	946564	1	477	29
235.02	942539	942102	1	477	29
242.45	939293	938851	1	477	29
410.99	900944	900483	1	477	29
111.84	846792	846376	1	435	29
334.86	784965	784560	1	477	29
348.6	779831	779423	1	477	29
334.86	773759	773354	1	477	29
349.86	711457	710989	1	477	29
349.86	703741	703273	1	477	29
0.47	697240	697219	457	477	29
224.24	655359	655119	1	247	29
5.29	603636	603600	439	477	29
3.28	600779	600733	434	477	29
7.23	502445	502375	410	477	29
4.46	479241	479173	410	477	29
2.11	451718	451650	406	477	29
0.28	402729	402672	416	477	29
1.37	373302	373104	409	477	29
20.68	321747	321637	237	365	29
213.07	318621	318192	1	477	29
0.12	230713	230695	460	477	29
2.77	214875	214839	428	477	29
228.6	209068	208639	1	477	29
248.36	147031	146595	1	477	29
325.98	26496	26115	87	477	29
338.12	287085	287554	1	477	30
3.19	304999	305035	246	280	30
1.5	305882	305962	190	287	30
2.25	337056	337091	111	149	30
196.54	360631	361076	1	477	30
0.39	442235	442320	405	477	30
131.99	488220	488578	1	370	30
154.6	491560	491796	246	477	30
131.99	494395	494753	1	370	30
137.78	497074	497310	246	477	30
131.99	499912	500270	1	370	30
151.3	503252	503477	246	477	30
26.48	556473	556554	381	477	30
0.19	578133	578677	1	477	30
1.12	781783	781805	456	477	30
0.32	797719	797761	287	326	30
3.98	838569	838668	238	339	30
1.62	938065	938104	438	477	30
134.91	995994	996467	1	477	30
6.53	1071515	1071592	410	477	30
0.27	1112440	1112538	408	477	30
94.25	1129651	1129966	56	374	30
173.49	1130171	1130392	252	477	30
0.34	1227670	1227701	94	129	30
111.83	1231780	1232148	1	374	30
147.18	1232354	1232575	252	477	30
32.83	1244323	1244467	1	152	30
168.52	1284794	1285020	252	477	30
424.43	1289669	1290141	1	477	30
414.91	1294789	1295251	1	477	30
104.76	1314885	1315253	1	374	30
127.52	1315460	1315682	252	477	30
154.5	1323304	1323766	1	477	30
103.74	1339069	1339420	23	374	30
121.36	1342064	1342245	252	430	30
17.22	1351839	1351901	416	477	30
5.6	1326101	1326039	410	477	30
0.99	1300422	1300329	424	477	30
100.59	1297771	1297406	1	374	30
154.83	1297200	1296973	252	477	30
0.0	1213276	1213245	445	477	30
0.54	1212799	1212771	1	34	30
156.97	1163395	1163164	252	477	30
27.39	1154590	1154344	25	477	30
0.21	1136590	1136556	436	477	30
2.12	1036323	1036252	410	477	30
1.26	995517	995463	416	477	30
114.32	967751	967318	36	477	30
68.78	960254	959903	1	358	30
204.65	957538	957234	178	477	30
0.69	952539	952503	448	477	30
1.24	944083	944062	457	477	30
2.29	897241	897207	415	444	30
232.96	871225	870834	87	477	30
99.29	832015	831652	106	477	30
286.48	820102	819683	54	477	30
0.26	793755	793733	443	477	30
338.42	784408	783937	1	477	30
55.31	749265	748903	1	370	30
2.68	530381	530338	438	477	30
0.76	505499	505463	1	47	30
6.34	470674	470623	145	208	30
10.65	467350	467271	416	477	30
0.5	283829	283781	417	477	30
1.5	87360	87311	1	65	30
0.28	16825	16856	227	259	31
1.31	50788	50815	442	477	31
1.47	56450	56523	416	477	31
1.09	138319	138346	167	206	31
1.33	152462	152587	135	350	31
3.49	185226	185250	453	477	31
0.44	207710	207735	452	477	31
98.3	319485	319976	1	477	31
0.44	326390	326415	452	477	31
193.25	410320	410816	1	477	31
1.17	468756	468856	205	297	31
5.08	568190	568324	414	477	31
1.02	610855	610942	416	477	31
7.02	628666	628746	1	95	31
0.86	628891	628948	1	66	31
54.63	703077	703201	348	477	31
1.51	729199	729222	455	477	31
1.79	849093	849145	79	142	31
0.42	865121	865196	247	326	31
0.85	912215	912270	417	477	31
0.74	970988	971051	416	477	31
3.04	980327	980389	408	477	31
7.42	980619	980688	410	477	31
0.53	1165060	1165086	452	477	31
3.61	1473393	1473451	418	477	31
106.52	1495723	1495456	1	423	31
140.74	1492482	1492164	1	477	31
130.9	1491565	1491247	1	477	31
135.13	1490648	1490330	1	477	31
106.52	1489731	1489464	1	423	31
0.99	1367620	1367579	410	450	31
19.36	1363454	1363406	417	477	31
150.81	1359975	1359761	267	477	31
41.13	1330841	1330612	1	239	31
201.48	1330178	1329958	1	232	31
9.13	1313413	1313317	410	477	31
215.99	1269737	1269439	1	477	31
1.23	1267416	1267379	410	447	31
0.35	1235225	1235191	444	477	31
0.81	1227667	1227615	52	103	31
367.52	1200140	1199660	1	477	31
358.09	1196832	1196357	1	477	31
0.41	1165269	1165243	452	477	31
144.8	1148207	1147922	216	477	31
402.76	1133205	1132707	1	477	31
394.52	1113259	1112782	1	477	31
409.9	1109930	1109446	1	477	31
400.8	1078226	1077739	1	477	31
416.69	1054005	1053521	1	477	31
103.18	1045980	1045078	1	477	31
358.81	985291	984829	1	477	31
28.68	935150	934978	58	257	31
337.92	934845	934405	1	477	31
28.68	923112	922940	58	257	31
336.54	922807	922366	1	477	31
269.83	917681	917316	90	477	31
3.86	872635	872523	174	290	31
340.72	867378	866921	1	462	31
0.57	863483	863371	174	290	31
0.08	653829	653798	249	288	31
47.17	624769	624507	1	213	31
352.14	624211	623765	32	477	31
367.93	610375	609933	32	477	31
44.15	608238	608015	1	213	31
367.45	607719	607272	32	477	31
238.31	562945	562641	174	477	31
1.06	548200	548133	409	477	31
2.67	547408	547296	414	477	31
0.66	540304	540230	62	145	31
10.17	521031	520804	90	401	31
0.4	517186	517081	226	340	31
11.84	514708	514481	90	401	31
0.4	510794	510689	226	340	31
11.84	507969	507742	90	401	31
0.4	503773	503668	226	340	31
178.18	478216	477742	1	460	31
162.37	438926	438480	1	477	31
162.68	418818	418372	1	477	31
2.21	387010	386970	410	450	31
35.94	383143	383014	1	145	31
2.61	382652	382598	1	58	31
148.18	349079	348761	1	477	31
142.48	348162	347844	1	477	31
106.76	325529	325144	1	477	31
1.42	273960	273928	442	477	31
176.89	255646	255281	1	477	31
1.52	182971	182937	411	445	31
271.77	172593	172153	1	477	31
378.8	152820	152355	1	477	31
38.57	142057	141861	1	207	31
288.25	141385	140935	1	477	31
153.1	103039	102742	175	477	31
131.41	97307	96873	1	477	31
98.0	95642	95437	175	376	31
5.81	73857	73798	408	477	31
2.68	25837	25752	410	477	31
1.54	14413	14358	1	53	31
60.79	10379	9955	1	477	31
0.28	4862	4831	227	259	31
0.66	35449	35477	449	477	32
5.37	98092	98161	415	477	32
2.68	112767	112789	456	477	32
1.48	155188	155218	449	477	32
427.05	199918	200374	1	477	32
1.91	224669	224698	1	36	32
24.12	247889	248088	1	215	32
432.91	248609	249065	1	477	32
1.44	252046	252080	445	477	32
1.39	286625	286652	450	477	32
365.88	351486	351994	1	477	32
367.84	385966	386466	1	477	32
278.14	395073	395552	106	477	32
370.77	398620	399125	1	477	32
9.59	458949	459086	1	151	32
283.33	459478	459943	1	477	32
4.13	494066	494442	27	477	32
0.23	539359	539392	182	217	32
0.17	570223	570260	435	477	32
0.51	694538	694569	297	326	32
4.42	956800	956897	410	477	32
3.06	1066503	1066522	1	23	32
0.02	1226178	1226251	185	276	32
0.19	1339682	1339759	235	299	32
0.63	1341157	1341231	253	365	32
261.81	1443563	1443878	176	477	32
6.38	1472405	1472452	246	292	32
49.42	1541556	1541239	152	477	32
0.22	1499409	1499367	283	326	32
1.87	1459667	1459602	409	477	32
0.16	1416255	1416214	432	477	32
0.88	1344779	1344718	408	477	32
0.8	1304444	1304380	408	477	32
77.56	1263879	1263725	1	477	32
22.11	1238350	1237993	1	284	32
72.27	1237956	1237814	1	477	32
0.16	1128590	1128527	19	78	32
55.33	1033929	1033565	1	374	32
321.73	1032584	1032090	1	477	32
344.85	971533	971065	1	477	32
0.05	913525	913474	427	477	32
14.31	902825	902757	379	444	32
0.11	865105	865077	450	477	32
319.69	821872	821397	1	477	32
319.69	776748	776273	1	477	32
2.94	734382	734350	415	445	32
208.37	702666	702193	1	477	32
0.84	391627	390873	416	477	32
1.13	378564	378498	416	477	32
0.11	354617	354582	439	477	32
0.01	354437	354416	451	477	32
439.05	181262	180801	1	477	32
75.7	174171	174073	1	104	32
0.79	80656	80611	356	405	32
1.5	77676	77619	411	477	32
1.94	37299	37269	416	447	32
0.16	96172	96311	416	477	33
13.47	340982	341038	414	477	33
159.91	377356	377568	275	477	33
53.88	439718	439928	1	225	33
419.27	440086	440563	1	477	33
2.54	443960	444012	158	212	33
54.35	487857	488067	1	225	33
427.93	488225	488708	1	477	33
203.33	490781	491095	145	477	33
405.66	496505	496971	1	477	33
4.15	517798	517869	409	477	33
0.1	524340	524381	278	317	33
404.63	540271	540751	1	477	33
2.0	561593	561631	410	447	33
104.68	568739	568914	305	477	33
353.04	674993	675452	1	477	33
5.57	681312	681384	400	477	33
2.57	799276	799306	445	477	33
353.77	801450	801910	1	477	33
6.62	881903	882013	416	477	33
0.23	889921	889949	51	77	33
369.51	894502	894961	1	477	33
0.81	915370	915461	409	477	33
358.63	932963	933421	1	477	33
3.82	961462	961585	243	390	33
1.25	1007144	1007229	415	477	33
345.1	1023953	1024429	1	477	33
365.1	1102531	1103027	1	477	33
34.57	1106131	1106183	424	477	33
162.16	1117689	1117984	178	477	33
0.93	1140800	1140835	401	436	33
173.76	1171605	1171972	16	477	33
59.0	1176446	1176675	1	216	33
128.97	1177122	1177385	178	442	33
188.13	1198281	1198664	1	477	33
50.5	1203457	1203533	383	477	33
188.56	1216246	1216626	1	477	33
29.36	1294366	1294535	1	165	33
243.12	1295010	1295414	1	477	33
247.29	1326013	1326413	1	477	33
247.29	1335264	1335664	1	477	33
37.54	1352369	1352542	1	165	33
249.31	1353019	1353418	1	477	33
2.09	1379525	1379600	248	358	33
2.09	1379696	1379771	248	358	33
2.09	1380038	1380113	248	358	33
2.15	1380380	1380455	248	340	33
2.09	1380650	1380725	248	358	33
2.15	1380821	1380896	248	340	33
2.09	1381091	1381166	248	358	33
2.15	1381262	1381337	248	340	33
2.15	1381433	1381508	248	340	33
2.15	1381604	1381679	248	340	33
2.09	1381885	1381960	248	358	33
2.15	1382227	1382302	248	340	33
208.78	1445456	1445838	17	477	33
2.08	1433861	1433831	449	477	33
6.85	1343095	1342937	417	477	33
2.02	1289634	1289571	277	355	33
0.81	1238011	1237972	444	477	33
60.26	1220112	1219853	95	362	33
90.4	1217295	1217090	178	383	33
4.28	1202656	1202576	1	105	33
64.62	1199995	1199780	1	216	33
90.4	1199333	1199128	178	383	33
4.28	1194670	1194590	1	105	33
161.41	1192013	1191636	1	477	33
127.59	1160593	1160336	178	436	33
0.49	1040957	1040860	415	477	33
2.67	957986	957933	410	477	33
0.67	799751	799663	415	477	33
87.92	785439	784970	1	477	33
2.73	629919	629881	392	432	33
1.71	548352	548275	396	477	33
204.67	482157	481860	145	477	33
6.11	230396	230338	411	477	33
409.91	199650	199174	1	477	33
128.68	193323	193142	304	477	33
412.35	144071	143596	1	477	33
30.23	140618	140489	1	145	33
408.82	139876	139395	1	477	33
0.75	81364	81328	1	42	33
401.05	71895	71429	1	477	33
399.55	59345	58882	1	477	33
410.73	25395	24929	1	477	33
0.05	139959	140006	244	290	34
36.72	214636	214779	1	153	34
389.88	215239	215668	1	477	34
222.92	315213	315534	152	477	34
393.18	368188	368650	1	477	34
333.1	412973	413418	1	454	34
333.1	419635	420080	1	454	34
341.89	433100	433530	1	477	34
178.45	474128	474421	169	477	34
0.8	578754	578790	438	477	34
0.41	654133	654205	410	477	34
0.4	724940	725044	221	329	34
0.74	755121	755153	443	477	34
31.96	1044954	1045256	1	283	34
344.52	1045439	1045919	1	477	34
149.87	1070416	1070904	1	477	34
1.89	1098655	1098676	456	477	34
35.88	1114311	1114609	1	283	34
359.09	1114792	1115264	1	477	34
392.54	1134405	1134860	1	477	34
418.86	1140275	1140730	1	477	34
109.69	1215637	1215887	131	477	34
40.64	1221501	1221828	1	352	34
98.29	1223107	1223404	1	477	34
0.36	1225162	1225198	438	477	34
101.56	1244633	1244938	1	477	34
141.43	1269868	1270316	1	477	34
1.24	1319168	1319209	404	442	34
128.19	1324989	1325428	1	477	34
1.95	1348077	1348098	457	477	34
179.77	1388912	1389195	198	477	34
118.62	1397456	1397794	137	477	34
78.31	1413131	1413310	302	477	34
268.94	1472033	1472515	1	477	34
162.31	1556250	1556543	131	416	34
199.86	1692902	1693140	1	250	34
1.36	1696482	1696547	251	322	34
199.86	1701423	1701661	1	250	34
397.27	1709647	1710074	1	477	34
397.5	1713245	1713672	1	477	34
397.5	1716613	1717040	1	477	34
117.03	1691232	1690982	1	419	34
101.22	1678278	1678023	131	477	34
33.13	1672317	1672043	56	352	34
156.6	1656518	1656184	1	477	34
1.09	1636291	1636248	438	477	34
2.27	1585419	1585291	115	214	34
2.31	1470719	1470668	51	99	34
1.65	1387258	1387225	443	477	34
0.51	1245843	1245820	455	477	34
0.37	1233936	1233869	411	477	34
1.01	1169858	1169837	457	477	34
0.17	1115736	1115718	460	477	34
0.32	1102406	1102363	435	477	34
0.17	1063142	1063100	288	326	34
0.4	967556	967529	410	435	34
27.72	946091	945976	1	130	34
362.4	945262	944795	1	477	34
391.21	916848	916372	1	477	34
371.36	909670	909199	1	477	34
1.42	897221	897170	425	477	34
285.99	831327	830706	1	477	34
306.19	807328	806807	1	477	34
284.39	793481	792987	1	450	34
43.94	777742	777644	311	403	34
237.18	726253	725821	1	477	34
1.55	723486	723424	405	477	34
237.15	722240	721808	1	477	34
239.42	719506	719062	1	477	34
239.42	716739	716295	1	477	34
244.54	713985	713541	1	477	34
237.18	711252	710820	1	477	34
237.15	706923	706491	1	477	34
308.86	702707	702255	1	454	34
95.0	648747	648459	1	477	34
1.2	616080	616023	410	477	34
2.08	540170	540129	272	312	34
81.31	527396	527260	345	477	34
0.22	487963	487931	389	425	34
1.21	485155	485114	391	434	34
357.34	481748	481323	1	477	34
1.52	399508	399486	1	29	34
0.86	398624	398515	410	477	34
0.61	386171	386043	408	477	34
3.26	352103	352048	416	477	34
14.98	316031	315823	1	223	34
2.81	236607	236559	385	435	34
6.86	5940	5888	421	477	34
42.43	108558	108762	1	213	35
403.78	109245	109721	1	477	35
1.96	125229	125294	401	477	35
158.79	286612	286846	167	477	35
175.99	319504	319909	1	477	35
200.97	332751	333159	1	477	35
201.06	362921	363377	1	477	35
157.76	363801	364271	1	477	35
0.08	500133	500156	455	477	35
217.84	506322	506645	167	477	35
28.01	639154	639273	1	122	35
413.22	639795	640275	1	477	35
4.12	680683	680759	330	397	35
5.39	701079	701114	441	477	35
1.26	799166	799266	120	232	35
182.82	817337	817807	1	477	35
1.07	828329	828407	1	98	35
0.75	835654	835907	1	477	35
33.29	920242	920443	1	216	35
287.69	920943	921412	1	477	35
354.64	976331	976802	1	477	35
0.23	1233990	1234041	368	422	35
1.51	1292658	1292719	332	390	35
0.73	1299113	1299169	416	477	35
3.06	1353912	1353933	457	477	35
456.17	1398653	1399123	1	477	35
65.67	1413854	1414223	1	369	35
454.49	1416237	1416709	1	477	35
4.5	1432292	1432357	410	477	35
1.41	1435506	1435536	447	477	35
0.13	1457862	1457918	414	477	35
2.54	1477612	1477719	229	379	35
427.6	1572728	1573204	1	477	35
0.34	1583640	1583667	1	33	35
431.17	1588481	1588944	1	477	35
0.21	1633852	1633920	414	477	35
2.83	1638464	1638503	389	435	35
1.18	1657925	1657997	1	77	35
1.18	1659269	1659341	1	77	35
1.18	1660609	1660681	1	77	35
316.2	1686526	1687003	1	477	35
1.31	1689830	1689893	405	477	35
91.3	1709517	1709871	1	369	35
311.61	1711532	1712018	1	477	35
25.67	1791362	1791678	217	477	35
78.69	1815221	1815557	24	358	35
3.58	1818445	1818640	217	413	35
3.58	1830891	1831086	217	413	35
5.61	1899705	1899992	217	477	35
42.53	1930766	1930915	252	388	35
97.32	2026680	2027020	252	477	35
2.96	2032258	2032295	299	334	35
0.13	2049342	2049366	449	477	35
0.73	2051535	2051577	180	223	35
1.83	2036346	2036268	285	384	35
0.63	1986890	1986869	457	477	35
37.74	1939638	1939365	1	269	35
92.96	1938338	1938123	252	477	35
257.47	1933567	1933148	1	477	35
53.29	1920619	1920348	1	262	35
74.23	1918549	1918348	167	477	35
1.11	1871305	1871280	450	477	35
6.69	1862773	1862718	412	477	35
3.82	1851860	1851818	432	477	35
49.49	1815683	1815589	369	477	35
151.07	1783255	1782786	1	477	35
1.12	1766046	1766017	447	477	35
5.04	1725105	1725042	408	477	35
1.55	1649767	1649745	455	477	35
1.26	1637056	1637021	416	450	35
10.3	1622256	1622198	409	477	35
3.82	1588777	1588661	229	387	35
3.82	1573024	1572908	229	387	35
448.3	1477908	1477449	1	477	35
65.7	1444500	1444146	1	369	35
4.38	1416533	1416417	229	387	35
4.38	1398949	1398833	229	387	35
13.82	1325166	1325028	62	205	35
120.44	1238821	1238362	1	477	35
2.24	1231848	1231822	451	477	35
331.24	1227585	1227166	1	477	35
334.3	1224554	1224135	1	477	35
287.52	1186263	1185896	1	424	35
215.0	1147784	1147372	1	477	35
0.15	1132740	1132718	455	477	35
299.7	1131159	1130770	1	443	35
285.14	1124952	1124579	1	429	35
0.05	1121724	1121680	377	424	35
127.82	1085347	1085138	261	477	35
319.02	1065637	1065214	1	477	35
0.86	1062628	1062386	381	477	35
0.44	1028438	1028413	452	477	35
2.89	921530	921500	448	477	35
0.71	905762	905718	377	425	35
138.34	843002	842601	52	451	35
0.59	752401	752363	1	46	35
0.79	597673	597642	296	326	35
22.59	574423	574304	1	122	35
409.71	573782	573304	1	477	35
3.24	568955	568809	364	477	35
5.24	536259	536195	410	477	35
346.0	440534	440049	1	477	35
4.99	436696	436641	416	477	35
0.08	404823	404659	414	477	35
0.25	401288	401191	409	477	35
108.83	376436	376115	131	477	35
2.98	350160	350112	113	160	35
0.37	283066	282996	201	271	35
0.98	103220	103195	449	477	35
5.12	99955	99886	410	477	35
135.13	67120	66677	1	477	35
1.25	83860	83924	439	477	36
2.39	133924	133984	416	477	36
155.19	180355	180611	1	477	36
5.59	195199	195259	417	477	36
32.54	196294	196504	23	237	36
154.22	197461	197712	1	477	36
47.76	218486	218713	1	237	36
150.8	219679	219929	1	477	36
47.76	235042	235269	1	237	36
145.16	236235	236473	1	453	36
155.72	265327	265586	1	477	36
151.27	308543	308800	1	477	36
286.3	382517	382916	1	477	36
2.0	386230	386311	370	447	36
2.0	387415	387496	370	447	36
22.6	433769	433978	1	216	36
283.35	434144	434543	1	477	36
3.58	461868	461924	415	477	36
282.69	505198	505606	1	411	36
0.56	551826	551880	422	477	36
2.02	784090	784200	1	99	36
336.51	851344	851764	1	477	36
0.61	856367	856422	420	477	36
340.36	881865	882291	1	477	36
21.97	907363	907426	409	477	36
174.97	954529	954991	1	477	36
70.27	1015774	1016049	1	272	36
3.79	1023651	1023683	172	205	36
0.6	1028547	1028581	441	477	36
1.77	1033562	1033599	436	477	36
0.02	1099363	1099386	455	477	36
0.55	1153101	1153148	125	170	36
112.57	1175988	1176383	72	477	36
0.26	1213529	1213566	438	477	36
8.72	1341619	1341688	419	477	36
4.41	1351803	1351878	397	477	36
5.83	1473369	1473434	410	477	36
345.24	1499467	1499962	1	477	36
133.4	1546518	1546780	288	477	36
5.64	1556938	1557000	414	477	36
127.22	1559412	1559803	1	477	36
404.4	1633124	1633598	1	477	36
405.54	1653786	1654264	1	477	36
328.1	1749149	1749608	1	438	36
9.92	1759805	1760002	1	197	36
359.02	1760170	1760669	1	477	36
16.67	1762924	1763121	1	197	36
354.3	1763289	1763789	1	477	36
0.19	1792048	1792078	448	477	36
16.67	1817666	1817863	1	197	36
350.14	1818031	1818531	1	477	36
354.58	1847775	1848272	1	477	36
7.23	1915273	1915347	409	477	36
0.02	2034207	2034252	111	159	36
2.2	2265567	2265639	403	477	36
7.6	2282123	2282188	409	477	36
1.6	2360322	2360356	373	409	36
0.18	2378529	2378548	459	477	36
414.28	2432232	2432707	1	477	36
388.39	2531449	2531928	1	477	36
113.46	2567224	2567675	1	477	36
395.9	2589944	2590434	1	477	36
1.54	2616783	2616806	455	477	36
5.3	2643561	2643435	405	477	36
2.68	2544373	2544302	416	477	36
110.17	2499852	2499721	1	139	36
0.31	2436557	2436535	456	477	36
420.72	2393073	2392595	1	477	36
30.88	2284846	2284764	383	477	36
350.65	2275752	2275286	1	477	36
352.17	2260093	2259619	1	477	36
115.43	2180103	2179838	63	477	36
0.34	2128663	2128645	460	477	36
116.88	2127137	2126875	63	477	36
1.61	2121671	2121604	399	477	36
1.84	2109714	2109670	410	450	36
35.67	2106456	2106395	416	477	36
108.84	2103598	2103341	63	477	36
0.94	2094098	2094048	1	56	36
115.59	2077793	2077539	63	477	36
102.8	2071271	2071018	63	477	36
117.99	2040071	2039808	63	477	36
13.3	1987059	1986877	1	171	36
119.0	1986739	1986476	63	477	36
0.7	1953007	1952957	411	477	36
300.08	1921573	1921039	1	477	36
295.56	1900003	1899471	1	477	36
2.16	1892557	1892528	405	435	36
0.71	1853024	1852985	389	432	36
1.72	1823443	1823355	409	477	36
1.41	1743926	1743898	449	477	36
2.17	1660927	1660810	410	477	36
1.12	1626959	1626929	446	477	36
1.05	1620706	1620671	443	477	36
1.06	1584877	1584791	186	249	36
1.54	1578055	1578033	456	477	36
2.58	1540848	1540763	387	445	36
23.75	1341032	1340837	1	204	36
356.63	1340669	1340201	1	477	36
19.82	1107445	1107395	425	477	36
15.91	1023640	1023563	70	158	36
177.06	997059	996609	1	477	36
0.01	941594	941568	451	477	36
0.49	906475	906424	344	392	36
16.2	894434	894372	411	477	36
139.44	806008	805562	1	477	36
5.99	667411	667314	113	188	36
11.97	591784	591640	1	152	36
333.27	591065	590598	1	477	36
337.05	572577	572115	1	477	36
336.2	563063	562589	1	477	36
3.01	469656	469491	1	234	36
320.2	467415	466692	1	477	36
0.26	375592	375569	455	477	36
1.19	256336	256316	458	477	36
3.89	189561	189526	443	477	36
0.94	157334	157307	443	477	36
2.58	41572	41540	449	477	36
260.3	20919	20407	1	477	36
20.44	7042	6906	1	144	36
254.66	6670	6160	1	477	36

## Sheet: LiS2
bit-score	from	to	profile-from	profile-to	chromosome
446.62	24455	25128	1	555	1
1.24	39221	39281	263	338	1
5.41	132855	132914	1	59	1
168.41	136419	136824	1	319	1
3.15	170427	170473	393	436	1
169.04	204522	204900	1	319	1
1.91	226834	226896	413	467	1
0.71	244501	244568	313	400	1
2.75	277349	277149	299	439	1
0.4	181870	181828	342	410	1
1.78	180807	180710	380	464	1
1.09	176889	176846	347	385	1
12.85	145443	145382	495	555	1
171.08	129543	129152	1	319	1
0.71	122097	122071	1	20	1
52.3	112934	112710	21	216	1
1.37	69078	69032	1	36	1
438.88	55919	55260	1	555	1
3.38	54943	54914	1	32	1
427.94	36312	35640	1	555	1
0.98	14446	14334	412	555	1
10.94	13720	13638	479	555	1
260.29	6522	6941	1	431	2
275.49	17341	17844	1	555	2
2.8	45326	45363	1	32	2
474.17	283503	284045	1	555	2
471.85	312944	313482	1	555	2
0.67	281048	280993	361	432	2
233.15	258560	258084	68	555	2
290.81	248970	248408	1	555	2
351.96	193871	193300	87	555	2
5.01	167727	167694	523	555	2
0.49	145845	145765	361	412	2
2.02	101151	101110	411	461	2
275.62	93008	92515	1	535	2
275.62	79574	79081	1	535	2
37.85	22644	22509	437	555	2
42.23	49074	49346	1	555	3
17.82	61184	61268	1	68	3
0.38	78651	78673	1	25	3
42.23	80815	81098	1	555	3
16.37	172751	173290	1	555	3
0.07	184309	184342	100	133	3
3.15	208997	209043	352	397	3
223.27	237445	237859	34	555	3
293.31	254823	255377	1	555	3
321.39	260389	260867	1	555	3
0.48	261503	261575	363	422	3
2.27	261762	261896	285	440	3
101.98	341212	341499	155	555	3
30.09	368336	368248	1	62	3
149.66	317003	316714	278	536	3
1.96	279245	279147	54	102	3
4.13	205751	205702	369	442	3
1.46	50696	50599	1	58	3
427.64	9557	10033	1	555	4
354.79	39398	39806	1	555	4
402.67	98960	99491	1	555	4
125.62	118387	118744	109	555	4
5.36	131080	131153	489	555	4
1.92	133174	133231	364	417	4
3.11	250237	250276	336	370	4
1.41	258327	258394	380	433	4
0.15	269961	269994	178	208	4
50.94	359148	359570	1	555	4
343.72	438441	438959	1	555	4
301.29	427933	427489	1	478	4
0.43	404587	404536	1	40	4
179.7	390918	390522	1	516	4
177.08	387799	387445	1	409	4
186.89	329599	329177	1	555	4
306.69	302589	302225	1	333	4
191.12	283630	283211	1	555	4
0.46	277325	277252	1	65	4
0.37	277051	277015	98	134	4
0.69	260019	259955	359	411	4
208.48	205821	205424	1	464	4
183.53	173162	172764	1	449	4
1.1	142594	142534	381	432	4
152.66	123254	122860	1	451	4
1.73	116191	116126	303	409	4
2.02	96888	96828	361	422	4
427.64	21493	21017	1	555	4
427.51	22307	22878	1	555	5
395.36	31469	32030	1	555	5
409.13	41365	41937	1	555	5
408.12	44958	45534	1	555	5
351.43	91448	91947	69	555	5
64.64	145506	145863	1	503	5
134.24	150134	150541	1	555	5
1.37	191555	191582	1	19	5
384.09	221109	221732	1	555	5
1.45	287882	287927	190	229	5
1.12	330319	330390	495	555	5
202.09	354087	354583	1	555	5
3.12	365674	365742	360	415	5
299.42	385266	385710	125	555	5
402.68	445616	446161	1	555	5
401.32	439740	439194	1	555	5
406.27	436495	435949	1	555	5
324.08	383346	382884	1	555	5
0.48	315356	315316	435	471	5
0.9	306643	306580	426	472	5
0.24	291853	291805	338	414	5
0.42	234413	234377	1	41	5
1.51	204321	204258	165	221	5
4.72	184889	184799	358	465	5
1.4	145445	145371	166	275	5
198.65	132886	132453	1	555	5
22.77	120496	120393	1	62	5
2.68	118261	118191	484	555	5
2.49	69964	69927	431	464	5
496.75	8983	9574	1	555	6
0.78	63669	63702	430	461	6
0.49	123654	123684	265	298	6
496.68	137862	138472	1	555	6
536.65	180269	180944	1	555	6
482.53	189744	190500	1	555	6
459.31	218142	218695	84	555	6
2.44	244199	244219	1	20	6
521.41	246758	247383	21	555	6
0.62	274504	274573	492	555	6
301.02	451004	451489	1	555	6
407.93	455783	456320	1	555	6
408.09	461269	461791	1	555	6
0.46	463610	463645	386	432	6
286.99	467907	468324	144	555	6
337.54	492407	492916	1	555	6
366.93	518041	518561	1	555	6
271.98	513440	513027	157	555	6
290.12	511715	511184	1	555	6
330.09	501059	500565	1	555	6
11.66	491938	491864	194	298	6
0.19	459012	458984	278	302	6
2.27	357176	357117	498	555	6
2.29	306818	306799	535	555	6
250.38	292310	291892	1	555	6
1.39	281921	281829	366	455	6
0.18	226900	226863	126	182	6
2.44	65497	65454	1	35	6
509.25	22192	21599	1	555	6
385.18	14614	15071	88	555	7
21.51	21910	22422	1	555	7
21.18	48481	48989	1	555	7
315.12	60988	61527	43	555	7
0.35	67199	67228	527	555	7
446.73	75920	76477	1	555	7
450.76	83080	83628	1	555	7
426.73	114842	115392	1	555	7
0.42	250928	250979	379	431	7
280.98	306312	306871	26	555	7
280.83	375717	376138	1	529	7
0.26	386846	386879	168	198	7
4.36	401486	401538	376	435	7
4.36	410360	410412	376	435	7
4.36	423722	423774	376	435	7
29.92	475278	475385	1	88	7
6.61	476952	476986	385	414	7
443.22	507280	507904	1	555	7
442.55	532551	533186	1	555	7
294.31	554679	555178	1	555	7
434.89	563848	564457	1	555	7
298.74	567453	567951	1	555	7
432.51	572023	572625	1	555	7
4.09	515248	515199	1	51	7
0.24	506597	506566	159	188	7
2.6	478087	477994	366	434	7
15.69	461282	461223	1	58	7
0.05	398271	398234	1	32	7
392.22	341527	341008	1	529	7
2.76	260957	260918	342	379	7
0.98	258522	258462	329	409	7
360.91	249521	249015	1	555	7
448.8	160890	160344	1	555	7
1.88	145253	145220	372	400	7
9.86	116015	115981	207	237	7
2.97	113653	113619	1	32	7
2.59	41893	41847	414	457	7
317.81	35032	35628	1	555	8
42.47	78352	78493	421	555	8
3.92	95331	95384	51	105	8
315.58	104776	105320	1	461	8
0.67	176885	176923	149	184	8
4.61	178728	178761	421	449	8
41.56	191048	191230	385	555	8
26.93	192816	192898	1	88	8
382.39	221100	221632	51	555	8
23.58	224828	224937	458	555	8
44.9	245552	245697	446	555	8
3.08	262640	262674	421	452	8
311.38	279814	280236	1	455	8
360.19	286638	287178	52	555	8
2.08	292340	292426	121	222	8
2.08	297963	298049	121	222	8
2.08	302547	302633	121	222	8
2.08	307177	307263	121	222	8
2.08	311699	311785	121	222	8
0.56	358391	358446	310	409	8
408.36	418772	419321	1	555	8
416.14	427629	428178	1	555	8
342.24	462335	462778	1	555	8
335.08	466053	466494	1	555	8
0.57	468948	469013	298	411	8
345.2	478108	478551	1	555	8
2.08	496899	496985	121	222	8
2.08	501527	501613	121	222	8
404.52	424658	424104	1	555	8
434.08	416216	415662	1	555	8
338.64	395551	395068	1	555	8
35.63	387096	387003	464	555	8
2.31	372595	372534	389	447	8
272.49	368237	367853	65	555	8
20.61	349779	349685	1	71	8
4.54	258917	258860	146	198	8
3.92	256029	255919	331	437	8
5.42	133925	133870	1	46	8
0.45	33047	32985	377	434	8
384.03	27481	28056	1	555	9
405.42	78605	79165	1	555	9
111.51	96996	97415	1	555	9
405.42	141168	141728	1	555	9
0.5	207863	207903	420	456	9
42.74	213974	214223	58	555	9
45.74	224499	224719	69	555	9
0.99	289958	290012	353	415	9
2.23	306345	306415	132	194	9
2.04	345442	345466	370	393	9
390.63	408271	408800	1	555	9
1.42	416103	416155	1	44	9
1.62	452339	452384	391	433	9
25.29	487350	487810	1	555	9
126.46	502105	502294	1	180	9
22.32	515630	515946	188	555	9
266.39	526164	525689	1	555	9
267.22	510755	510289	1	555	9
260.51	494954	494494	1	555	9
357.31	439113	438542	1	555	9
339.01	425051	424416	1	555	9
351.56	420067	419497	1	555	9
91.93	411841	411683	1	124	9
129.52	401363	401153	1	207	9
32.59	351930	351816	448	555	9
0.17	345158	345120	523	555	9
2.52	262767	262694	368	449	9
14.91	261897	261781	137	251	9
0.98	251155	251113	1	35	9
1.91	229333	229306	526	555	9
67.31	207527	207275	58	555	9
144.55	190182	189884	1	555	9
1.92	110823	110792	180	207	9
1.56	87402	87373	528	555	9
0.52	27410	27379	523	555	9
13.51	5871	5956	1	110	10
363.87	23281	23807	1	555	10
508.47	60882	61488	1	555	10
513.57	79783	80388	1	555	10
0.88	107941	107966	412	436	10
153.51	148354	148596	327	555	10
215.1	152818	153289	1	555	10
291.7	175767	176282	1	555	10
94.19	178910	179134	369	555	10
292.91	184361	184873	1	555	10
1.11	228315	228340	530	555	10
360.88	231089	231657	1	555	10
347.2	257288	257872	1	555	10
7.51	340157	340208	495	555	10
1.15	375816	375843	102	129	10
0.07	383332	383397	493	555	10
4.38	397126	397172	381	427	10
2.88	411249	411290	512	555	10
3.44	415372	415424	377	418	10
356.08	435129	435684	1	555	10
1.12	480466	480525	353	414	10
411.04	506564	507122	1	555	10
413.27	513543	514110	1	555	10
437.66	518825	519391	1	555	10
473.18	521040	521614	1	555	10
456.9	524276	524844	1	555	10
464.86	531638	532210	1	555	10
452.21	543389	543961	1	555	10
1.52	538982	538951	527	555	10
440.68	489619	489052	1	555	10
2.2	396160	396086	365	430	10
0.44	367514	367455	383	433	10
345.64	332813	332248	1	555	10
419.04	330058	329423	1	555	10
1.67	286960	286925	290	323	10
1.24	224420	224379	371	409	10
1.24	218603	218562	371	409	10
1.24	211912	211871	371	409	10
1.24	208865	208824	371	409	10
4.25	205195	205128	24	88	10
2.47	33816	33728	475	555	10
64.75	21381	21683	1	555	11
58.79	26559	26854	1	555	11
62.0	46458	46764	1	555	11
56.56	61650	61951	1	555	11
2.56	65396	65441	507	555	11
340.4	171682	172091	1	399	11
1.35	212552	212716	27	193	11
491.95	261361	261976	1	555	11
476.79	274362	274955	1	555	11
499.11	285487	286097	1	555	11
315.79	328087	328553	1	555	11
419.91	354583	355110	1	555	11
424.96	369750	370273	1	555	11
416.67	379633	380153	1	555	11
371.16	394705	395167	94	555	11
357.71	452372	452862	1	528	11
440.77	531963	532589	1	555	11
443.07	560586	559973	1	555	11
3.0	430752	430695	361	427	11
0.25	423952	423924	529	555	11
0.96	421370	421337	526	555	11
1.0	327498	327469	527	555	11
1.84	294329	294291	517	555	11
3.95	282472	282446	530	555	11
0.68	268521	268458	504	555	11
2.45	253152	253105	310	414	11
3.28	244743	244717	530	555	11
454.62	211375	210838	1	524	11
520.96	198044	197471	1	555	11
515.41	186871	186301	1	555	11
510.69	182997	182425	1	555	11
465.36	163700	163140	24	555	11
1.51	161727	161693	1	37	11
399.24	129716	129186	1	555	11
241.79	126744	126308	1	555	11
2.86	104927	104862	494	555	11
2.43	18766	18720	524	555	11
321.77	39172	39576	1	413	12
14.17	70033	70087	1	59	12
97.15	96726	97193	1	555	12
14.57	114583	114637	1	59	12
104.86	130174	130428	155	555	12
362.24	141996	142566	1	555	12
0.97	156356	156386	169	194	12
1.2	224983	225015	529	555	12
0.03	229913	229957	502	555	12
294.42	296208	296583	200	555	12
254.13	307544	307850	1	292	12
2.42	318185	318302	264	434	12
7.7	334086	334569	1	555	12
0.56	369660	369693	520	555	12
207.52	384207	384521	201	555	12
307.14	399941	400413	62	555	12
325.33	417205	417642	87	555	12
326.68	423847	424284	87	555	12
151.76	474266	474750	1	555	12
331.96	501269	501839	1	555	12
1.09	514620	514694	350	418	12
1.0	520836	520888	1	52	12
241.35	535192	535753	51	555	12
0.41	558990	559062	1	69	12
2.02	380964	380924	354	399	12
161.39	289741	289434	1	555	12
449.82	277079	276519	1	555	12
361.26	185128	184562	1	555	12
44.45	181963	181797	359	555	12
0.49	159207	159174	527	555	12
185.76	115591	115233	86	555	12
326.97	44726	44322	1	413	12
4.26	89936	89973	133	167	13
9.49	92418	92465	194	232	13
503.68	93726	94276	1	555	13
39.39	191343	191422	1	62	13
2.38	208914	208960	353	393	13
176.3	233976	234234	1	221	13
0.73	272703	272746	79	128	13
2.54	458928	458982	367	411	13
0.18	477534	477601	159	303	13
358.88	481340	481899	1	555	13
365.39	485269	485803	1	555	13
1.32	564630	564702	361	436	13
2.18	599865	599924	1	69	13
12.48	603513	603575	1	69	13
12.48	644917	644855	1	69	13
345.58	634051	633534	23	555	13
357.98	625321	624773	1	555	13
349.32	616447	615928	1	555	13
345.02	605042	604494	1	555	13
311.48	514625	514124	1	555	13
391.23	460119	459564	1	555	13
392.87	390223	389677	1	494	13
0.23	381986	381930	354	421	13
99.21	350676	350419	1	541	13
341.39	339140	338619	99	555	13
99.21	309227	308970	1	541	13
1.15	299314	299258	178	227	13
0.11	272932	272884	384	427	13
0.14	249231	249160	1	66	13
501.05	210664	210058	1	555	13
0.16	70988	70942	1	44	13
468.67	67055	66456	1	555	13
464.84	62229	61637	1	555	13
5.75	32937	32903	177	208	13
488.61	27851	27268	1	555	13
386.09	22269	22751	1	555	14
370.75	44833	45312	1	555	14
562.57	107865	108474	1	555	14
551.5	112408	113024	1	555	14
550.34	133722	134331	1	555	14
451.48	137316	137830	1	555	14
436.13	140607	141115	1	555	14
113.37	168445	168671	255	456	14
421.45	171108	171589	1	555	14
0.78	176148	176182	366	394	14
469.72	274893	275489	1	555	14
1.29	319464	319505	343	382	14
0.14	372314	372369	360	410	14
1.17	382368	382435	496	555	14
2.41	382813	382865	505	555	14
36.02	425044	425114	62	139	14
1.18	426707	426733	530	555	14
495.24	534713	535356	1	555	14
476.57	557963	558589	1	555	14
486.23	561135	561765	1	555	14
491.24	589616	590254	1	555	14
187.94	598828	599100	1	264	14
469.59	638521	637924	1	555	14
227.55	631633	631149	1	555	14
266.5	623190	622600	1	555	14
488.85	565964	565331	1	555	14
1.01	548031	547964	355	407	14
1.7	500182	500138	207	262	14
343.69	443201	442697	74	555	14
395.37	398869	398279	1	555	14
19.8	385968	385868	455	555	14
26.31	371344	371184	1	221	14
0.56	332121	332048	420	490	14
402.67	266718	266210	76	555	14
464.1	265638	265045	1	555	14
135.49	262523	262292	1	211	14
464.1	260277	259684	1	555	14
197.72	257162	256728	1	412	14
469.18	255840	255240	1	555	14
469.59	253832	253235	1	555	14
0.43	163654	163623	526	555	14
404.82	162411	161906	1	555	14
434.58	101412	100911	1	555	14
3.34	8017	7959	481	555	14
0.6	21788	21849	328	413	15
462.81	24013	24584	1	555	15
448.45	48737	49319	1	555	15
453.59	80255	80814	1	555	15
0.83	100461	100496	1	37	15
458.13	110343	110916	1	555	15
281.95	218614	219068	51	555	15
278.48	238676	239131	51	555	15
290.07	259001	259391	127	555	15
35.54	314655	314899	104	397	15
1.52	376208	376241	383	410	15
2.21	526003	526060	494	555	15
467.17	552119	552748	1	555	15
455.54	587549	586935	1	555	15
482.01	527859	527229	1	555	15
397.7	385315	384715	1	555	15
21.09	377389	377345	431	470	15
377.14	372117	371604	51	555	15
145.72	321121	320745	1	555	15
41.69	312131	311856	106	555	15
2.66	120907	120865	1	31	15
464.13	85317	84746	1	555	15
2.44	38708	38670	1	42	15
464.26	15597	14995	1	555	15
438.12	12297	11705	1	555	15
132.37	208693	209109	51	555	16
3.09	371116	371194	337	401	16
0.05	371341	371435	369	449	16
3.09	379198	379276	337	401	16
286.39	380331	380850	1	490	16
3.09	387943	388021	337	401	16
0.05	388168	388262	369	449	16
3.09	391935	392013	337	401	16
0.05	392160	392254	369	449	16
5.35	393521	393609	1	60	16
3.09	396979	397057	337	401	16
0.05	397204	397298	369	449	16
3.09	399389	399467	337	401	16
0.05	399614	399708	369	449	16
3.09	406245	406323	337	401	16
0.05	406470	406564	369	449	16
261.95	425526	425902	87	490	16
0.96	457100	457129	528	555	16
0.96	499247	499276	528	555	16
3.19	662903	662951	504	555	16
458.89	684111	683542	1	555	16
441.46	631215	630654	1	555	16
408.02	623006	622475	58	555	16
137.34	566023	565781	331	555	16
270.75	499251	498826	1	465	16
296.19	457104	456620	1	555	16
133.08	454286	454009	209	555	16
0.43	367746	367723	146	167	16
121.86	357302	357124	369	555	16
321.93	314074	313646	23	555	16
329.98	271511	271059	1	555	16
0.04	248280	248229	140	219	16
241.74	195076	194652	51	555	16
282.14	176500	176028	1	555	16
61.06	162014	161834	430	555	16
265.65	156863	156516	1	490	16
293.09	150947	150487	1	555	16
0.08	141223	141161	47	101	16
226.23	89515	89051	1	555	16
220.41	73899	73448	1	555	16
291.08	69667	69188	150	555	16
122.34	48813	48548	93	378	16
95.63	30209	30015	152	378	16
188.66	26485	26106	1	378	16
0.31	148547	148574	1	25	17
376.8	152107	152555	150	555	17
0.94	264567	264603	525	555	17
511.81	293194	293767	1	555	17
519.79	295978	296568	1	555	17
461.62	320106	320658	33	555	17
445.93	321072	321649	1	555	17
518.41	364765	365370	1	555	17
510.34	403831	404413	1	555	17
424.47	492722	493341	1	555	17
0.39	541424	541453	369	410	17
208.48	568032	568406	1	555	17
273.08	599905	600306	1	555	17
272.7	610716	611111	1	555	17
268.83	616623	617046	1	555	17
238.74	647427	647793	1	514	17
0.23	630426	630396	405	432	17
1.76	490804	490743	493	555	17
3.31	483844	483815	525	555	17
14.0	447797	447617	1	555	17
511.05	326413	325846	1	555	17
521.25	318160	317583	1	555	17
510.78	306970	306400	1	555	17
512.54	301428	300853	1	555	17
0.18	278508	278480	526	555	17
2.09	224961	224893	303	417	17
525.98	220095	219441	1	555	17
525.88	167888	167262	1	555	17
510.24	161000	160354	1	555	17
479.69	132650	132076	46	555	17
517.46	101906	101261	1	555	17
504.55	77430	76785	1	555	17
1.11	79064	79094	525	555	18
3.98	95596	95627	525	555	18
449.61	119433	119987	1	555	18
3.11	129059	129124	493	555	18
446.15	165817	166369	1	555	18
490.17	270028	270630	1	555	18
11.02	290303	290484	1	242	18
74.89	386278	386595	1	555	18
1.14	388255	388297	254	293	18
6.51	432079	432123	504	555	18
433.59	468798	469395	1	555	18
227.09	505666	506008	27	347	18
4.47	525057	525085	527	555	18
221.64	530021	530518	1	555	18
492.03	545436	546045	1	555	18
474.87	552781	553388	1	555	18
466.41	554588	555182	21	555	18
2.17	623492	623522	525	555	18
534.52	667413	667997	1	555	18
537.65	679258	679849	1	555	18
518.69	681835	682414	1	555	18
4.47	720738	720766	527	555	18
0.03	625075	625044	527	555	18
0.53	553855	553827	527	555	18
138.86	443518	443284	1	242	18
5.72	426905	426826	488	555	18
361.81	223235	222695	1	555	18
381.46	214321	213770	1	555	18
167.09	175256	174958	1	275	18
37.96	171583	171461	450	555	18
17.3	166811	166741	1	83	18
451.36	151338	150787	1	555	18
265.01	128910	128634	1	255	18
461.92	100447	99898	1	555	18
476.22	73407	72851	1	555	18
469.72	60620	60056	1	555	18
1.99	21651	21683	523	555	19
3.77	71346	71387	349	397	19
528.51	81125	81696	1	555	19
511.28	119943	120536	1	555	19
491.13	142262	142860	1	555	19
380.05	187748	188354	1	555	19
6.15	209449	209928	1	555	19
345.3	213139	213719	1	555	19
292.17	225307	225727	1	401	19
361.28	300735	301257	1	555	19
336.8	317680	318179	15	555	19
23.55	420511	420586	5	74	19
2.4	445547	445588	348	385	19
101.52	514604	514946	1	555	19
112.36	517124	517448	1	537	19
0.71	530696	530737	145	184	19
102.64	562722	563052	1	555	19
112.94	569030	569399	1	555	19
341.25	586118	586662	1	555	19
365.54	595890	596431	1	555	19
488.88	602368	602966	1	555	19
484.33	623649	624242	1	555	19
525.54	634044	634636	1	555	19
489.12	639589	640176	1	555	19
1.95	742214	742167	370	406	19
356.46	719145	718637	1	555	19
5.14	682182	682102	294	415	19
0.09	644859	644838	111	132	19
8.57	622913	622822	43	167	19
491.16	610345	609729	1	555	19
2.5	590512	590482	525	555	19
0.25	427499	427461	516	555	19
357.06	364469	363957	1	555	19
2.09	187118	187083	365	410	19
511.96	60443	59851	1	555	19
497.99	55392	54814	1	555	19
520.8	44544	43950	1	555	19
4.72	20357	20261	343	434	19
0.45	792	825	525	555	20
419.5	104427	105022	1	555	20
320.8	121053	121545	119	530	20
418.03	133436	134030	1	555	20
419.03	173033	173632	1	555	20
0.75	204284	204307	529	555	20
4.91	207526	207561	169	200	20
165.12	334491	334966	1	555	20
295.83	418923	419424	1	555	20
430.99	441025	441597	1	555	20
442.18	449274	449854	1	555	20
396.73	512317	512772	1	555	20
1.65	515995	516022	282	310	20
401.84	520078	520537	1	555	20
407.98	543749	544210	1	555	20
393.04	550589	551039	1	555	20
431.06	575251	575782	1	521	20
3.86	613834	613918	345	412	20
0.96	623318	623386	365	445	20
3.65	646220	646329	293	410	20
436.75	717194	716630	1	555	20
0.17	580041	580009	527	555	20
324.52	517919	517492	167	555	20
257.62	510532	510131	1	555	20
465.78	483532	482968	1	555	20
451.98	433339	432757	1	555	20
2.78	368020	367989	522	555	20
5.09	325509	325476	519	555	20
2.21	254143	254113	530	555	20
215.94	248505	248105	1	410	20
238.61	208978	208566	1	555	20
0.15	186441	186400	514	555	20
404.61	112652	112059	1	555	20
100.74	55596	55400	1	182	20
230.78	38522	38133	198	555	20
414.55	26678	26092	1	555	20
393.67	10368	9784	1	555	20
336.7	791	309	1	459	20
355.97	13469	13954	1	555	21
290.52	15430	15794	1	366	21
387.05	47697	48190	91	555	21
119.52	85381	85566	1	163	21
377.42	104136	104668	1	555	21
2.74	163976	164006	527	555	21
1.88	206401	206423	534	555	21
461.22	226888	227417	78	555	21
540.78	242577	243181	1	555	21
513.78	266095	266754	1	555	21
531.42	276680	277313	1	555	21
496.28	294619	295246	1	555	21
518.17	306809	307460	1	555	21
537.01	372443	373096	1	555	21
116.98	541283	541754	1	555	21
2.54	590078	590140	458	519	21
0.2	599843	599942	337	434	21
339.5	645009	645450	1	555	21
423.08	653325	653941	1	525	21
3.74	654630	654681	406	451	21
444.97	656825	657465	1	555	21
1.27	691356	691393	518	555	21
518.96	729869	730430	1	555	21
16.57	755618	755575	199	238	21
0.09	740777	740750	527	555	21
2.48	731982	731951	525	555	21
491.07	717301	716751	1	555	21
0.65	693727	693693	1	25	21
0.32	693116	693089	1	21	21
484.62	692455	691848	1	555	21
302.85	658161	657712	1	447	21
0.51	621912	621881	192	219	21
275.35	618734	618285	52	486	21
249.01	577623	577192	27	555	21
245.3	573423	572959	1	555	21
288.54	570111	569648	1	555	21
271.27	566930	566450	1	555	21
199.61	561425	561075	79	555	21
4.45	544172	544129	348	387	21
51.34	534186	534031	1	105	21
314.14	513971	513409	1	555	21
2.63	491189	491158	526	555	21
3.08	412228	412146	164	246	21
0.08	407874	407831	360	411	21
0.1	348861	348819	27	77	21
0.22	341330	341266	503	555	21
549.69	249564	248953	1	555	21
461.4	223725	223162	43	555	21
504.5	219507	218893	1	555	21
545.99	201995	201361	1	555	21
473.56	195935	195368	47	555	21
435.67	163188	162663	74	555	21
4.96	40370	40417	357	410	22
0.1	75825	75860	123	173	22
1.06	80229	80276	357	409	22
5.72	81105	81130	531	555	22
0.47	89916	89988	485	555	22
5.68	101426	101521	486	555	22
0.32	227150	227185	526	555	22
460.96	279476	279969	58	555	22
16.55	284323	284391	1	83	22
0.07	305677	305764	484	555	22
346.96	306102	306660	1	555	22
0.79	309505	309550	408	449	22
6.02	310726	310913	169	407	22
117.95	329464	329603	86	218	22
258.52	351716	352112	1	394	22
334.39	560966	561523	1	555	22
371.73	574916	575479	1	555	22
203.66	594670	594952	1	279	22
306.56	644606	645186	1	555	22
0.27	677920	677976	370	414	22
8.0	605243	605156	470	555	22
286.95	562812	562365	80	509	22
3.52	522740	522696	391	461	22
436.92	494040	493423	1	555	22
444.42	485786	485164	1	555	22
431.94	473301	472682	1	555	22
7.27	468101	468063	183	218	22
3.23	466835	466779	353	427	22
1.38	396388	396318	358	433	22
3.78	314767	314732	519	555	22
482.73	271821	271281	1	555	22
515.95	255837	255289	1	555	22
0.07	249134	249047	484	555	22
365.19	248709	248162	1	555	22
454.4	177286	176705	1	555	22
419.79	170893	170296	1	555	22
24.15	161482	161426	1	56	22
452.56	148235	147656	1	555	22
450.45	81786	81194	1	555	22
287.47	53326	52876	1	555	22
324.98	15186	14636	1	555	22
0.31	25734	25782	145	201	23
352.71	60532	61102	14	555	23
393.89	92836	93395	1	555	23
356.3	104177	104726	1	555	23
428.81	128093	128681	1	555	23
365.61	164947	165470	1	555	23
137.41	175596	175943	1	555	23
392.08	214829	215333	1	555	23
386.94	218444	219010	1	555	23
2.64	284919	284974	1	55	23
164.05	293543	293865	197	555	23
0.12	357132	357164	529	555	23
376.93	541306	541742	1	555	23
511.9	555853	556413	1	555	23
543.23	559571	560134	1	555	23
50.37	570135	570586	1	555	23
5.31	602759	602793	517	555	23
456.47	604318	604904	22	555	23
476.17	657436	658054	1	555	23
478.32	661558	662168	1	555	23
436.08	678331	678890	1	524	23
435.5	687950	688508	1	555	23
0.92	740001	740028	524	555	23
301.61	768916	769482	1	555	23
461.0	736225	735647	1	555	23
462.13	721139	720561	1	555	23
2.0	699519	699458	303	397	23
381.96	565784	565354	1	555	23
559.52	546597	546031	1	555	23
524.45	534704	534139	1	555	23
510.83	531188	530627	1	555	23
553.27	488792	488227	1	555	23
0.07	473790	473744	1	42	23
395.11	438826	438279	1	555	23
403.22	433927	433385	1	555	23
377.56	418064	417504	20	555	23
431.01	399149	398585	1	555	23
435.5	366248	365680	1	555	23
445.55	346397	345791	20	555	23
0.84	342096	342066	329	387	23
477.34	340116	339504	1	555	23
318.35	291873	291372	1	555	23
444.11	258091	257483	1	555	23
0.33	244151	244063	381	456	23
392.41	242178	241657	65	555	23
334.76	217908	217404	49	555	23
383.12	202925	202402	1	555	23
420.7	121823	121231	1	555	23
5.46	107115	107065	352	406	23
0.27	92830	92800	527	555	23
50.4	10471	9915	1	555	23
437.83	26477	27029	1	555	24
424.36	30896	31444	1	555	24
12.95	91735	92224	1	555	24
18.59	106008	106126	463	555	24
38.89	114115	114185	1	88	24
317.17	119834	120427	1	555	24
333.11	132453	133012	1	555	24
178.53	138918	139259	1	415	24
3.53	151584	151978	1	555	24
0.79	154801	154846	408	449	24
4.3	156019	156175	169	401	24
9.69	157714	158118	1	555	24
0.79	161977	162022	408	449	24
4.3	163204	163360	169	401	24
68.65	275486	275817	71	555	24
143.81	279435	279698	30	263	24
462.99	284264	284892	1	555	24
421.87	303607	304246	1	555	24
0.24	368110	368136	421	444	24
378.81	386724	387311	1	555	24
347.0	425661	426237	1	555	24
347.0	428025	428601	1	555	24
347.59	430387	430958	1	555	24
501.06	460068	460657	1	555	24
470.06	462533	463087	1	555	24
337.37	481662	482096	96	519	24
475.24	493405	493969	1	555	24
453.88	499008	499563	1	555	24
453.41	508653	509200	1	555	24
30.46	539086	539252	1	222	24
1.58	595619	595670	357	396	24
1.62	609612	609642	1	30	24
0.48	616374	616417	1	30	24
30.46	616601	616767	1	222	24
79.59	646347	646594	155	465	24
7.08	648250	648330	479	555	24
2.34	704864	704893	420	446	24
1.24	742591	742746	369	518	24
1.76	745427	745514	475	555	24
444.39	776481	777075	1	555	24
289.12	780954	781339	1	345	24
445.19	807972	808580	1	555	24
441.74	787588	787000	1	555	24
439.2	748867	748275	1	555	24
462.83	731515	730965	1	555	24
449.25	717359	716833	1	555	24
462.53	706843	706249	1	555	24
348.66	684964	684462	1	555	24
415.0	664306	663779	84	555	24
504.02	644747	644163	1	555	24
0.93	606063	606004	495	555	24
149.47	538195	537951	1	225	24
4.95	535057	534991	367	428	24
86.09	479340	479107	115	338	24
478.1	464857	464289	1	555	24
0.14	423652	423616	423	457	24
0.48	414732	414702	366	393	24
1.95	397412	397370	364	443	24
376.25	194532	193943	29	555	24
0.57	172971	172935	384	414	24
1.94	83651	83610	365	410	24
0.6	40164	40126	211	246	24
0.22	16634	16667	523	555	25
456.24	248889	249469	1	555	25
329.76	258363	258868	1	555	25
433.71	308646	309238	1	555	25
1.17	437941	437987	518	555	25
0.31	574199	574237	384	415	25
0.17	605815	605874	121	192	25
5.47	667395	667433	363	409	25
52.06	675318	675744	1	555	25
0.01	703900	703936	1	31	25
487.38	752711	753347	1	555	25
1.95	798207	798279	273	329	25
1.95	823696	823768	273	329	25
496.55	830222	830829	1	555	25
486.33	850961	851570	1	555	25
486.33	863101	863710	1	555	25
372.24	863993	864453	127	555	25
1.56	867539	867499	511	555	25
3.84	864258	864186	273	329	25
3.84	863515	863443	273	329	25
0.54	857735	857683	359	411	25
3.84	851375	851303	273	329	25
3.26	840346	840276	353	409	25
1.95	830624	830552	273	329	25
507.22	824098	823491	1	555	25
67.69	803220	803018	1	233	25
485.97	798609	798014	1	555	25
3.84	753133	753061	273	329	25
259.32	658192	657847	1	488	25
3.18	622053	622002	419	464	25
354.76	620515	620028	125	555	25
474.52	600440	599855	1	555	25
358.36	573855	573381	111	555	25
279.23	571280	570801	79	555	25
531.1	569006	568425	1	555	25
541.49	562576	561996	1	555	25
508.82	555809	555241	1	555	25
507.92	539340	538739	1	555	25
488.53	506134	505550	1	555	25
3.38	454782	454728	440	487	25
2.33	450378	450334	1	36	25
0.13	390298	390256	346	409	25
404.45	386839	386297	1	555	25
2.57	348254	348172	304	427	25
141.44	296101	295817	1	555	25
2.02	284138	284064	347	415	25
0.76	280196	280162	527	555	25
53.33	246773	246670	433	532	25
479.7	220778	220204	1	555	25
333.56	59302	58750	1	555	25
342.2	51468	50911	1	555	25
354.04	26577	26028	1	555	25
1.25	19653	19679	530	555	26
1.25	24134	24160	530	555	26
1.27	33850	33887	518	555	26
1.91	83746	83781	160	192	26
1.83	95337	95372	201	232	26
312.51	226549	226992	1	355	26
2.83	241241	241280	139	175	26
0.37	279684	279721	265	301	26
409.52	364392	365015	1	555	26
0.63	374875	374942	1	48	26
383.28	474494	474931	93	555	26
455.31	500210	500759	1	555	26
416.83	532449	532928	57	555	26
408.3	533381	533854	57	555	26
2.87	555073	555103	525	555	26
419.17	563760	564279	1	555	26
413.56	568675	569201	1	555	26
433.98	616650	617170	1	555	26
344.91	648639	649089	1	555	26
300.77	652215	652601	1	373	26
324.54	672901	673353	1	555	26
334.61	678906	679351	1	555	26
331.64	694453	694902	1	555	26
431.31	772410	772994	1	555	26
347.47	776707	777236	1	555	26
424.11	779712	780333	1	555	26
0.18	842966	842991	525	555	26
0.9	896038	896065	411	437	26
2.49	902775	902807	194	223	26
417.97	976343	976917	1	555	26
420.37	998578	999133	1	555	26
420.1	1017584	1018138	1	555	26
3.48	627378	627345	347	379	26
319.12	604555	604001	1	555	26
43.18	600491	600207	129	415	26
274.18	598696	598201	68	555	26
101.75	597748	597588	59	202	26
1.21	595216	595125	1	77	26
0.9	563030	562957	297	434	26
0.51	542375	542346	529	555	26
465.09	523364	522832	1	555	26
2.33	427705	427646	505	555	26
6.09	376186	376156	168	194	26
2.99	279278	279239	1	35	26
0.09	277971	277942	174	199	26
422.76	269616	269095	85	555	26
0.14	235739	235647	248	412	26
469.86	232974	232334	1	555	26
69.77	222728	222574	27	181	26
475.94	208788	208138	1	555	26
446.74	167743	167130	1	555	26
379.83	127356	126698	1	555	26
394.15	101783	101135	1	555	26
387.39	49976	49351	1	555	26
406.77	45941	45291	1	555	26
408.23	34708	34052	1	555	26
0.18	24240	24216	77	104	26
0.18	19759	19735	77	104	26
468.42	17459	18085	1	555	27
416.56	74653	75212	58	555	27
473.09	79641	80238	1	555	27
484.33	84798	85418	1	555	27
451.85	104509	105131	1	555	27
472.19	133950	134583	1	555	27
482.52	139114	139747	1	555	27
366.27	223133	223766	1	555	27
7.51	223775	224045	1	555	27
83.67	275067	275213	427	555	27
372.16	289397	289952	1	555	27
362.08	358142	358677	1	555	27
5.21	423884	423913	529	555	27
260.42	462730	463101	1	366	27
530.75	519960	520600	1	555	27
540.11	527203	527820	1	555	27
495.45	552463	553024	53	555	27
540.76	594513	595102	1	555	27
4.62	646971	647039	262	329	27
6.11	841586	841623	526	555	27
36.65	908883	909155	184	448	27
19.27	910839	910487	1	358	27
433.03	891975	891433	1	555	27
470.34	837061	836448	1	555	27
455.03	823016	822455	1	555	27
460.63	811969	811401	1	555	27
486.87	808981	808353	1	555	27
280.77	798848	798447	208	555	27
444.97	793951	793397	1	555	27
326.58	792686	792287	1	420	27
55.0	755123	754933	1	242	27
313.8	689573	689093	1	555	27
301.11	664474	663994	1	555	27
3.54	635777	635750	528	555	27
1.8	581295	581255	519	555	27
0.7	467319	467291	525	555	27
415.16	454051	453491	1	555	27
364.65	424688	424153	1	555	27
29.44	414638	414519	443	555	27
367.12	382919	382377	1	555	27
359.98	336943	336405	1	555	27
390.33	325531	324987	1	555	27
381.31	319859	319311	1	555	27
366.05	304149	303594	1	555	27
108.53	284132	283913	1	164	27
1.01	218367	218336	524	555	27
473.21	127834	127205	1	555	27
0.21	124107	124052	302	389	27
0.39	79078	79052	529	555	27
463.0	56012	55392	1	555	27
461.09	51744	51123	1	555	27
415.23	42410	41850	1	489	27
443.5	30523	29908	1	555	27
429.07	33237	33810	1	555	28
410.15	80378	81033	1	555	28
27.77	119646	120160	1	555	28
363.23	133666	134212	1	555	28
36.84	159632	159955	153	555	28
12.35	164808	165319	1	555	28
331.36	311408	311830	61	446	28
4.54	381031	381075	1	38	28
434.23	428030	428616	1	555	28
194.03	511718	512001	295	555	28
356.16	526162	526755	1	555	28
290.25	530670	531178	1	555	28
430.27	586704	587217	1	555	28
4.67	753901	753933	519	555	28
4.26	805703	805744	514	555	28
1.21	826209	826238	529	555	28
506.24	842469	843026	1	555	28
488.32	886856	887428	1	555	28
395.37	918251	918854	26	555	28
383.29	938279	938876	31	555	28
388.49	943224	943790	53	555	28
261.47	987785	988189	1	361	28
430.94	1002714	1003333	1	555	28
458.41	1141167	1140587	1	555	28
414.27	1103391	1102824	1	555	28
1.41	983005	982954	336	382	28
499.77	848480	847928	1	542	28
362.87	837209	836772	103	516	28
520.41	829103	828543	1	555	28
516.24	795461	794884	1	555	28
493.08	781061	780486	1	555	28
0.95	758720	758680	434	470	28
0.95	754386	754346	434	470	28
4.26	727853	727818	1	42	28
0.13	721880	721847	438	466	28
2.29	713231	713198	527	555	28
3.75	704233	704178	311	388	28
380.21	659058	658391	1	555	28
439.36	608768	608252	1	555	28
439.36	598222	597706	1	555	28
410.96	545732	545231	1	555	28
451.72	417230	416613	1	555	28
1.78	401800	401748	412	464	28
0.1	394980	394936	510	555	28
3.02	387447	387405	525	555	28
23.67	372051	371972	1	83	28
1.04	365046	365007	360	410	28
489.72	283191	282588	1	555	28
343.29	172408	171893	1	555	28
338.6	169024	168501	1	555	28
0.03	16944	16905	173	208	28
1.25	44010	44053	105	147	29
0.9	55510	55537	526	555	29
3.97	229098	229125	530	555	29
1.49	261167	261287	240	430	29
490.09	285247	285840	1	555	29
483.64	345568	346137	1	555	29
513.7	362706	363270	1	555	29
518.91	371536	372107	1	555	29
502.76	383078	383641	1	555	29
433.49	453452	454093	1	555	29
0.99	489242	489271	434	459	29
4.76	513951	514285	1	555	29
444.85	531552	532149	1	555	29
6.76	562014	562082	341	417	29
1.76	595627	595651	523	555	29
499.29	658875	659481	1	555	29
185.91	827267	827748	65	555	29
459.11	837057	837634	1	555	29
504.66	947090	947716	1	555	29
327.88	970885	971313	13	396	29
0.01	1023498	1023529	527	555	29
501.57	1053132	1053721	1	555	29
549.5	1057031	1057645	1	555	29
548.2	1059645	1060249	1	555	29
403.07	1093482	1094040	1	555	29
0.51	1099255	1099291	527	555	29
405.77	1123816	1124373	1	555	29
0.17	1140991	1141015	142	164	29
428.79	1142359	1142931	1	555	29
1.69	1235265	1235202	349	400	29
6.76	1234492	1234424	341	417	29
1.69	1228899	1228836	349	400	29
6.76	1228122	1228054	341	417	29
537.59	1050876	1050277	1	555	29
14.92	1046523	1046462	487	555	29
555.05	1029974	1029363	1	555	29
556.8	1024395	1023790	1	555	29
441.99	1018574	1018007	1	555	29
564.16	1013055	1012458	1	555	29
38.29	999993	999819	1	241	29
489.5	995008	994424	1	555	29
493.14	991539	990928	1	555	29
463.52	988050	987499	1	555	29
373.27	953673	953167	1	555	29
515.52	930853	930237	1	555	29
513.75	926110	925485	1	555	29
515.55	899728	899116	1	555	29
420.85	857844	857297	29	555	29
443.09	834867	834297	1	555	29
4.11	812524	812491	430	459	29
438.96	769138	768544	1	555	29
351.77	721885	721367	1	555	29
9.92	712268	712197	1	84	29
9.92	704553	704482	1	84	29
315.51	698904	698387	1	555	29
478.41	681209	680610	1	555	29
471.14	674744	674150	1	555	29
0.91	634595	634562	523	555	29
4.42	606785	606758	529	555	29
1.87	463727	463695	523	555	29
0.65	462706	462679	530	555	29
509.81	336615	336043	1	555	29
515.99	334864	334297	1	555	29
501.86	329011	328448	1	555	29
15.22	321957	321893	1	75	29
393.89	270086	269637	144	555	29
3.04	233126	233068	1	60	29
2.15	216676	216599	1	78	29
505.82	156600	155994	1	555	29
498.32	135697	135105	1	555	29
494.48	104344	103740	1	555	29
507.42	95897	95303	1	555	29
353.78	86515	86107	1	366	29
0.96	65105	65083	336	358	29
444.01	38721	38172	1	555	29
446.77	21827	21279	1	555	29
457.86	16242	15690	1	555	29
6.03	59275	59321	505	555	30
133.68	103175	103336	399	555	30
0.11	164968	165023	366	428	30
3.39	186710	186748	520	555	30
513.22	195001	195620	1	555	30
0.35	236173	236215	512	555	30
1.82	300770	300842	313	423	30
500.97	307171	307794	1	555	30
471.94	316584	317146	1	509	30
485.56	335801	336423	1	555	30
391.47	343027	343583	87	555	30
119.23	369170	369612	1	555	30
120.39	385230	385680	1	555	30
119.42	405401	405858	1	555	30
440.67	477964	478535	1	555	30
467.14	512037	512612	1	555	30
468.61	520117	520692	1	555	30
470.29	522641	523212	1	555	30
453.51	558481	559049	1	555	30
0.89	569370	569405	1	37	30
402.26	578132	578678	1	555	30
526.66	605821	606402	1	555	30
517.54	626286	626862	1	555	30
523.45	667729	668314	1	555	30
101.61	725620	726058	1	555	30
116.57	733675	734096	1	555	30
257.83	747662	748082	1	421	30
0.79	765374	765404	528	555	30
0.64	910140	910169	527	555	30
382.05	955290	955895	1	555	30
456.54	1151305	1151854	1	555	30
419.83	1203721	1204257	1	555	30
406.88	1238479	1239023	1	555	30
410.17	1322760	1322185	1	555	30
409.9	1245106	1244554	1	555	30
0.13	1233025	1232999	529	555	30
3.4	1214713	1214684	170	195	30
461.93	1170884	1170337	1	555	30
464.07	1167129	1166580	1	555	30
482.1	1137109	1136554	1	555	30
153.24	1130919	1130649	1	555	30
447.21	1121463	1120904	1	555	30
3.29	1094289	1094262	526	555	30
457.25	1072890	1072322	1	555	30
487.46	1030386	1029784	1	555	30
481.58	1012351	1011751	1	555	30
2.91	898820	898784	1	41	30
364.73	872009	871435	1	555	30
2.16	803911	803887	532	555	30
358.05	794279	793711	1	555	30
380.49	787039	786483	1	555	30
350.39	783204	782647	1	555	30
381.9	777483	776915	1	555	30
300.34	419484	419055	1	555	30
0.19	284491	284459	527	555	30
508.06	283625	283014	1	555	30
1.0	282358	282299	495	555	30
501.35	267219	266596	1	555	30
518.24	206812	206196	1	555	30
508.93	110813	110253	1	555	30
510.4	107228	106672	1	555	30
451.1	40601	39991	1	555	30
0.88	35077	35024	482	524	30
1.61	10773	10737	520	555	30
324.94	5125	4662	127	555	30
261.44	4738	5201	1	555	31
0.79	63670	63702	523	555	31
372.11	111827	112436	1	555	31
4.33	119453	119504	127	167	31
1.12	164132	164169	519	555	31
442.48	183801	184396	1	555	31
0.75	208111	208195	485	555	31
0.95	244744	244769	1	25	31
374.46	342198	342785	1	555	31
2.6	351465	351527	262	385	31
369.22	477200	477736	1	555	31
211.75	486220	486665	1	555	31
1.64	658604	658643	365	410	31
1.06	729196	729223	533	555	31
322.25	933123	933558	1	411	31
490.97	949068	949651	1	555	31
104.25	1120115	1120310	385	555	31
392.77	1177386	1177973	1	555	31
256.8	1195349	1195927	1	555	31
1.17	1201348	1201378	528	555	31
3.29	1354550	1354591	368	409	31
444.48	1357766	1358336	1	555	31
382.56	1433725	1434261	1	555	31
2.6	1484467	1484529	262	385	31
278.13	1469511	1469077	1	555	31
450.57	1366659	1366078	1	555	31
418.95	1334860	1334323	57	555	31
2.04	1300043	1300010	1	32	31
273.96	1270714	1270300	1	555	31
330.36	1263925	1263355	1	555	31
288.55	1235625	1235189	1	555	31
285.6	1226501	1226068	1	555	31
278.13	1223151	1222717	1	555	31
0.47	1174592	1174546	525	555	31
458.35	1165841	1165238	1	555	31
418.3	1144329	1143738	1	555	31
422.42	1140287	1139720	1	526	31
305.48	1135507	1135027	1	539	31
470.73	1122898	1122303	1	555	31
413.96	1102535	1101948	1	555	31
414.51	1086126	1085545	1	555	31
500.36	1027672	1027070	1	555	31
509.5	1018406	1017815	1	555	31
374.54	1001583	1001049	1	555	31
391.19	987434	986923	1	555	31
376.41	977876	977365	1	555	31
189.59	972732	972450	1	443	31
17.8	961515	961484	1	40	31
304.49	916524	916094	1	555	31
275.4	879225	878789	1	555	31
444.03	859608	859056	1	555	31
444.03	850120	849568	1	555	31
0.71	840158	840120	88	122	31
496.74	818012	817427	1	555	31
487.18	799508	798925	1	555	31
366.58	766440	765970	36	492	31
421.78	756128	755573	1	555	31
503.88	719243	718685	1	555	31
511.72	703825	703264	1	555	31
4.68	666492	666449	384	426	31
19.72	650388	650328	388	442	31
361.34	636124	635586	1	555	31
2.39	629691	629656	194	226	31
388.39	611730	611151	1	555	31
428.1	575440	574848	1	555	31
391.15	516282	515733	1	555	31
367.99	487810	487269	1	555	31
392.18	426455	425854	1	555	31
6.3	411065	411018	1	49	31
379.11	407846	407302	44	555	31
326.64	384879	384353	53	555	31
399.15	376825	376232	1	555	31
392.33	317162	316630	1	555	31
409.62	313032	312490	1	555	31
408.19	285424	284885	1	555	31
313.83	249200	248805	1	349	31
435.73	206792	206201	1	555	31
26.04	173226	173161	1	64	31
433.56	162256	161656	1	555	31
0.99	156938	156888	1	49	31
3.47	153441	153365	297	414	31
365.95	17041	16488	1	555	31
0.46	13492	13461	447	474	31
427.3	39679	40275	1	555	32
428.34	72321	72931	1	555	32
485.33	222527	223104	1	555	32
487.89	232981	233560	1	555	32
484.11	253342	253923	1	555	32
436.31	355000	355580	1	555	32
434.1	367873	368457	1	555	32
0.05	393489	393521	526	555	32
387.31	420872	421464	1	555	32
363.28	456051	456624	1	555	32
419.86	520405	521094	1	555	32
17.69	542891	543381	1	555	32
326.37	642892	643526	1	555	32
0.2	782785	782811	529	555	32
0.7	811426	811460	526	555	32
456.79	827581	828160	1	555	32
3.14	879434	879460	526	555	32
0.65	913325	913356	524	555	32
407.26	937901	938426	87	555	32
3.95	970334	970379	383	415	32
4.05	1049418	1049518	484	555	32
126.79	1170820	1171145	1	325	32
373.47	1172208	1172693	50	526	32
448.14	1195076	1195633	1	555	32
424.04	1284279	1284856	1	555	32
0.03	1362156	1362264	280	427	32
344.5	1405220	1405765	1	555	32
370.05	1496221	1496742	1	555	32
250.97	1532945	1533309	97	489	32
165.65	1545353	1545814	1	459	32
1.92	1541661	1541614	1	55	32
2.48	1372366	1372310	1	56	32
0.3	1348974	1348904	164	240	32
2.27	1336561	1336511	1	53	32
443.39	1219660	1219102	1	555	32
488.4	1128605	1128026	1	555	32
1.33	1074347	1074313	526	555	32
417.96	1018475	1017835	1	555	32
431.18	992603	991986	1	555	32
1.37	986248	986202	354	409	32
486.07	953679	953023	1	555	32
463.42	920461	919807	1	555	32
469.71	891060	890499	1	555	32
459.65	882264	881711	1	555	32
1.51	839657	839632	533	555	32
41.12	821370	821280	1	96	32
37.47	811826	811709	437	555	32
481.17	809399	808811	1	555	32
494.23	803054	802467	1	555	32
463.3	795028	794425	1	555	32
339.5	776246	775645	1	555	32
184.83	773087	772679	1	544	32
359.66	769911	769340	1	555	32
470.27	756270	755691	1	555	32
443.29	753123	752554	1	544	32
471.19	735035	734472	1	555	32
459.27	726844	726242	1	555	32
393.81	662316	661711	1	555	32
390.5	598819	598150	1	555	32
380.85	589376	588683	1	555	32
1.87	552125	552093	1	34	32
417.72	547142	546454	1	555	32
5.75	533700	533643	346	413	32
1.77	522127	522087	518	555	32
369.9	460688	460135	33	555	32
1.83	362875	362840	362	410	32
439.72	311624	311031	1	555	32
464.68	186439	185867	1	555	32
473.12	170070	169495	1	555	32
432.02	128149	127572	1	555	32
446.12	121629	121034	1	555	32
432.59	85089	84489	1	555	32
424.4	47011	46418	1	555	32
398.41	31250	30652	1	555	32
376.82	19015	18434	1	555	32
466.05	9346	9967	7	540	33
1.36	82542	82571	527	555	33
452.09	106096	106761	1	555	33
520.61	262933	263541	1	555	33
499.81	281134	281766	1	555	33
415.12	295098	295734	1	555	33
1.51	313214	313256	302	341	33
361.41	314746	315270	89	555	33
40.54	321278	321367	1	72	33
427.45	323949	324575	1	555	33
409.2	335315	335937	1	555	33
404.83	357729	358322	1	555	33
0.69	368237	368256	536	555	33
360.94	387893	388488	1	555	33
435.43	397212	397837	1	555	33
390.05	415176	415764	1	555	33
152.37	478869	479315	1	555	33
408.17	518885	519439	1	555	33
2.29	539109	539152	91	127	33
427.51	552908	553463	1	555	33
2.63	566720	566769	46	111	33
436.16	628750	629331	1	555	33
100.9	655870	656061	103	269	33
496.32	658979	659542	1	555	33
518.35	664866	665430	1	555	33
532.28	675464	676028	1	555	33
504.44	680434	681002	1	555	33
500.73	690804	691355	1	539	33
277.82	723609	723910	1	302	33
541.61	730018	730587	1	555	33
443.52	778167	778753	1	555	33
495.94	801922	802483	1	555	33
26.76	823632	823707	1	62	33
71.48	833966	834074	415	517	33
0.18	843899	843925	530	555	33
8.16	885066	885131	1	75	33
30.98	893610	893705	1	104	33
463.33	933452	934057	1	555	33
429.2	952184	952761	1	514	33
13.9	956183	956252	479	555	33
0.21	998359	998402	382	433	33
347.24	1032240	1032819	1	555	33
325.24	1035164	1035778	1	555	33
0.99	1067199	1067229	1	35	33
37.65	1067616	1067742	1	84	33
341.2	1088034	1088615	1	555	33
2.68	1164107	1164154	330	371	33
180.95	1182762	1183073	1	292	33
412.11	1189968	1190576	1	555	33
340.17	1223129	1223662	1	555	33
408.87	1259731	1260300	1	555	33
148.66	1324953	1325238	66	350	33
354.16	1351774	1352355	1	555	33
1.11	1362367	1362419	345	408	33
424.98	1370260	1370841	1	555	33
161.66	1431376	1431647	305	555	33
2.34	1385712	1385683	527	555	33
0.32	1378092	1378051	353	398	33
0.32	1377648	1377607	353	398	33
0.32	1377210	1377169	353	398	33
0.32	1376766	1376725	353	398	33
0.32	1376322	1376281	353	398	33
0.32	1375878	1375837	353	398	33
0.32	1375434	1375393	353	398	33
1.94	1351800	1351742	501	555	33
429.23	1344405	1343824	1	555	33
1.13	1216809	1216759	353	406	33
1.13	1198847	1198797	353	406	33
1.25	1035896	1035866	526	555	33
2.62	1023540	1023503	400	437	33
386.29	1014086	1013496	1	555	33
1.85	996882	996843	197	231	33
0.22	992495	992464	528	555	33
29.45	956197	956120	479	555	33
469.73	936544	935938	1	555	33
1.0	932550	932513	400	437	33
2.58	915236	915169	485	555	33
2.5	908625	908562	365	435	33
1.0	894089	894052	400	437	33
453.09	776016	775453	1	555	33
527.08	721251	720692	1	555	33
1.05	639054	639032	525	555	33
1.47	575081	575019	358	411	33
1.51	480416	480370	393	435	33
405.15	436316	435753	1	555	33
4.03	425183	425144	176	210	33
4.03	421632	421593	176	210	33
2.83	369095	369066	1	32	33
4.38	302473	302420	254	303	33
1.67	241152	241092	350	440	33
486.2	213031	212467	41	555	33
527.04	196985	196374	1	555	33
538.32	194063	193436	1	555	33
537.87	183228	182599	1	555	33
538.57	155829	155211	1	555	33
534.86	142903	142306	1	555	33
538.54	130934	130321	1	555	33
490.69	84678	84037	1	555	33
429.46	49669	49029	1	555	33
478.06	47210	46553	1	555	33
483.96	37690	37055	1	555	33
4.88	25985	25927	1	75	33
273.02	3974	4361	1	555	34
266.12	25160	25540	1	555	34
209.62	40355	40679	255	555	34
401.79	107756	108359	1	555	34
316.13	119319	119801	134	555	34
429.28	224661	225208	1	555	34
493.32	249657	250277	1	555	34
438.91	276002	276548	1	555	34
2.35	297029	297140	367	503	34
5.73	297309	297377	358	414	34
494.54	331630	332223	1	555	34
466.09	341016	341592	1	555	34
475.17	346084	346650	1	555	34
81.44	351294	351424	433	555	34
492.45	356999	357591	1	555	34
503.11	383843	384438	1	555	34
483.15	388675	389270	1	555	34
484.67	403328	403926	1	555	34
506.81	430575	431200	1	555	34
1.93	542745	542780	518	555	34
0.15	545024	545056	204	232	34
151.25	560913	561148	1	233	34
2.09	569385	569412	529	555	34
0.01	658041	658073	347	373	34
420.33	738358	738956	1	555	34
0.4	878858	878885	526	555	34
421.51	943032	943638	1	555	34
457.58	1104215	1104828	1	555	34
431.83	1111708	1112308	1	555	34
397.0	1117315	1117869	1	555	34
365.17	1127409	1127922	1	465	34
0.34	1135983	1136047	377	433	34
0.34	1141857	1141921	377	433	34
387.17	1153415	1154001	1	555	34
379.05	1168504	1169093	1	555	34
400.95	1172569	1173141	1	555	34
371.69	1178192	1178769	1	555	34
228.73	1215941	1216385	104	555	34
119.32	1230797	1231293	1	555	34
86.09	1233445	1233845	1	476	34
140.36	1239039	1239528	1	555	34
130.47	1247004	1247498	1	555	34
126.4	1257859	1258353	1	555	34
349.86	1273979	1274510	1	555	34
366.73	1286091	1286632	1	555	34
385.38	1310070	1310650	1	555	34
176.66	1319637	1319908	1	236	34
289.45	1332440	1332994	1	555	34
384.79	1386608	1387187	1	555	34
300.32	1412534	1413013	113	555	34
321.12	1490951	1491545	1	555	34
383.15	1502049	1502597	1	555	34
356.42	1521801	1522380	36	555	34
1.5	1584144	1584168	83	105	34
315.97	1624578	1625115	1	555	34
314.52	1626914	1627443	1	555	34
253.77	1672860	1672387	96	555	34
307.24	1663310	1662753	1	555	34
0.92	1600298	1600241	498	555	34
300.37	1565544	1564996	1	555	34
356.25	1525693	1525088	1	555	34
3.61	1329735	1329665	363	410	34
0.84	1119400	1119339	496	555	34
458.46	1066550	1065930	1	555	34
0.49	1062626	1062597	526	555	34
205.39	1008755	1008347	1	435	34
107.67	970612	970426	1	191	34
450.27	958788	958168	1	555	34
425.37	922755	922135	1	555	34
445.64	899201	898617	1	555	34
368.57	878831	878208	1	555	34
442.16	841708	841099	1	555	34
332.8	828567	828110	147	555	34
160.19	775791	775546	1	227	34
1.63	725121	725067	180	294	34
1.73	710122	710015	180	303	34
285.74	675154	674650	1	555	34
519.23	585881	585278	1	555	34
533.49	531688	531082	1	555	34
495.12	527251	526676	1	555	34
3.76	479158	479052	1	121	34
158.85	474658	474432	1	198	34
521.69	469265	468629	1	555	34
2.38	463710	463674	529	555	34
2.69	425186	425156	525	555	34
2.75	354841	354810	526	555	34
295.23	12402	12012	1	555	34
284.52	7772	7389	1	555	34
262.11	3356	2972	1	555	34
440.21	58647	59216	1	555	35
1.73	143948	144003	1	55	35
387.16	260385	260993	1	555	35
517.82	315563	316176	1	555	35
472.46	336808	337392	1	555	35
356.06	364283	364797	1	555	35
524.14	385706	386304	1	555	35
1.3	396052	396115	1	35	35
380.23	416008	416477	73	555	35
494.73	452587	453127	1	555	35
52.69	503533	503604	1	83	35
507.01	544862	545414	1	555	35
535.17	595607	596192	1	555	35
376.68	617016	617512	1	555	35
528.47	724659	725245	1	555	35
523.16	735971	736552	1	555	35
458.77	828004	828577	1	555	35
458.66	835329	835908	1	555	35
102.64	852417	852747	1	555	35
112.94	858725	859094	1	555	35
290.19	870906	871441	1	555	35
367.88	947853	948430	1	555	35
384.76	992231	992843	1	555	35
381.31	1047306	1047909	1	555	35
211.28	1081237	1081678	1	555	35
2.72	1207597	1207623	530	555	35
2.43	1280324	1280360	519	555	35
444.25	1349345	1349944	1	555	35
286.7	1397599	1398065	1	472	35
1.49	1490927	1490969	520	555	35
367.67	1554637	1555184	1	555	35
269.89	1617797	1618273	86	555	35
473.42	1677397	1677964	1	555	35
0.7	1710826	1710867	1	43	35
472.45	1768106	1768735	1	555	35
460.35	1791042	1791681	1	555	35
1.44	1806777	1806809	1	32	35
472.56	1818127	1818726	1	555	35
472.43	1830573	1831172	1	555	35
476.02	1864050	1864654	1	555	35
0.89	1888884	1888920	181	212	35
278.39	1891270	1891672	212	555	35
437.15	1899394	1900001	1	543	35
435.3	1987314	1987872	1	555	35
390.68	1989916	1990458	1	555	35
491.37	2033683	2034319	1	555	35
497.34	2048736	2049367	1	555	35
488.3	2055787	2056423	1	555	35
425.75	2059733	2060333	1	541	35
458.66	2074789	2074196	49	555	35
70.26	2072695	2072505	388	555	35
418.09	2069741	2069157	1	555	35
0.45	2021170	2021152	537	555	35
0.2	2019173	2019130	1	27	35
1.48	1914479	1914445	324	358	35
472.25	1852424	1851817	1	555	35
0.19	1846027	1845999	530	555	35
0.68	1758475	1758444	525	555	35
470.98	1693634	1693077	1	555	35
1.31	1691292	1691257	527	555	35
5.81	1609327	1609277	504	555	35
0.73	1538845	1538813	526	555	35
293.36	1531432	1530885	1	555	35
202.78	1477414	1477080	1	555	35
180.17	1455297	1455009	1	555	35
181.19	1442585	1442238	1	555	35
226.83	1436861	1436520	1	555	35
353.5	1399683	1399125	1	555	35
412.25	1390080	1389515	1	555	35
431.46	1355818	1355239	1	555	35
0.91	1321273	1321253	537	555	35
462.92	1320112	1319519	1	555	35
218.92	1185684	1185118	1	555	35
327.27	1143611	1143131	87	555	35
391.54	1127665	1127103	1	555	35
377.11	1104900	1104336	1	555	35
1.22	1052287	1052219	502	555	35
149.44	977327	977066	1	257	35
36.33	868175	868037	126	411	35
2.47	795024	794969	159	205	35
513.4	710917	710339	1	555	35
522.96	704684	704100	1	555	35
515.76	689548	688965	1	555	35
159.05	659183	658927	49	232	35
16.51	640342	640276	471	540	35
373.0	629760	629258	1	555	35
338.21	623371	622909	1	518	35
0.49	557725	557693	520	555	35
533.91	553793	553238	1	555	35
384.49	498564	497991	1	555	35
494.96	476526	475989	1	555	35
158.79	473422	473097	1	555	35
460.22	427904	427376	1	555	35
0.78	321587	321543	1	37	35
1.21	269108	269067	423	457	35
2.7	246502	246464	358	411	35
0.42	240029	239986	503	555	35
2.1	239624	239311	503	555	35
0.7	235767	235717	499	555	35
0.7	234203	234153	499	555	35
0.42	229609	229566	503	555	35
0.42	227947	227904	503	555	35
0.42	223336	223293	503	555	35
0.42	222526	222483	503	555	35
0.42	221581	221538	503	555	35
1.26	220771	220458	503	555	35
0.42	214266	214223	503	555	35
0.42	213321	213278	503	555	35
0.42	213006	212963	503	555	35
0.84	211836	211658	503	555	35
0.42	211386	211343	503	555	35
0.42	210357	210314	503	555	35
0.42	209997	209954	503	555	35
0.42	208002	207959	503	555	35
0.42	197077	197034	503	555	35
0.42	196807	196764	503	555	35
0.42	195367	195324	503	555	35
0.42	193972	193929	503	555	35
0.42	193792	193749	503	555	35
0.84	193387	193254	503	555	35
0.84	192982	192849	503	555	35
0.42	192667	192624	503	555	35
0.42	192352	192309	503	555	35
0.42	191587	191544	503	555	35
0.84	189850	189717	503	555	35
0.42	188368	188325	503	555	35
0.42	187603	187560	503	555	35
0.42	187333	187290	503	555	35
0.84	185722	185544	503	555	35
0.42	185413	185370	503	555	35
0.42	182806	182763	503	555	35
0.42	180236	180193	503	555	35
0.42	179561	179518	503	555	35
0.42	167782	167739	503	555	35
0.42	166747	166704	503	555	35
0.42	164790	164747	503	555	35
0.84	164343	164210	503	555	35
0.42	163353	163310	503	555	35
0.42	163128	163085	503	555	35
0.42	161487	161444	503	555	35
0.42	160857	160814	503	555	35
0.42	159129	159086	503	555	35
0.42	158634	158591	503	555	35
0.71	157471	157418	141	204	35
0.84	155217	155039	503	555	35
0.42	153651	153608	503	555	35
0.42	153201	153158	503	555	35
0.42	152484	152441	503	555	35
436.4	103788	103194	1	555	35
426.79	41667	41097	1	555	35
0.92	3250	3281	526	555	36
1.03	112968	113591	1	555	36
0.39	171882	171901	1	25	36
414.83	211602	212184	1	555	36
123.03	307140	307470	1	555	36
118.99	311465	311798	1	555	36
18.05	335261	335343	461	555	36
228.08	349493	349877	1	526	36
247.9	355330	355739	1	555	36
101.49	407843	408495	1	555	36
244.02	441202	441670	1	555	36
252.73	455621	456089	1	555	36
0.23	462629	462657	526	555	36
230.36	473516	473990	1	555	36
234.82	487176	487629	1	555	36
412.78	584870	585462	1	555	36
0.34	704022	704076	1	60	36
417.07	818300	818885	1	555	36
0.42	879510	879559	1	32	36
405.19	903491	904074	1	555	36
424.14	925257	925834	1	555	36
182.45	940707	941071	174	555	36
23.94	943737	943808	486	555	36
450.96	975532	976092	1	555	36
437.91	988386	988925	1	543	36
485.03	1016960	1017472	1	555	36
1.89	1036091	1036114	533	555	36
0.4	1257695	1257737	516	555	36
3.81	1262657	1262684	438	461	36
1.64	1296630	1296675	362	410	36
2.02	1317890	1317955	376	445	36
5.72	1357539	1357600	381	447	36
499.99	1403670	1404243	1	555	36
495.39	1454180	1454754	19	555	36
465.74	1524601	1525153	1	555	36
139.94	1571281	1571469	383	555	36
302.83	1602207	1602637	71	555	36
378.86	1668566	1669131	1	555	36
0.97	1677375	1677411	420	451	36
0.33	1710268	1710310	512	555	36
0.47	1737949	1737986	164	197	36
403.21	1758479	1759078	1	555	36
414.02	1768902	1769500	1	555	36
135.53	1786820	1787084	1	232	36
395.25	1878867	1879453	1	555	36
262.17	1900793	1901391	1	555	36
28.58	1914978	1915069	463	555	36
0.38	1974351	1974382	525	555	36
61.18	2165946	2166205	1	555	36
0.81	2166906	2166970	497	555	36
57.65	2173469	2173719	1	555	36
390.05	2255812	2256439	1	555	36
4.43	2296141	2296188	510	555	36
8.94	2530938	2531100	1	226	36
1.2	2545372	2545426	377	420	36
8.94	2589433	2589595	1	226	36
375.7	2637886	2637277	1	555	36
402.92	2622926	2622303	1	555	36
398.42	2595849	2595235	1	555	36
323.38	2588900	2588284	1	555	36
348.79	2579305	2578739	68	555	36
286.89	2571184	2570740	171	555	36
405.88	2565118	2564500	1	555	36
84.59	2489315	2489086	88	555	36
535.08	2464613	2464002	1	555	36
498.39	2435118	2434523	1	544	36
389.99	2385839	2385247	1	555	36
4.28	2346540	2346513	180	203	36
306.27	2337867	2337333	1	555	36
278.83	2283644	2283169	1	434	36
379.25	2237396	2236775	1	555	36
2.78	2214730	2214690	36	70	36
3.15	2147803	2147724	370	447	36
163.83	2129599	2129226	1	555	36
469.82	2124393	2123766	1	555	36
475.78	2074175	2073547	1	555	36
425.14	2003738	2003207	1	555	36
376.51	1974210	1973631	1	555	36
305.33	1931863	1931311	1	555	36
427.81	1625722	1625190	1	555	36
0.87	1620565	1620524	517	555	36
0.76	1598393	1598318	1	77	36
1.73	1597360	1597337	529	555	36
483.0	1507768	1507207	1	555	36
0.22	1446531	1446496	525	555	36
1.8	1424526	1424494	527	555	36
515.0	1398714	1398135	1	555	36
0.11	1359983	1359941	1	45	36
501.35	1296537	1295960	1	555	36
5.7	1233281	1233150	343	452	36
385.68	1149638	1149166	87	555	36
367.72	1125723	1125268	1	555	36
384.15	1117211	1116753	1	555	36
370.86	1105600	1105150	1	555	36
309.2	1078653	1078261	1	412	36
454.71	1029747	1029207	1	555	36
1.26	1003670	1003630	1	45	36
29.64	992785	992726	1	60	36
0.07	984363	984332	529	555	36
1.89	911971	911942	526	555	36
3.03	891047	891016	173	200	36
1.57	863621	863586	381	409	36
4.01	817678	817612	495	555	36
370.99	782770	782219	1	555	36
333.79	764578	764092	34	555	36
149.5	762994	762782	1	219	36
229.74	718866	718490	1	382	36
414.92	625011	624433	1	555	36
417.66	580701	580105	1	555	36
409.09	578086	577495	1	555	36
406.98	565196	564629	1	555	36
410.1	557405	556812	1	555	36
166.64	321467	321153	37	555	36
0.87	259941	259914	527	555	36
0.46	245066	245040	530	555	36
0.28	173418	173387	530	555	36
438.66	75636	75035	1	555	36
430.41	67060	66458	1	555	36
441.52	42158	41539	1	555	36

## Sheet: LbS1
bit-score	from	to	profile-from	profile-to	chromosome
0.02	43328	43381	404	474	1
0.36	81634	81735	120	264	1
0.65	87012	87074	19	73	1
334.36	99010	99484	1	474	1
0.28	128965	129033	195	263	1
4.98	200927	200867	388	454	1
325.27	51627	51159	1	474	1
181.77	14509	14196	179	474	1
1.57	20201	20242	15	55	2
4.69	165393	165452	190	269	2
0.28	177264	177310	287	325	2
0.37	231952	231973	1	26	2
1.01	250500	250540	359	402	2
2.75	256942	257007	19	85	2
4.25	299373	299300	406	474	2
54.51	145764	145650	354	474	2
51.18	120382	119966	1	316	2
34.26	115948	115802	51	195	2
61.84	109922	109588	51	322	2
22.43	106033	105895	63	198	2
1.17	105870	105767	38	159	2
8.58	87374	87210	15	159	2
18.84	81126	80755	1	350	2
3.88	42525	42489	1	41	2
2.57	169488	169858	349	474	3
3.87	212103	212172	1	76	3
2.29	230395	230432	407	442	3
0.89	231994	232082	179	299	3
2.2	154023	153945	367	450	3
0.11	136381	136334	61	113	3
3.08	15595	15647	26	85	4
164.07	91409	91724	185	474	4
9.15	267047	267102	416	474	4
0.94	311273	311328	136	192	4
2.41	462224	462157	403	474	4
0.17	324336	324239	379	474	4
192.05	306043	305594	1	474	4
13.5	218023	217843	18	201	4
1.04	174846	174793	413	474	4
6.42	36930	36444	26	474	4
38.93	71397	71537	286	410	5
1.63	280218	280289	124	195	5
1.14	291861	291908	162	215	5
318.47	430071	430548	1	474	5
0.97	432277	432335	407	474	5
3.0	386093	386029	407	474	5
0.56	384489	384413	394	474	5
2.31	364219	364145	407	474	5
5.37	61603	61664	404	474	6
0.25	178348	178446	1	82	6
0.7	347590	347630	1	40	6
141.62	383006	383415	56	474	6
0.44	458641	458684	39	94	6
0.98	510768	510823	26	85	6
2.45	454707	454662	178	214	6
83.38	438228	437872	1	349	6
335.36	435258	434786	1	474	6
2.77	384013	383989	446	474	6
0.24	284920	284793	139	305	6
2.49	95230	95173	184	256	6
63.45	61572	61359	244	474	6
16.03	13078	12880	1	211	6
192.94	12272	11868	70	474	6
11.45	55608	55934	135	474	7
0.66	124315	124364	138	211	7
5.6	229129	229192	408	474	7
171.17	266708	267171	1	474	7
301.1	315046	315529	1	474	7
2.58	391380	391488	196	355	7
2.58	409685	409793	196	355	7
1.26	419054	419103	176	218	7
184.74	432969	433379	1	436	7
55.46	575448	575777	1	369	7
181.34	576511	576919	1	436	7
2.81	422302	422241	412	474	7
3.07	293901	293807	392	474	7
0.99	175142	175107	407	442	7
50.31	47123	47527	1	474	8
24.4	93449	93594	1	187	8
24.4	96216	96361	1	187	8
16.26	98841	98929	91	187	8
285.27	187163	187665	1	474	8
13.74	258362	258421	411	474	8
299.08	260177	260621	1	459	8
305.57	261129	261573	1	459	8
39.81	388849	388949	1	114	8
27.24	419786	419886	1	114	8
39.81	424319	424419	1	114	8
70.8	428137	428313	89	269	8
8.3	431092	431192	89	240	8
7.89	450070	450117	416	474	8
29.18	465029	464931	1	112	8
29.18	460104	460006	1	112	8
39.81	453500	453400	1	114	8
2.69	429655	429576	401	474	8
3.28	42853	42770	1	79	8
0.39	17934	17955	451	474	9
5.56	26541	26606	36	83	9
286.7	42666	43220	1	474	9
13.15	60461	60522	404	474	9
258.56	78719	79135	1	415	9
114.2	122012	122279	164	417	9
1.39	182506	182559	181	228	9
62.5	257359	257785	78	474	9
0.83	369908	369985	413	474	9
151.99	532664	532216	1	474	9
10.46	239095	239027	1	70	9
4.09	228789	228754	433	474	9
2.21	6027	6046	454	474	10
269.3	27847	28266	34	474	10
3.57	133431	133474	1	46	10
2.84	146169	146291	112	249	10
2.84	161913	162035	112	249	10
2.84	170671	170793	112	249	10
2.46	416158	416228	411	474	10
12.12	433938	434093	1	159	10
10.62	577974	577835	15	159	10
2.48	565151	564919	122	334	10
3.33	538351	538332	454	474	10
218.6	492000	491691	181	474	10
25.68	381644	381555	89	187	10
2.75	327644	327584	419	474	10
96.64	291062	290719	88	474	10
1.68	270427	270398	439	474	10
173.7	186634	186191	65	474	10
2.81	173794	173743	414	474	10
0.06	107645	107603	416	474	10
3.04	99809	99748	415	474	10
1.0	68906	69061	106	319	11
2.22	137606	137683	257	329	11
175.85	204739	205102	124	474	11
33.58	211553	211755	1	214	11
154.3	313382	314079	124	474	11
48.59	523753	523402	1	373	11
173.04	520310	519865	1	437	11
0.04	421637	421603	433	474	11
2.59	371497	371468	444	474	11
0.56	308257	308219	1	45	11
0.15	146528	146505	450	474	11
1.06	19161	19121	427	474	11
273.3	64447	65171	1	474	12
0.38	114650	115066	1	203	12
0.12	124211	124270	15	75	12
12.31	203236	203314	1	85	12
184.7	211072	211410	138	474	12
167.59	253274	253555	196	474	12
31.76	279977	280150	276	474	12
216.66	387474	387956	1	474	12
128.76	425997	426318	1	474	12
157.69	439450	439801	117	474	12
0.38	394691	394640	420	474	12
193.22	188766	188381	88	474	12
0.9	45827	45907	392	474	13
109.3	102335	102617	158	474	13
147.82	105495	105936	1	474	13
123.29	126529	126816	182	474	13
0.64	145689	145742	1	66	13
3.03	242681	242743	407	474	13
8.94	315206	315268	408	474	13
1.09	350559	350592	436	474	13
1.35	435168	435269	389	474	13
80.48	473599	473954	1	367	13
2.2	481886	482002	380	474	13
213.92	617044	617500	1	474	13
1.1	626940	627008	1	81	13
196.41	551060	550720	1	474	13
196.08	542587	542261	1	458	13
0.88	528055	528029	447	474	13
58.32	504484	504234	1	277	13
195.67	466864	466529	1	474	13
104.16	430992	430797	283	474	13
87.91	218542	218226	1	395	13
1.03	138979	138907	400	474	13
5.2	39418	39269	1	70	13
4.94	191328	191389	410	474	14
15.64	247156	247498	1	474	14
147.5	375105	375401	173	474	14
76.4	513732	513954	1	257	14
197.19	541343	541804	1	474	14
193.94	542565	543026	1	474	14
193.17	573470	573927	1	474	14
285.56	613318	613788	1	474	14
4.16	636386	636302	1	98	14
9.03	350475	350430	39	85	14
151.65	321881	321473	1	412	14
119.19	269911	269558	1	474	14
309.5	185860	185388	1	474	14
0.27	65209	65311	392	474	15
1.64	158568	158698	89	268	15
0.02	303728	303803	196	288	15
2.0	423287	423341	410	474	15
89.77	593111	592815	183	474	15
308.48	476327	475865	1	474	15
36.21	472045	471699	1	326	15
196.82	469809	469490	173	474	15
8.99	429515	429446	19	85	15
0.49	297244	297194	413	474	15
4.42	210046	209947	375	474	15
7.66	154433	154333	402	474	15
94.39	89641	89272	102	474	15
7.35	58178	58107	400	474	15
275.82	412979	413414	1	474	16
186.73	607014	606566	1	474	16
295.22	557726	557261	1	474	16
0.05	488284	488187	223	326	16
1.46	444533	444383	223	474	16
2.77	425179	425114	272	333	16
1.05	173041	172974	18	83	16
0.44	167621	167554	18	83	16
3.01	147166	147107	196	249	16
187.1	121187	120813	87	474	16
44.53	83982	83606	1	370	16
195.51	81176	80800	87	474	16
13.51	80011	79928	1	88	16
13.67	65406	65323	1	88	16
7.79	19007	18926	1	85	16
0.18	68410	68445	386	423	17
0.4	214143	214205	124	204	17
0.26	333835	333887	414	474	17
2.49	348937	348988	221	277	17
1.9	355580	355606	446	474	17
59.92	424830	425027	1	201	17
366.24	425945	426410	1	474	17
66.39	457345	457542	1	201	17
362.54	458460	458926	1	474	17
352.39	520939	521412	1	474	17
3.28	587146	587219	5	75	17
13.55	590599	591004	1	367	17
9.67	597988	598212	1	105	17
8.9	603823	604055	1	105	17
3.66	614078	614120	178	214	17
0.7	621608	621677	44	126	17
5.22	637038	637124	1	75	17
13.49	643022	643450	1	367	17
137.88	660430	660726	181	474	17
19.29	677298	677514	1	220	17
265.39	677958	678413	1	474	17
6.24	507483	507422	407	474	17
5.91	383946	383872	1	74	17
324.88	256938	256481	1	474	17
0.5	204085	204037	274	323	17
29.45	153588	153400	1	166	17
270.14	153329	152913	66	474	17
152.51	47692	48078	1	396	18
303.47	48990	49439	1	474	18
0.15	136027	136058	439	474	18
212.67	248775	249240	1	474	18
5.05	293901	293931	445	474	18
33.79	298839	298977	1	149	18
345.98	299530	299998	1	474	18
0.56	304306	304335	1	34	18
1.58	369925	369944	454	474	18
3.86	449438	449511	1	97	18
212.89	477543	477906	124	474	18
54.42	487630	487907	1	329	18
180.9	488073	488339	220	474	18
0.13	526118	526194	388	474	18
166.29	571156	571489	124	474	18
170.79	581140	581605	1	474	18
10.15	597330	597424	363	457	18
319.72	610434	610896	1	474	18
100.09	656261	656559	1	474	18
88.58	665629	666000	1	366	18
291.36	667728	668175	1	474	18
2.61	691004	691069	194	283	18
5.59	665909	665815	363	457	18
122.61	641697	641394	1	474	18
168.15	597607	597139	1	474	18
0.14	585899	585843	414	474	18
10.15	581419	581325	363	457	18
13.26	449785	449565	66	329	18
13.26	445333	445113	66	329	18
186.07	444947	444681	220	474	18
177.9	280747	280331	54	474	18
362.09	246798	246326	1	474	18
1.35	242722	242655	414	474	18
1.84	240097	240073	447	474	18
29.82	186429	186228	1	282	18
27.71	182126	181925	1	282	18
99.83	171349	171193	320	474	18
98.0	169873	169717	320	474	18
216.85	164681	164366	147	450	18
270.95	157492	157097	94	474	18
316.56	87400	86964	1	474	18
213.98	73360	72904	1	474	18
2.34	65400	65316	1	85	18
264.74	25820	25312	1	474	18
134.75	174356	174572	276	474	19
134.75	199340	199556	276	474	19
126.8	200403	200612	276	474	19
129.85	204559	204763	276	474	19
0.52	208833	208906	1	81	19
102.1	298082	298418	1	373	19
86.9	299540	299827	1	474	19
101.84	325756	326094	1	373	19
104.64	336397	336733	1	373	19
74.84	383464	383733	1	474	19
76.09	435422	435710	1	474	19
70.59	492927	493247	1	474	19
94.92	500327	500758	1	474	19
95.19	526604	526925	1	474	19
185.44	552649	552971	164	474	19
0.76	572058	572119	413	474	19
2.54	664266	664323	113	178	19
285.55	693747	694230	1	474	19
172.68	701530	701069	1	474	19
1.86	663486	663357	368	474	19
102.52	639362	639041	1	474	19
22.54	581180	581110	403	474	19
186.93	570396	570070	164	474	19
103.79	565809	565487	1	474	19
5.07	531565	531498	19	85	19
1.9	443635	443545	58	156	19
1.9	439748	439658	58	156	19
1.71	277112	277058	374	426	19
105.72	269546	269210	1	373	19
122.4	268092	267809	1	474	19
11.78	194316	194223	383	474	19
0.28	191180	191140	1	45	19
0.56	133898	133654	1	474	19
2.11	14941	14710	404	474	20
125.1	148543	148895	1	457	20
0.08	150909	150946	359	395	20
131.09	207861	208221	1	474	20
134.21	218810	219176	1	474	20
138.85	242884	243250	1	474	20
5.95	460626	460690	408	474	20
173.18	476209	476606	1	474	20
188.34	539242	539612	1	474	20
4.51	565595	565621	439	474	20
2.61	640705	640723	455	474	20
0.08	646260	646339	160	298	20
50.81	713953	714313	1	366	20
127.18	718168	718528	1	474	20
19.85	643073	642851	1	216	20
147.74	642285	641964	1	474	20
73.91	615415	615127	78	370	20
260.95	614291	613925	1	474	20
99.78	585827	585470	1	370	20
263.93	584533	584157	1	474	20
1.52	464370	464289	1	85	20
3.01	265341	265260	389	474	20
18.07	251120	250805	50	474	20
0.2	156488	156444	1	47	20
2.2	25550	25616	403	474	21
187.92	48491	48886	1	408	21
0.39	86128	86159	34	67	21
17.21	103606	103698	371	474	21
7.87	216602	216709	124	258	21
1.89	233711	233759	31	83	21
0.73	432895	432942	365	414	21
349.42	514157	514636	1	474	21
0.04	575153	575191	298	331	21
1.12	635253	635322	403	474	21
353.35	617734	617259	1	474	21
145.3	586113	585658	1	474	21
1.43	377875	377814	409	474	21
2.34	221799	221724	290	361	21
0.83	159443	159401	1	44	21
0.1	12073	12055	455	474	21
1.41	280133	280159	442	474	22
118.78	304477	304831	1	370	22
288.79	307093	307516	1	474	22
297.02	344580	345015	1	474	22
299.33	353921	354360	1	474	22
1.0	513574	513728	412	474	22
310.89	609450	609902	1	474	22
0.73	613950	613817	135	311	22
4.11	579785	579678	411	474	22
225.43	549206	548760	1	474	22
306.51	541578	541126	1	474	22
26.93	279143	279030	348	474	22
189.77	271314	271026	191	474	22
198.93	266741	266459	1	326	22
287.3	265217	264794	1	474	22
168.72	246599	246317	191	474	22
62.01	246244	245875	1	474	22
121.54	217058	216691	1	474	22
0.12	195558	195471	1	97	22
283.25	73153	72722	1	474	22
266.95	68680	68261	1	474	22
0.98	11434	11379	26	85	22
1.97	239843	239908	422	474	23
0.71	335962	335990	442	474	23
24.7	351239	351448	1	212	23
2.27	405645	405673	1	33	23
40.18	429303	429538	1	214	23
311.62	430021	430464	1	474	23
331.38	563569	564011	1	474	23
3.72	634559	634625	15	85	23
126.61	703722	704170	1	474	23
11.83	712125	712194	1	76	23
128.66	778610	778388	265	474	23
249.93	753081	752602	1	474	23
0.02	675486	675401	87	178	23
48.75	632439	632168	1	474	23
40.98	631855	631622	1	214	23
308.74	631140	630707	1	474	23
114.08	608436	607989	1	474	23
0.17	486318	486299	446	474	23
6.44	370047	369911	1	111	23
348.73	318764	318304	1	474	23
100.77	292066	291493	1	474	23
340.2	284483	284023	1	474	23
1.99	262234	262189	1	49	23
220.94	240324	240014	160	474	23
97.13	185927	185555	1	474	23
0.41	133191	133150	427	474	23
1.65	129048	129011	432	474	23
122.83	87111	86156	130	474	23
148.12	73704	72632	1	474	23
1.99	64192	64147	1	49	23
113.69	111014	111380	1	370	24
13.33	112387	112482	50	155	24
13.33	146571	146666	50	155	24
112.3	149346	149714	1	370	24
10.23	150721	150816	50	155	24
177.42	153329	153615	191	474	24
73.41	154158	154473	1	322	24
5.99	164963	165130	118	387	24
144.81	206727	207082	50	474	24
1.08	506008	506152	1	98	24
2.43	710369	710433	404	474	24
7.49	730591	730662	15	87	24
0.82	752949	753023	409	474	24
1.07	686299	686270	444	474	24
9.86	668278	668213	21	87	24
11.84	642471	642410	407	474	24
198.8	495925	495443	1	474	24
0.03	349631	349542	379	474	24
0.81	341298	341237	328	403	24
7.01	331834	331736	1	95	24
0.14	273906	273833	400	474	24
1.94	162397	162300	106	254	24
3.71	159541	159438	99	254	24
1.94	152920	152823	106	254	24
0.8	89617	89555	401	474	24
30.82	228842	229104	1	249	25
356.44	229698	230159	1	474	25
165.81	355159	355635	1	474	25
0.82	430699	430758	363	427	25
5.54	567854	567939	382	474	25
3.3	586260	586305	19	63	25
138.71	698279	698732	1	474	25
0.63	878271	878304	19	51	25
2.57	692527	692463	410	474	25
96.65	587229	586804	1	474	25
2.35	443680	443610	166	295	25
135.63	430986	430545	1	438	25
0.82	355446	355387	363	427	25
0.44	295000	294983	1	36	25
346.58	263630	263175	1	474	25
33.76	261653	261391	1	249	25
346.48	260795	260338	1	474	25
278.45	82492	82053	1	474	25
0.14	59174	59093	1	85	25
272.7	30536	30097	1	474	25
5.36	2543	2500	419	474	25
26.39	114440	114579	244	399	26
2.49	171073	171120	411	474	26
123.65	221965	222238	195	474	26
1.75	225023	225059	119	159	26
0.05	252056	252111	75	136	26
0.54	429771	429793	1	26	26
113.45	483447	483908	1	474	26
0.18	487498	487550	408	474	26
3.79	487830	487896	407	474	26
221.3	499518	500024	1	474	26
9.21	524315	524401	1	85	26
0.76	604684	604726	112	159	26
0.76	605444	605486	112	159	26
37.09	681627	681808	1	195	26
345.12	682473	682936	1	474	26
82.97	684896	685161	215	474	26
162.94	924780	925104	181	474	26
243.67	934129	934604	1	474	26
2.22	943931	943992	36	74	26
156.71	957964	958284	181	474	26
0.86	940358	940255	407	474	26
2.54	759155	759107	415	474	26
0.98	536512	536457	407	474	26
21.73	499744	499696	206	258	26
1.75	266887	266851	119	159	26
3.49	189082	188964	1	159	26
2.5	125819	125605	1	159	26
18.98	114286	114223	399	474	26
169.58	109070	108772	164	447	26
7.14	101095	101004	1	98	26
0.16	85956	85875	194	277	26
42.54	12384	12192	242	474	26
6.94	2499	2429	26	105	26
141.02	1758	1344	1	474	26
9.86	21219	21287	1	74	27
4.23	79916	79964	420	474	27
2.02	106778	106824	413	474	27
49.44	128524	128709	187	371	27
357.84	130598	131061	1	474	27
2.64	144262	144351	1	74	27
9.86	144776	144844	1	74	27
3.56	176775	176833	21	83	27
52.33	287367	287707	1	352	27
236.78	288871	289366	1	474	27
39.82	300905	301109	1	216	27
188.16	303271	303586	182	474	27
3.77	368583	368670	175	268	27
185.39	653632	654003	112	474	27
159.94	672777	673072	181	474	27
229.04	681907	682364	1	474	27
1.79	894169	894226	407	474	27
0.21	1069958	1070027	15	85	27
12.22	1032224	1032146	394	474	27
0.92	905399	905324	183	293	27
257.91	879773	879324	1	474	27
36.79	879180	879079	378	474	27
2.49	841692	841620	45	127	27
23.95	833773	833475	1	369	27
134.96	830447	830179	181	428	27
213.17	746198	745729	1	474	27
0.45	742892	742821	19	87	27
226.77	695878	695422	1	474	27
0.56	557913	557886	446	474	27
354.51	514478	514013	1	474	27
353.94	493469	493004	1	474	27
148.46	489017	488807	276	474	27
206.41	473257	472797	1	474	27
107.84	407831	407402	1	474	27
78.2	388687	388270	1	474	27
0.89	346491	346439	414	474	27
12.31	167576	167514	1	74	27
109.13	64941	64640	181	474	27
20.91	62602	62532	400	474	27
15.98	58701	58626	1	82	27
118.67	39	314	169	474	28
185.25	69295	69719	1	474	28
106.95	84830	85164	1	373	28
22.32	86297	86732	1	474	28
2.19	292343	292370	445	474	28
14.5	420217	420284	399	474	28
154.86	444766	445089	68	474	28
158.74	526218	526548	68	474	28
139.56	529549	529770	246	450	28
159.81	533412	533653	246	474	28
146.34	548639	549088	1	474	28
194.8	853717	854156	1	474	28
0.85	864841	864869	442	474	28
1.91	1078607	1078667	403	474	28
3.65	1161297	1161352	412	474	28
0.93	1157635	1157602	390	427	28
278.18	1120788	1120319	1	474	28
157.02	993225	992763	1	474	28
320.58	810315	809848	1	474	28
7.09	789508	789475	438	474	28
318.61	766478	766017	1	474	28
1.07	624409	624354	210	267	28
2.94	611297	611175	88	202	28
1.53	608398	608345	1	61	28
0.36	496981	496921	347	404	28
1.04	476682	476616	403	474	28
4.34	435471	435435	433	474	28
2.04	326149	326100	385	435	28
2.17	243449	243385	410	474	28
92.57	203108	202810	160	436	28
222.55	136053	135604	1	474	28
3.57	77095	77211	389	474	29
2.37	166175	166208	1	44	29
324.72	500744	501201	1	474	29
297.66	551669	552127	1	474	29
184.43	584548	584864	166	474	29
302.8	609796	610253	1	474	29
56.21	622022	622415	1	305	29
156.13	622769	623005	1	256	29
9.71	968116	968167	418	474	29
81.93	991584	991740	320	474	29
0.21	1023850	1023940	162	259	29
0.21	1025674	1025752	407	474	29
47.6	1052486	1052700	1	219	29
93.13	1104723	1105010	158	474	29
63.86	1125950	1126116	279	433	29
270.47	1146260	1146682	1	433	29
180.98	1172935	1172619	166	474	29
269.63	1137489	1137067	1	433	29
16.01	1124098	1124045	414	474	29
116.25	1093814	1093543	153	474	29
1.19	1057202	1057054	135	262	29
3.39	931699	931635	1	69	29
42.98	926466	926350	356	474	29
45.01	921231	921018	1	243	29
87.12	920381	920222	320	474	29
2.2	913110	913061	19	69	29
8.23	866669	866553	107	243	29
49.48	862985	862772	1	243	29
81.3	862134	861982	320	474	29
38.85	859580	859469	355	474	29
75.59	822866	822709	320	474	29
126.73	770538	770080	1	474	29
262.7	739954	739476	1	474	29
261.22	736217	735737	1	474	29
63.13	630418	630016	1	305	29
169.4	628976	628676	166	474	29
1.55	534560	534531	442	474	29
0.08	330463	330417	112	162	29
0.08	324706	324660	112	162	29
28.91	317808	317599	1	214	29
293.98	317128	316671	1	474	29
127.38	132908	132625	197	474	29
2.16	39653	39587	1	81	29
271.63	26621	26143	1	474	29
4.03	21815	21751	1	76	29
4.03	16264	16200	1	76	29
0.67	260990	261026	420	460	30
4.13	340276	340362	368	474	30
145.66	380348	380760	1	474	30
99.14	506959	507283	1	369	30
85.74	508364	508525	288	436	30
85.74	510845	511006	288	436	30
9.73	597761	597903	124	329	30
10.54	607126	607200	1	74	30
166.64	609969	610432	1	474	30
0.21	868372	868403	439	474	30
45.23	879976	880139	329	474	30
0.92	967108	967128	453	474	30
167.1	996771	997064	164	474	30
0.24	1068501	1068633	1	149	30
232.21	1069169	1069633	1	474	30
196.74	1173736	1174101	1	474	30
11.0	1199057	1199136	393	474	30
8.19	1209907	1210039	1	148	30
0.33	1239788	1239882	400	474	30
195.02	1250801	1251170	1	474	30
184.85	1255851	1256218	1	474	30
63.81	1275922	1276147	1	214	30
176.19	1276568	1276942	1	474	30
143.86	1283333	1283792	1	474	30
63.37	1299101	1299324	1	214	30
193.85	1300871	1301235	1	474	30
129.0	1348958	1348624	160	474	30
110.3	1300105	1299854	189	474	30
65.86	1258918	1258693	1	214	30
184.16	1258273	1257900	1	474	30
2.34	1108331	1108276	26	83	30
167.53	1101355	1101026	162	474	30
57.95	1092127	1091747	23	474	30
1.65	1070436	1070366	1	83	30
119.33	914812	914193	32	474	30
22.69	907684	907559	1	129	30
157.71	893630	893338	164	474	30
102.84	813799	813437	97	474	30
85.31	772736	772320	1	474	30
152.79	761531	761171	83	474	30
89.87	743894	743491	1	474	30
16.22	736614	736532	1	87	30
15.3	729069	729003	19	87	30
15.3	723301	723235	19	87	30
113.09	695149	694704	1	474	30
0.09	610963	610822	413	474	30
1.59	597865	597784	1	98	30
2.34	419319	419235	384	474	30
0.91	56480	56559	400	474	31
0.28	63555	63691	112	257	31
67.42	179891	180153	1	364	31
2.2	253841	253865	449	474	31
0.23	369062	369092	439	474	31
0.23	384223	384253	439	474	31
50.94	497753	497839	1	102	31
1.84	500248	500337	139	228	31
70.73	500657	500999	1	474	31
1.98	679005	679041	1	38	31
76.94	754729	754923	290	474	31
1.84	852669	852711	286	324	31
0.81	1069089	1069217	163	329	31
0.71	1219189	1219223	1	35	31
0.55	1454047	1454119	394	474	31
1.08	1553543	1553597	19	72	31
0.81	1575781	1575909	163	329	31
113.25	1437031	1436807	258	474	31
3.66	1414501	1414459	178	214	31
1.36	1359146	1359094	1	44	31
331.26	1349492	1349027	1	474	31
313.91	1265313	1264847	1	474	31
112.14	1211472	1211236	208	474	31
70.48	1193465	1193237	259	474	31
92.64	1178741	1178448	130	474	31
78.2	1175665	1175430	259	474	31
6.55	1156182	1156117	1	69	31
77.59	1146338	1146053	130	474	31
213.22	1129201	1128792	1	474	31
131.27	1122199	1121723	1	474	31
1.56	1094433	1094297	1	141	31
7.51	1089641	1089505	1	141	31
33.72	1062405	1062268	1	134	31
204.69	1062175	1061845	1	450	31
2.6	1056776	1056639	177	300	31
50.82	1049837	1049617	1	256	31
235.32	1006434	1006081	1	474	31
40.75	995118	994985	1	134	31
217.75	994892	994550	1	474	31
171.47	989544	989259	75	474	31
12.61	934765	934457	204	415	31
312.06	930066	929663	67	474	31
5.88	918998	918901	204	310	31
7.31	906204	906125	1	85	31
16.25	895886	895578	204	415	31
7.31	872228	872149	1	85	31
7.95	808326	808257	1	85	31
12.43	795315	795246	1	85	31
1.74	771041	771001	1	45	31
231.77	722554	722178	1	474	31
46.58	678009	677755	1	259	31
234.45	677338	676959	1	474	31
1.29	648780	648704	1	85	31
238.53	645164	644784	1	474	31
3.29	624553	624417	120	259	31
247.56	624000	623622	1	474	31
0.01	603955	603843	226	344	31
0.01	597070	596958	226	344	31
15.65	572105	571896	1	228	31
138.07	569829	569486	1	456	31
162.99	521640	521232	1	474	31
1.49	512753	512671	1	85	31
14.38	493361	493306	15	72	31
12.83	474275	474208	15	82	31
9.27	473149	473080	1	72	31
43.55	471427	471261	285	474	31
3.8	465331	465273	15	72	31
0.12	423811	423678	275	404	31
0.12	417955	417822	275	404	31
228.11	407056	406684	1	474	31
45.51	362392	362224	310	474	31
87.32	350959	350651	160	474	31
134.29	299924	299566	1	474	31
54.68	220461	220173	1	342	31
212.9	219876	219421	1	474	31
2.0	209076	208999	1	83	31
61.36	195248	194960	1	342	31
211.67	194663	194221	1	457	31
0.02	165994	165958	1	41	31
19.95	9711	9272	1	460	31
31.42	217382	217547	315	474	32
156.91	262328	262774	1	474	32
29.2	359145	359240	368	474	32
22.79	391098	391192	368	474	32
59.03	399422	399673	155	453	32
25.93	402469	402531	402	474	32
26.47	467266	467444	1	183	32
139.84	499688	500059	77	435	32
0.87	504475	504553	21	107	32
4.4	531178	531242	1	70	32
2.34	601873	602007	407	474	32
1.31	719869	719894	447	474	32
0.15	747971	748012	279	326	32
0.81	767054	767082	444	474	32
2.48	1083309	1083371	429	474	32
0.07	1151882	1151944	407	474	32
0.01	1153215	1153231	457	474	32
0.01	1154410	1154426	457	474	32
140.41	1250371	1250812	1	438	32
9.23	1302016	1302070	24	83	32
88.4	1337418	1337634	1	218	32
342.48	1337788	1338222	1	474	32
6.56	1418436	1418486	15	69	32
6.56	1427375	1427425	15	69	32
74.16	1434385	1434603	1	218	32
285.41	1434757	1435197	1	474	32
316.3	1466619	1467057	1	474	32
97.08	1570926	1571253	1	372	32
272.2	1572407	1572874	1	474	32
89.75	1563485	1563050	1	474	32
0.47	1555025	1554990	111	146	32
0.41	1512511	1512429	84	163	32
78.11	1428528	1428310	1	218	32
292.76	1428156	1427729	1	457	32
0.38	1295633	1295605	442	474	32
106.05	1258865	1258485	1	370	32
310.48	1257276	1256852	30	474	32
0.82	1250658	1250599	363	427	32
2.27	1068978	1068931	403	452	32
1.3	1065838	1065812	447	474	32
5.26	1053183	1053112	405	474	32
269.12	985680	985219	1	474	32
29.05	914370	914279	382	474	32
4.53	901343	901275	15	85	32
1.86	876424	876312	407	474	32
251.65	824633	824178	1	474	32
186.16	710819	710359	1	474	32
132.27	660965	660668	196	474	32
2.79	555830	555748	1	83	32
0.8	431541	431514	444	474	32
4.26	314381	314325	375	430	32
19.43	191088	191007	1	95	32
0.32	128557	128584	444	474	33
13.6	268302	268380	1	83	33
13.26	320855	320927	1	83	33
3.73	409946	409982	437	474	33
117.62	421027	421254	251	474	33
0.22	430072	430103	435	474	33
72.06	480001	480380	1	474	33
54.84	530094	530247	1	161	33
17.35	530508	530661	251	474	33
18.07	533304	533460	251	474	33
33.15	540629	540717	380	474	33
214.12	545119	545450	148	474	33
35.51	555954	556037	380	474	33
8.52	557982	558132	251	474	33
6.6	577114	577165	26	81	33
40.99	597555	597742	160	474	33
94.35	623326	623495	311	474	33
56.54	625144	625488	1	352	33
29.72	628196	628375	160	474	33
0.01	635574	635590	457	474	33
303.24	734066	734515	1	474	33
3.89	739293	739350	26	85	33
2.8	758589	758768	91	337	33
7.51	791303	791366	36	85	33
2.22	937341	937418	257	329	33
45.49	943995	944139	1	159	33
70.64	952704	953066	1	373	33
208.44	953640	953984	114	474	33
0.32	955899	955973	226	312	33
25.31	958289	958407	1	127	33
216.26	994360	994707	114	474	33
0.15	1000871	1000995	400	474	33
186.58	1081843	1082180	160	474	33
60.93	1164885	1165131	1	300	33
22.06	1167410	1167489	1	89	33
151.21	1168173	1168568	1	474	33
3.52	1170037	1170071	433	474	33
14.48	1220277	1220339	397	474	33
14.48	1224289	1224351	397	474	33
20.76	1242005	1242111	376	474	33
137.13	1249381	1249782	1	474	33
6.72	1252870	1252929	19	84	33
1.76	1291965	1292040	15	83	33
22.81	1299353	1299459	1	120	33
166.13	1300416	1300816	1	474	33
165.13	1344355	1344931	1	474	33
137.19	1360568	1360855	170	474	33
129.76	1469410	1469823	1	474	33
33.21	1496639	1496725	380	474	33
31.13	1485734	1485674	412	474	33
5.88	1326522	1326424	1	136	33
9.08	1302531	1302455	395	474	33
3.82	1275790	1275723	407	474	33
106.82	1238493	1238194	111	474	33
15.29	1210076	1210000	397	474	33
6.21	997984	997927	414	474	33
182.64	845504	845042	9	474	33
7.51	779475	779412	36	85	33
0.26	647372	647339	444	474	33
75.34	523170	523012	251	474	33
0.2	215867	215809	112	173	33
217.53	202643	202247	75	474	33
0.2	199712	199654	112	173	33
52.6	194893	194702	303	474	33
0.2	154840	154782	112	173	33
0.2	154134	154076	112	173	33
233.71	142623	142225	75	474	33
0.2	133603	133545	112	173	33
215.43	132075	131687	75	474	33
1.0	130893	130662	1	173	33
244.68	74501	74133	1	474	33
185.08	63202	62907	181	474	33
249.36	28209	27842	1	474	33
246.68	25596	25060	1	474	33
4.17	82409	82460	378	430	34
36.34	119868	120002	1	149	34
297.54	120558	121031	1	474	34
0.53	197635	197662	444	474	34
174.31	250654	250970	181	474	34
183.53	284211	284619	1	474	34
188.35	296935	297349	1	474	34
261.49	302251	302704	1	474	34
189.87	326116	326520	1	474	34
277.77	326933	327386	1	474	34
44.69	427400	427585	187	371	34
351.03	428114	428577	1	474	34
1.24	445223	445320	393	474	34
44.69	468709	468894	187	371	34
348.93	470783	471248	1	474	34
2.7	471643	471688	38	84	34
0.47	714444	714513	405	474	34
2.06	785833	785870	15	52	34
28.49	845015	845213	1	212	34
290.68	845746	846216	1	474	34
187.33	902285	902594	183	474	34
0.75	973230	973303	1	76	34
3.6	992878	992970	194	293	34
4.37	993720	993787	403	474	34
0.0	1200801	1200830	438	474	34
0.94	1213448	1213524	415	474	34
43.29	1319433	1319518	380	474	34
34.03	1334003	1334247	1	370	34
42.45	1334626	1334709	380	474	34
1.87	1334915	1334960	430	474	34
0.09	1357339	1357445	1	126	34
243.67	1500876	1501473	1	474	34
238.89	1516256	1516856	1	474	34
66.79	1614258	1614599	1	474	34
34.97	1635366	1635523	1	171	34
79.34	1636062	1636403	1	474	34
0.05	1685418	1685449	1	37	34
211.3	1737786	1738227	1	474	34
107.5	1849892	1850149	224	474	34
8.77	1878712	1878790	1	76	34
1.48	1958876	1958935	23	83	34
18.03	1960333	1960487	313	474	34
51.02	1964694	1964853	315	474	34
84.2	1840854	1840573	1	292	34
106.73	1838621	1838367	224	474	34
31.67	1412768	1412683	380	474	34
244.14	1376778	1376000	1	474	34
81.67	1370231	1369986	1	370	34
68.42	1357694	1357453	1	370	34
0.42	1334361	1334255	1	126	34
28.95	1239000	1238819	32	220	34
119.82	1155948	1155464	1	474	34
186.33	1144200	1143724	1	442	34
61.62	1142048	1141770	68	474	34
1.49	1118061	1118008	331	400	34
70.28	1105526	1105234	68	474	34
70.54	1067515	1067191	1	442	34
22.66	1054397	1054065	1	349	34
78.28	1053355	1052940	1	474	34
79.54	1047636	1047240	1	474	34
74.88	1007634	1007430	270	474	34
0.66	931305	931280	446	474	34
133.09	773708	773361	115	474	34
2.23	685775	685706	290	355	34
1.78	646188	646144	1	47	34
3.14	612619	612550	1	85	34
3.76	550841	550791	1	70	34
143.85	503217	502827	1	474	34
1.7	399427	399403	449	474	34
350.46	398600	398130	1	474	34
1.56	364734	364681	416	474	34
0.72	284421	284370	378	430	34
24.63	200897	200830	403	474	34
172.6	82600	82207	1	474	34
0.33	60729	60763	1	36	35
58.89	205269	205452	76	474	35
52.06	220464	220666	1	214	35
56.44	221356	221587	1	474	35
40.14	241352	241554	1	214	35
48.76	242315	242494	76	474	35
49.91	258084	258263	76	474	35
118.82	282248	282582	76	474	35
120.44	324372	324711	76	474	35
2.63	339351	339438	1	101	35
165.85	399121	399528	160	474	35
18.96	454362	454504	1	159	35
173.66	454737	455121	1	436	35
18.69	532194	532376	1	159	35
110.68	532573	532886	1	357	35
0.84	619869	619922	1	83	35
0.99	658967	659002	437	474	35
0.03	777278	777329	285	340	35
232.29	885057	885379	164	474	35
346.92	917768	918235	1	474	35
164.29	1030736	1031191	1	474	35
94.58	1185812	1186243	1	474	35
13.29	1347479	1347532	421	474	35
0.34	1406415	1406439	447	474	35
1.83	1506156	1506198	402	444	35
285.7	1513945	1514418	1	474	35
94.7	1560682	1560863	311	474	35
133.85	1569111	1569562	1	474	35
300.36	1644487	1644957	1	474	35
31.91	1767766	1768193	1	474	35
41.18	1770437	1770658	1	226	35
277.62	1771983	1772453	1	474	35
306.05	1826531	1826999	1	474	35
290.81	1857411	1857866	1	474	35
0.89	2108799	2108844	423	474	35
0.6	2255088	2255156	36	97	35
78.01	2428687	2428996	46	386	35
92.33	2429999	2430353	1	386	35
174.65	2433016	2433335	184	474	35
2.17	2520717	2520758	401	442	35
89.94	2540319	2540672	1	384	35
317.08	2541282	2541741	1	474	35
6.26	2556129	2556216	409	474	35
126.3	2579079	2579595	1	474	35
1.28	2597409	2597488	407	474	35
13.69	2599015	2599197	1	192	35
312.38	2599521	2599987	1	474	35
2.96	2671278	2671362	163	254	35
2.27	2671344	2671275	221	280	35
5.3	2616588	2616530	422	474	35
8.86	2605254	2605180	15	87	35
12.44	2598554	2598482	18	87	35
8.86	2577050	2576976	15	87	35
308.86	2526867	2526401	1	474	35
246.82	2401720	2401266	1	474	35
21.54	2288765	2288561	366	474	35
272.1	2271928	2271461	1	474	35
275.3	2259005	2258537	1	474	35
0.6	2238684	2238616	36	97	35
149.71	2179466	2178996	1	474	35
17.75	2112605	2112548	413	474	35
228.57	2109180	2108848	1	474	35
203.13	2103486	2103155	1	474	35
214.81	2077602	2077269	1	474	35
207.45	2041962	2041631	1	474	35
181.58	1989049	1988578	1	474	35
138.04	1923459	1922993	199	474	35
107.11	1906233	1905945	197	474	35
1.01	1887675	1887540	163	308	35
164.4	1395263	1394810	1	474	35
270.64	1346261	1345797	1	474	35
4.5	1189491	1189396	177	270	35
1.82	1054946	1054895	415	474	35
6.21	1044255	1044183	1	83	35
70.07	1012185	1011688	1	474	35
14.38	931037	930966	401	474	35
350.33	838203	837735	1	474	35
0.32	794495	794445	26	83	35
0.94	761322	761273	1	53	35
0.22	742764	742709	308	356	35
0.63	645025	644999	446	474	35
335.44	615704	615218	1	474	35
323.1	588368	587898	1	474	35
17.57	487623	487509	38	159	35
262.95	487267	486887	1	436	35
1.13	441476	441453	450	474	35
2.06	409262	409188	413	474	35
0.49	275115	275095	453	474	35
0.95	237149	237091	410	474	35
292.99	54221	53755	1	474	35
293.43	47826	47355	1	474	35
9.18	34333	34125	1	217	35
1.34	137479	137527	412	474	36
7.33	189066	189131	413	474	36
62.6	271823	272046	164	474	36
261.14	316720	317264	1	474	36
93.47	375098	375357	1	286	36
48.06	383673	383804	1	136	36
30.02	421011	421127	1	125	36
0.07	712876	712916	429	474	36
48.36	914239	914448	1	217	36
239.64	915616	916081	1	474	36
126.8	936366	936915	1	474	36
39.6	976273	976630	1	370	36
43.33	992683	992783	1	114	36
39.81	999391	999491	1	114	36
39.81	1005528	1005628	1	114	36
117.75	1080330	1080711	1	474	36
7.24	1095078	1095139	408	474	36
39.11	1100123	1100397	1	270	36
48.42	1102351	1102667	1	316	36
31.83	1103494	1103634	324	474	36
108.14	1125907	1126287	1	474	36
56.71	1151396	1151712	1	316	36
3.86	1151745	1151826	124	215	36
16.39	1152542	1152631	324	402	36
55.78	1212569	1212767	1	206	36
105.03	1212916	1213140	203	474	36
144.13	1277623	1277903	201	474	36
277.95	1286821	1287277	1	474	36
65.43	1302677	1302996	306	474	36
1.59	1303397	1303457	407	474	36
21.85	1337124	1337176	418	474	36
174.14	1363572	1364040	1	474	36
188.79	1447836	1448185	130	474	36
1.71	1472341	1472389	1	49	36
0.16	1578852	1578934	406	474	36
40.81	1653338	1653438	1	114	36
42.64	1661448	1661548	1	114	36
42.64	1646941	1646841	1	114	36
7.78	1642668	1642614	413	474	36
71.18	1642253	1642028	1	269	36
133.36	1609134	1608691	1	474	36
0.57	1590218	1590170	36	69	36
228.68	1551520	1551114	1	474	36
7.59	1457180	1457097	1	85	36
3.29	1395463	1395433	437	474	36
3.1	893646	893621	444	474	36
16.0	840000	839940	412	474	36
123.43	812431	811918	31	362	36
20.95	785576	785488	193	280	36
20.95	780042	779954	193	280	36
176.8	705179	704881	193	474	36
162.56	679888	679591	193	474	36
124.36	667356	666903	1	474	36
44.96	651702	651532	316	474	36
29.18	612204	612106	1	112	36
17.52	442220	442125	1	119	36
14.51	437698	437608	1	114	36
17.52	435638	435543	1	119	36
17.02	431125	431035	1	114	36
24.4	328190	328045	1	187	36
25.69	325585	325440	1	187	36
90.17	320789	320565	1	265	36
28.07	272520	272312	1	218	36
1.5	37539	37473	15	82	36
4.66	30748	30718	435	474	36
0.9	29036	29004	441	474	36

## Sheet: LbS2
bit-score	from	to	profile-from	profile-to	chromosome
5.09	24822	24852	467	497	1
427.82	35802	36407	1	497	1
1.63	69081	69167	278	365	1
0.9	84950	84984	128	155	1
405.89	86987	87597	1	497	1
20.9	146087	146179	1	79	1
347.08	169136	169650	1	403	1
10.55	185636	185692	448	497	1
1.64	195079	195111	1	39	1
0.75	218532	218588	309	353	1
1.33	194937	194874	234	371	1
12.92	139998	139849	36	497	1
109.22	127131	126903	1	180	1
4.8	121561	121515	341	374	1
1.57	109236	109192	145	210	1
166.48	66278	66011	278	497	1
431.17	47667	47055	1	497	1
6.27	24828	24787	458	497	1
198.98	1221	754	42	497	1
2.06	18266	18302	465	497	2
294.02	20173	20606	1	497	2
252.82	82254	82629	76	497	2
410.01	127426	127984	1	497	2
2.2	153272	153384	1	102	2
0.7	212311	212351	157	197	2
334.74	256903	257369	1	410	2
5.16	273075	273136	418	465	2
1.28	302373	302257	1	137	2
0.39	258282	258255	400	425	2
0.09	229969	229939	466	497	2
1.07	175049	174997	341	381	2
0.88	153130	153111	1	21	2
0.36	134886	134831	297	362	2
0.7	122523	122489	1	28	2
204.0	116028	115776	1	354	2
0.78	106796	106771	179	199	2
216.33	105879	105539	93	497	2
282.2	87402	86961	1	497	2
47.11	64270	64132	255	399	2
289.98	49795	50301	1	497	3
291.54	63889	64398	1	497	3
298.64	81568	82070	1	497	3
170.22	111211	111521	239	497	3
5.04	175101	175155	448	497	3
347.6	188062	188586	53	497	3
27.99	207262	207346	145	216	3
207.58	212100	212474	1	458	3
207.23	229725	230083	190	497	3
482.32	297028	297598	1	497	3
470.73	326264	325694	1	497	3
477.2	325467	324896	1	497	3
2.63	306188	306145	284	351	3
12.81	268498	268266	320	384	3
11.2	267772	267506	158	465	3
7.07	267463	267266	307	384	3
2.87	267130	267050	307	384	3
465.7	266403	265826	1	497	3
2.57	200950	200917	350	373	3
14.09	199505	199052	95	417	3
0.56	189786	189744	123	156	3
1.3	143199	143151	355	387	3
260.26	15574	16038	1	457	4
283.22	54653	55152	22	497	4
246.03	118424	119025	1	497	4
6.93	132679	132720	1	40	4
2.48	189184	189312	307	458	4
4.26	217402	217448	325	360	4
48.06	252977	253105	1	116	4
15.24	265805	265883	274	361	4
429.31	274397	274998	1	497	4
5.7	288836	288970	330	497	4
0.27	343977	344040	311	361	4
5.51	344537	344585	353	387	4
418.42	417521	418082	1	497	4
1.07	452265	452318	197	237	4
48.06	471856	471728	1	116	4
46.76	469889	469774	1	103	4
23.84	451262	451156	24	116	4
43.91	449089	448975	1	103	4
293.83	407642	407096	1	497	4
358.79	375199	374702	1	497	4
366.91	371880	371365	1	497	4
0.49	310267	310220	427	465	4
391.5	305357	304762	1	497	4
1.94	261051	261002	322	361	4
288.39	218043	217585	1	497	4
338.23	183121	182642	1	497	4
91.2	161700	161556	1	133	4
291.02	151191	150680	1	497	4
25.32	147181	147102	46	121	4
6.67	97162	97123	461	497	4
1.9	80529	80436	427	497	4
0.16	39365	39327	460	497	4
301.13	36951	36443	1	497	4
180.92	21429	21023	62	457	4
203.79	8473	8063	62	457	4
471.83	20490	21042	1	497	5
475.79	29906	30461	1	497	5
477.63	39664	40219	1	497	5
466.75	43292	43847	1	497	5
0.45	72690	72733	341	368	5
245.05	88886	89379	85	497	5
3.21	93990	94046	326	368	5
3.15	131169	131209	127	158	5
0.21	147037	147084	233	271	5
123.87	149735	150013	30	301	5
271.38	154346	154854	1	497	5
143.91	180886	181137	48	343	5
0.69	226529	226559	361	383	5
1.62	292388	292433	350	381	5
3.42	334541	334615	441	497	5
0.31	336865	336896	1	27	5
200.84	342976	343363	1	452	5
315.58	375198	375662	1	497	5
2.12	401650	401745	330	410	5
3.11	426044	426080	87	121	5
239.93	432894	433359	1	497	5
259.83	426179	425683	1	497	5
260.87	422988	422540	1	497	5
5.18	401907	401845	178	298	5
303.94	373315	372847	1	497	5
0.83	274957	274853	356	478	5
0.84	240826	240747	295	361	5
300.91	138370	137799	1	497	5
1.83	41012	40944	310	371	5
354.49	12297	12864	1	497	6
1.73	63287	63335	141	181	6
403.19	133273	133912	1	497	6
380.2	178339	178973	1	497	6
391.67	187650	188293	1	497	6
399.08	217523	218149	1	497	6
369.26	239801	240421	1	497	6
173.74	433519	433866	27	497	6
186.54	439865	440251	1	497	6
169.79	447398	447787	1	497	6
1.3	449004	449032	471	497	6
149.59	452828	453163	1	497	6
149.97	460721	461073	1	465	6
0.53	474806	474859	329	376	6
175.22	485728	486112	1	497	6
12.07	498286	498536	280	497	6
337.64	510747	511291	1	497	6
0.77	521914	521934	1	23	6
148.63	506405	505969	111	497	6
265.02	504708	504169	1	497	6
153.39	494442	494079	1	497	6
2.97	463500	463467	139	164	6
0.81	428190	428132	306	380	6
1.06	371965	371926	322	359	6
0.6	280495	280445	367	407	6
170.15	214100	213789	1	425	6
0.08	209122	209099	1	25	6
2.46	176412	176344	316	384	6
358.49	25087	24520	1	497	6
237.02	12663	13056	81	497	7
406.75	19978	20544	1	497	7
89.5	27090	27664	1	497	7
37.89	95057	95231	48	497	7
0.91	99154	99212	389	455	7
0.42	110753	110792	319	357	7
5.54	161557	161651	318	457	7
356.62	315868	316373	48	497	7
347.73	374857	375438	1	497	7
0.99	394143	394174	1	28	7
0.02	407804	407952	222	447	7
0.02	416502	416650	222	447	7
1.05	426823	426891	1	98	7
391.57	476088	476678	1	497	7
391.36	501939	502535	1	497	7
266.16	523933	524388	109	497	7
390.97	532951	533542	1	497	7
262.89	536514	536992	109	497	7
392.52	541116	541703	1	497	7
1.74	560732	560781	388	433	7
1.74	579530	579481	388	433	7
15.35	420911	420747	278	497	7
3.0	365488	365424	427	497	7
1.25	346800	346753	1	47	7
0.69	322802	322711	414	497	7
1.09	281369	281307	360	415	7
249.72	261324	260825	1	497	7
123.91	226936	226741	1	182	7
66.95	212891	212707	185	407	7
247.31	197114	196585	1	497	7
180.36	169972	169505	1	497	7
2.84	161324	161212	314	384	7
147.86	108398	108113	1	497	7
70.2	56659	56540	1	120	7
361.75	36581	37155	1	497	8
370.48	69658	70235	1	497	8
3.23	94414	94442	387	412	8
3.23	97131	97159	387	412	8
327.77	103305	103778	76	497	8
0.23	123652	123689	360	387	8
264.05	215736	216322	1	497	8
75.04	231668	231982	1	497	8
55.98	247946	248120	1	163	8
5.91	309576	309682	278	451	8
15.16	336004	336093	1	96	8
112.75	349915	350242	68	497	8
176.49	384151	384435	1	497	8
10.76	398195	398411	1	497	8
17.17	411042	411255	1	497	8
10.76	417837	418053	1	497	8
335.63	432934	433367	1	497	8
9.52	442473	442689	1	497	8
9.52	445623	445839	1	497	8
9.52	451081	451297	1	497	8
1.94	431892	431828	276	363	8
88.74	346905	346718	68	233	8
0.12	342092	342016	261	354	8
172.92	337729	337419	1	497	8
56.01	333432	333128	96	497	8
326.06	308425	307994	1	497	8
299.43	290037	289581	1	497	8
0.38	252908	252843	307	372	8
1.48	109257	109170	278	369	8
1.95	95736	95680	109	155	8
1.95	92976	92920	109	155	8
326.61	26524	27032	1	497	9
187.67	73766	74157	157	497	9
192.2	110802	111194	1	497	9
64.67	180761	180993	1	497	9
33.99	207210	207324	1	87	9
13.38	218470	218728	1	497	9
0.78	279401	279441	326	359	9
1.09	280055	280170	290	453	9
1.47	294866	294904	143	202	9
1.68	303114	303153	342	368	9
3.16	318512	318563	352	387	9
2.66	374614	374647	341	364	9
216.74	478107	478596	1	497	9
58.87	483771	483868	76	157	9
2.0	490817	490858	197	233	9
109.97	492194	492391	1	157	9
162.77	505444	505858	1	497	9
0.05	517819	517866	353	388	9
0.75	541095	541146	1	45	9
240.8	512902	512419	1	497	9
244.58	500491	500001	1	497	9
135.94	441982	441665	1	497	9
367.45	429359	428804	1	497	9
364.2	414452	413899	1	497	9
68.09	395134	394943	1	189	9
3.61	359621	359561	297	354	9
306.79	239100	238652	1	497	9
52.11	202252	202111	273	497	9
16.0	185034	184900	26	497	9
3.63	180156	180080	327	390	9
0.39	142732	142672	383	437	9
0.38	30847	30827	477	497	9
290.67	2772	2274	1	497	9
68.7	13719	13848	1	129	10
3.33	24366	24397	1	33	10
442.89	31142	31705	1	497	10
420.33	64321	64886	1	497	10
0.87	88482	88544	36	98	10
0.37	105016	105057	319	361	10
1.95	112782	112827	322	373	10
0.41	140748	140815	441	497	10
386.3	146024	146534	1	497	10
350.87	161839	162280	89	497	10
370.93	170526	171032	1	497	10
371.61	179599	180102	1	497	10
221.97	233012	233450	1	497	10
231.61	259248	259676	1	497	10
2.11	274044	274097	321	368	10
1.76	295290	295420	232	452	10
0.46	296247	296307	297	364	10
0.5	317474	317528	443	497	10
348.29	433924	434389	1	497	10
1.37	450732	450796	441	497	10
530.36	506719	507278	1	497	10
466.89	513596	514129	13	497	10
257.89	518838	519186	1	497	10
506.81	521836	522396	1	497	10
515.16	523580	524133	1	497	10
496.24	530970	531503	1	472	10
495.44	542761	543307	1	497	10
5.72	589760	589885	299	434	10
0.03	602944	602781	227	465	10
1.76	585185	584997	125	362	10
5.72	582265	582140	299	434	10
5.72	579353	579228	299	434	10
341.72	578008	577539	1	497	10
1.38	567964	567839	299	434	10
2.89	560106	560026	261	394	10
29.38	558625	558338	114	407	10
272.05	489615	489256	1	497	10
393.88	331619	331064	1	497	10
5.52	291817	291750	425	497	10
1.42	260189	260054	326	457	10
0.14	222505	222342	227	465	10
0.14	219588	219425	227	465	10
5.09	205033	204908	299	434	10
1.38	200481	200356	299	434	10
5.72	190389	190264	299	434	10
0.1	71321	71277	462	497	10
498.47	1555	1009	1	497	10
53.14	68877	69066	180	375	11
19.01	116248	116534	1	497	11
361.0	127351	127632	1	497	11
0.04	130725	130757	467	497	11
315.45	131125	131621	1	497	11
8.85	138904	139017	276	452	11
10.48	139039	139179	227	452	11
210.35	212665	213002	1	497	11
1.32	213236	213260	473	497	11
382.45	234354	234839	1	497	11
377.77	244012	244505	1	497	11
0.97	276133	276176	314	369	11
293.45	321381	321771	160	497	11
367.43	338740	339216	1	497	11
377.53	348480	348956	1	497	11
364.95	363977	364453	1	497	11
361.91	365723	366206	1	497	11
306.13	410608	411020	1	435	11
36.65	488043	488145	407	497	11
249.07	516430	515923	1	497	11
4.49	371621	371558	316	368	11
1.97	350128	350064	426	497	11
0.46	326908	326852	300	373	11
260.47	277574	277179	1	497	11
1.32	226854	226830	473	497	11
192.66	223592	223262	1	497	11
209.26	216497	216161	1	497	11
3.23	180528	180496	153	181	11
1.22	167906	167795	147	383	11
330.14	93217	92760	1	497	11
152.3	67695	67401	71	497	11
0.35	49490	49442	318	364	11
219.64	32985	32626	1	497	11
400.86	37954	38463	1	497	12
1.3	77505	77580	329	384	12
207.3	124193	124570	1	497	12
211.3	135768	136137	1	497	12
1.99	212156	212466	1	497	12
455.64	224328	224880	1	497	12
392.33	297623	298171	1	497	12
1.47	378901	378943	341	369	12
486.63	405111	405680	1	497	12
480.8	426330	426899	1	497	12
217.1	454750	455035	1	253	12
413.59	463931	464528	1	497	12
0.08	456814	456750	302	365	12
0.12	447011	446952	131	207	12
6.03	429901	429851	340	376	12
5.05	343472	343401	441	497	12
0.53	212154	212130	474	497	12
374.2	172759	172190	1	497	12
3.02	134354	134311	1	34	12
119.7	108407	108168	77	465	12
5.03	83086	83009	303	389	12
406.2	43537	43025	1	497	12
0.06	169038	169086	350	384	13
4.96	186945	186978	469	497	13
0.16	190567	190624	233	359	13
5.88	201975	202025	278	330	13
46.33	215253	215514	1	181	13
3.08	293308	293380	415	497	13
0.99	323501	323599	340	449	13
1.91	417407	417458	185	227	13
15.76	428156	428228	278	368	13
204.77	430392	430791	117	480	13
5.26	457915	457988	359	418	13
392.52	554053	554620	1	497	13
0.3	626387	626335	144	187	13
178.67	583563	583153	1	497	13
382.43	540950	540371	1	497	13
185.68	533244	532942	175	433	13
391.89	528607	528027	1	497	13
128.47	518216	517936	1	497	13
4.04	490226	490197	62	98	13
383.3	481055	480476	1	497	13
2.52	450465	450398	332	385	13
32.33	410022	409861	1	144	13
299.76	409822	409402	1	497	13
281.13	371818	371390	1	497	13
273.89	364609	364188	1	497	13
22.86	346512	346460	1	44	13
281.08	316136	315710	1	497	13
2.0	311228	311200	152	178	13
225.13	282891	282565	1	352	13
408.18	191378	190796	1	497	13
3.05	159967	159934	350	373	13
2.66	117741	117692	211	259	13
136.35	100471	100215	75	437	13
87.71	96797	96640	1	159	13
244.7	92895	92509	1	497	13
356.39	31071	30625	1	497	13
49.81	18454	18646	1	497	14
51.79	40513	40711	1	497	14
0.23	61502	61558	285	341	14
298.13	73603	74017	1	497	14
0.92	95913	95971	425	474	14
62.22	102755	102885	329	497	14
293.85	106520	106933	1	497	14
249.88	125416	125832	41	497	14
293.74	129111	129534	1	497	14
284.56	132714	133137	1	497	14
0.55	165864	165923	257	377	14
0.66	219171	219249	430	497	14
1.76	353040	353073	139	164	14
0.41	403866	403897	247	274	14
288.36	486822	487381	1	497	14
381.12	548858	549375	1	497	14
147.57	572980	573209	1	197	14
387.54	576160	576671	1	497	14
333.14	579266	579765	1	497	14
145.46	609948	610444	36	497	14
192.85	644336	644025	1	279	14
211.49	636389	635894	1	497	14
345.84	583769	583270	1	497	14
178.84	395876	395356	1	460	14
366.3	350537	349960	1	497	14
0.81	340123	340067	231	339	14
117.44	336420	336120	1	497	14
0.21	281195	281167	470	497	14
255.36	233478	233057	77	497	14
1.09	213197	213169	70	99	14
352.39	190406	189947	1	497	14
99.44	154906	154742	281	485	14
1.13	140747	140656	300	377	14
198.25	96712	96373	1	497	14
3.29	19024	18959	427	497	14
318.88	23405	23835	1	497	15
4.75	41689	41764	323	381	15
317.75	48618	49040	1	497	15
316.88	80242	80664	1	497	15
6.67	104189	104218	398	425	15
313.83	109523	109941	1	497	15
1.73	134888	134934	309	367	15
1.71	162993	163377	100	386	15
4.01	163769	163839	296	373	15
353.48	234387	234925	1	468	15
136.94	254233	254527	1	468	15
40.94	321629	321828	1	497	15
0.44	396433	396460	472	497	15
3.23	408725	408785	340	383	15
2.99	410394	410417	91	113	15
0.17	443097	443174	283	368	15
0.05	445374	445434	111	164	15
471.7	539387	539965	1	497	15
474.49	508682	508104	1	497	15
132.58	507486	507246	303	497	15
475.92	502724	502141	1	497	15
327.18	429539	429053	1	497	15
2.61	413464	413409	272	358	15
112.83	404655	404413	257	497	15
93.76	376506	376275	184	497	15
36.17	375531	375334	1	184	15
122.36	349490	349281	1	497	15
130.22	335665	335458	1	497	15
0.95	196469	196427	387	421	15
0.93	121539	121451	298	384	15
332.37	84939	84515	1	497	15
328.54	68563	68132	1	497	15
325.43	14975	14547	1	497	15
339.01	11895	11462	1	497	15
0.86	142741	142815	433	497	16
0.42	198216	198393	308	452	16
0.42	198960	199137	308	452	16
0.32	200759	200838	308	365	16
0.42	204440	204617	308	452	16
3.73	256319	256381	302	362	16
0.47	259448	259489	341	368	16
0.09	297629	297728	340	434	16
7.81	376563	376705	161	386	16
7.5	381186	381327	162	386	16
7.81	389727	389869	161	386	16
5.21	392357	392518	109	386	16
4.11	404788	404886	296	377	16
28.62	411303	411371	1	65	16
261.56	416323	416667	1	497	16
1.58	540992	541041	307	360	16
0.91	598843	598914	328	397	16
1.41	611752	611781	469	497	16
0.23	639825	639845	1	23	16
317.95	667507	666944	1	497	16
439.49	616280	615711	1	497	16
372.71	606565	606058	51	478	16
261.75	557240	556765	1	497	16
226.61	488477	488126	1	497	16
242.58	444726	444379	1	497	16
101.59	398087	397689	1	329	16
0.86	361812	361783	469	497	16
166.58	355428	355165	263	497	16
434.44	312975	312420	15	497	16
462.78	263710	263134	1	497	16
0.11	174353	174309	220	258	16
435.86	173063	172481	1	497	16
435.43	167643	167062	1	497	16
439.7	142646	142064	1	497	16
404.36	80012	79497	1	497	16
438.08	65407	64860	1	497	16
314.8	62553	62121	107	497	16
358.74	42137	41672	81	497	16
386.93	23036	22488	1	497	16
387.88	19008	18460	1	497	16
10.41	31287	31425	281	453	17
369.21	128838	129311	36	497	17
269.85	270626	271044	1	497	17
73.7	290327	290560	123	434	17
22.55	291085	291251	131	497	17
1.18	312725	312773	1	39	17
308.77	334119	334562	1	497	17
380.16	429108	429665	1	497	17
2.2	513769	513826	324	368	17
1.56	575049	575126	325	383	17
392.85	587140	587658	1	497	17
373.88	590590	591101	1	497	17
360.07	597979	598442	1	399	17
404.86	603822	604358	1	497	17
351.48	616486	617053	1	497	17
389.8	637037	637560	1	497	17
384.19	643013	643545	1	497	17
316.02	680469	681008	1	468	17
271.11	469970	469569	1	355	17
407.67	383954	383415	1	497	17
138.28	340941	340711	1	298	17
87.63	296025	295836	1	497	17
198.85	288378	287981	76	497	17
128.27	277274	276994	1	497	17
4.28	242013	241976	1	32	17
370.33	199269	198697	1	497	17
370.25	144208	143716	1	497	17
355.43	137652	137185	36	497	17
382.83	127489	126981	1	497	17
375.45	126208	125720	1	497	17
380.45	107527	107032	1	497	17
417.18	80442	79905	1	497	17
340.92	55248	54791	26	497	17
2.67	49368	49309	400	465	17
2.67	44470	44411	400	465	17
2.67	35254	35195	400	465	17
2.67	1516	1457	400	465	17
2.0	29326	29350	471	497	18
443.92	119652	120236	1	497	18
0.61	148163	148189	473	497	18
419.38	163810	164355	1	497	18
55.33	250705	250871	341	497	18
4201.0	278531	279126	1	497	18
49.49	309205	309277	1	67	18
398.35	379762	380255	29	497	18
384.46	384000	384493	29	497	18
433.62	417855	418373	1	497	18
437.76	476519	477040	1	497	18
0.27	504140	504186	266	343	18
209.24	510162	510531	1	497	18
410.42	529643	530138	1	497	18
459.57	624076	624656	1	497	18
478.21	635809	636382	1	497	18
477.36	638325	638883	1	486	18
463.46	607200	606620	1	497	18
445.33	605357	604846	56	497	18
0.2	596375	596332	456	497	18
52.85	451464	451289	48	205	18
413.85	439520	439033	1	497	18
408.99	433686	433206	1	497	18
0.08	351398	351366	1	33	18
0.67	346445	346400	209	259	18
0.09	341740	341699	365	412	18
162.71	232343	231857	66	497	18
428.62	223845	223296	1	497	18
162.13	196950	196392	1	497	18
1.49	182392	182339	229	295	18
425.46	174470	173928	1	497	18
399.7	171172	170632	1	497	18
404.4	169696	169156	1	497	18
415.55	149051	148508	1	497	18
5.34	110615	110566	342	377	18
448.01	101681	101093	1	497	18
444.95	78748	78136	1	497	18
165.65	77669	77399	274	497	18
430.13	65403	64798	1	497	18
6.6	112085	112126	155	190	19
0.28	114406	114451	455	497	19
508.32	173157	173712	1	497	19
421.07	208827	209326	1	497	19
446.38	230671	231177	1	497	19
50.09	295508	295872	1	497	19
53.01	327055	327236	178	497	19
53.01	337701	337882	178	497	19
94.21	345905	346245	212	497	19
444.0	392733	393256	1	497	19
468.56	441819	442336	1	497	19
469.94	445697	446214	1	497	19
0.11	528141	528162	1	24	19
290.25	594149	594561	1	497	19
313.55	624458	624866	1	354	19
285.64	625732	626143	1	497	19
290.66	629512	629923	1	497	19
343.69	644561	645050	1	497	19
25.36	650295	650398	416	497	19
182.29	675941	676300	84	497	19
266.92	686159	686597	1	497	19
276.77	691623	692065	1	497	19
298.2	752888	752406	74	497	19
4.22	723958	723867	414	497	19
348.49	658875	658384	1	497	19
206.95	650370	650032	1	354	19
337.92	597353	596858	1	497	19
427.1	534503	533984	1	497	19
419.26	531586	531060	1	497	19
4.61	466565	466532	365	390	19
313.99	448746	448377	1	497	19
0.45	349746	349676	404	458	19
1.34	217160	217090	319	368	19
207.76	152613	152362	1	497	19
199.96	144102	143852	1	497	19
202.83	133904	133652	1	497	19
8.35	110237	110102	353	497	19
329.73	74544	74143	1	497	19
321.26	70374	69983	1	497	19
308.3	50668	50262	1	497	19
315.08	33879	33476	1	497	19
347.32	45796	46359	1	497	20
316.64	62100	62577	1	497	20
224.25	74605	74957	1	497	20
1.94	106648	106670	1	21	20
314.23	111321	111848	1	497	20
212.53	114559	114982	1	497	20
270.86	250317	250795	1	476	20
118.47	330326	330680	1	497	20
151.11	342739	343096	1	497	20
148.07	351299	351653	1	497	20
229.12	417468	417919	1	497	20
129.83	449934	450260	34	497	20
136.54	456479	456827	1	497	20
124.79	478311	478667	1	497	20
4.07	509837	509910	388	455	20
2.27	548051	548178	350	465	20
1.74	700532	700483	388	433	20
187.73	664146	663896	290	497	20
358.48	619875	619307	1	497	20
15.38	415426	415158	235	497	20
1.26	414938	414782	1	158	20
211.6	384863	384518	1	497	20
266.83	337973	337613	1	497	20
147.76	329311	329116	1	170	20
188.24	179119	178778	1	422	20
230.7	145294	144874	1	497	20
333.91	53790	53313	1	497	20
501.02	12376	12934	1	497	21
6.8	14449	14822	1	497	21
491.7	48951	49511	1	497	21
76.97	86095	86261	1	153	21
354.05	104819	105376	1	497	21
0.11	116315	116356	383	417	21
367.5	233680	234187	1	497	21
339.77	258672	259143	1	497	21
1.69	266892	266933	319	361	21
365.57	269118	269626	1	497	21
330.74	286364	286840	1	497	21
339.91	293520	293991	1	497	21
378.84	360193	360781	1	497	21
219.8	378325	378666	1	304	21
0.54	447723	447762	316	353	21
3.08	494780	494833	348	386	21
357.25	513002	513520	1	497	21
368.48	517487	518011	1	497	21
206.18	590127	590391	267	497	21
11.91	593196	593261	1	63	21
1.14	660844	660889	455	497	21
196.12	681499	681821	1	497	21
206.13	684568	684853	1	497	21
187.65	689686	689970	1	497	21
197.17	700954	701241	1	497	21
2.27	706349	706398	396	446	21
2.27	709310	709359	396	446	21
380.95	723846	724356	1	497	21
2.72	704726	704658	359	417	21
230.13	669149	668827	1	497	21
207.19	644002	643677	1	497	21
391.65	620665	620131	1	497	21
6.98	612516	612450	1	74	21
11.54	593310	593272	1	31	21
32.54	562956	562892	1	68	21
293.89	538484	538092	1	395	21
234.59	505679	505262	1	497	21
241.74	502205	501799	1	497	21
275.98	477873	477401	18	497	21
1.66	415548	415479	278	365	21
20.79	415282	415093	273	479	21
0.72	268589	268559	469	497	21
360.03	241756	241249	1	497	21
332.19	240371	239909	1	497	21
63.77	216717	216454	1	258	21
318.02	212746	212282	1	497	21
330.0	195866	195357	1	497	21
346.1	190151	189670	1	497	21
1.98	178426	178381	322	384	21
0.75	101705	101677	467	497	21
0.57	75368	75323	330	364	21
1.98	2228	2281	325	383	22
187.63	299905	300139	258	497	22
362.67	326429	326928	1	497	22
189.45	330249	330474	1	197	22
269.64	354379	354995	1	497	22
319.86	567592	568099	1	497	22
235.81	587328	587618	1	263	22
1.38	602260	602294	463	497	22
413.71	637343	637898	1	497	22
2.89	648641	648578	318	395	22
2.29	648203	647986	131	395	22
0.15	634712	634687	473	497	22
449.69	478573	478025	1	497	22
424.22	466139	465601	1	497	22
491.7	292452	291937	1	497	22
486.53	277666	277153	1	497	22
493.27	269286	268773	1	497	22
323.29	243517	243017	1	497	22
1.38	200642	200611	83	113	22
333.61	182867	182373	1	497	22
334.58	176819	176327	1	497	22
313.79	168882	168398	1	471	22
326.29	168230	167745	1	497	22
328.05	157796	157304	1	497	22
138.59	97958	97636	1	497	22
144.56	72712	72393	1	497	22
152.11	68251	67937	1	497	22
325.35	27928	27358	1	497	22
337.64	11455	10911	1	497	22
287.95	55998	56445	22	497	23
295.86	76822	77292	1	497	23
297.98	87185	87649	1	497	23
297.72	110282	110747	1	497	23
5.04	138192	138254	447	497	23
444.06	155521	156105	1	497	23
438.81	163957	164542	1	497	23
205.39	197585	198026	117	497	23
113.12	203815	203969	361	497	23
0.04	206141	206163	474	497	23
60.0	217103	217268	1	158	23
103.08	363374	363540	356	497	23
530.09	481447	481998	1	497	23
370.42	498822	499254	55	497	23
498.89	502425	502981	1	497	23
440.51	512107	512590	1	497	23
1.02	604418	604651	1	497	23
108.93	607771	607943	1	155	23
192.88	624616	624925	1	497	23
68.7	634552	634682	1	131	23
270.52	712118	712686	1	497	23
77.64	777775	777657	1	110	23
173.27	721693	721356	1	497	23
2.02	693082	693057	1	25	23
171.06	680143	679838	30	497	23
186.3	666132	665815	1	497	23
0.96	620619	620533	380	455	23
1.23	544585	544516	422	497	23
1.19	536413	536376	460	497	23
0.4	496156	496098	329	376	23
520.66	486848	486298	1	497	23
123.46	477043	476860	330	497	23
532.64	441563	441006	1	497	23
524.01	424453	423902	1	497	23
192.25	394927	394611	1	497	23
185.23	391951	391638	1	497	23
204.3	387170	386854	1	497	23
164.16	370051	369774	1	461	23
169.08	348682	348366	1	497	23
0.12	344028	343979	302	342	23
249.79	314845	314434	1	497	23
263.97	295963	295557	1	497	23
298.31	246564	246123	1	497	23
289.48	230494	230062	1	497	23
0.98	217261	217231	247	274	23
268.74	191747	191274	1	497	23
286.7	104348	103881	1	497	23
3.31	78195	78160	161	191	23
7.02	72670	72631	460	497	23
197.34	6947	6413	1	497	23
83.75	3070	2658	122	480	23
481.9	25158	25706	1	497	24
474.65	29534	30085	1	497	24
370.89	91391	91931	1	497	24
362.99	107391	107925	1	497	24
3367.0	114450	115002	1	497	24
309.77	126268	126815	1	497	24
1.45	129383	129422	324	354	24
304.86	133274	133825	1	497	24
294.68	151054	151476	1	426	24
326.58	157628	158127	1	497	24
2.29	164938	165223	142	469	24
326.61	166645	167148	1	497	24
169.29	269562	269855	1	249	24
190.19	272466	272921	1	497	24
481.04	371045	371606	1	497	24
481.04	373657	374218	1	497	24
0.31	382113	382157	351	381	24
188.65	411691	412043	1	497	24
2.23	425800	425842	89	129	24
35.52	439611	439711	1	174	24
154.84	441346	441690	1	497	24
162.6	496861	497088	1	200	24
36.95	555143	555243	1	174	24
27.58	557644	557747	1	197	24
157.18	559366	559710	1	497	24
1.13	564658	564681	474	497	24
103.69	575273	575540	102	497	24
391.46	581580	582145	1	497	24
1.04	592989	593038	323	361	24
2.5	612439	612515	323	376	24
0.23	639014	639081	432	497	24
395.79	726204	726732	1	497	24
234.79	730572	730881	1	306	24
253.51	757370	757738	1	497	24
6.47	761830	761874	451	497	24
3.25	763477	763534	341	374	24
393.35	736926	736403	1	497	24
6.91	727687	727653	1	42	24
232.11	698195	697827	1	497	24
356.64	681479	680976	1	497	24
85.82	668297	668139	1	186	24
365.81	658660	658134	1	497	24
385.8	637662	637078	1	497	24
408.12	615511	614953	1	497	24
400.05	598036	597472	1	497	24
155.55	576977	576633	1	497	24
169.62	561174	560803	1	497	24
57.8	553697	553478	1	437	24
242.77	542591	542203	1	470	24
186.25	537181	536862	1	401	24
240.65	527493	527114	1	497	24
0.82	489268	489204	443	497	24
0.37	484958	484925	244	273	24
111.14	443073	442775	74	497	24
3.04	435182	435122	435	497	24
0.26	392705	392677	263	291	24
1.64	197505	197464	438	479	24
302.04	187959	187449	1	497	24
219.79	93097	92789	1	319	24
7.77	85690	85783	269	368	25
2.48	119590	119696	392	497	25
481.86	197957	198502	1	497	25
470.99	208296	208854	1	497	25
3.06	520856	520942	333	452	25
371.53	586239	586789	1	472	25
541.47	665937	666508	1	497	25
543.82	686457	687033	1	497	25
387.69	711842	712355	1	497	25
427.89	728409	728935	1	497	25
348.61	731938	732496	1	497	25
469.29	802974	803577	1	497	25
454.49	840515	841116	1	497	25
449.48	878249	878845	1	497	25
1.98	919523	919576	325	383	25
1.67	859520	859452	303	367	25
5.54	808705	808622	162	237	25
1.86	803965	803889	431	487	25
463.97	786956	786353	1	497	25
559.41	659070	658492	1	497	25
1.43	637528	637439	94	174	25
551.16	632931	632358	1	497	25
0.19	604110	604061	340	373	25
0.92	563539	563467	250	309	25
214.87	519241	518897	70	497	25
285.7	512983	512652	1	309	25
435.05	510858	510344	1	497	25
456.0	504457	503933	1	497	25
397.89	498350	497820	1	497	25
3.51	464286	464236	368	411	25
1.15	455989	455936	308	355	25
1.27	384925	384857	431	497	25
0.46	382700	382635	278	363	25
3.87	364698	364562	296	497	25
370.0	341026	340519	1	497	25
350.89	248952	248384	1	497	25
0.38	242030	241993	464	497	25
307.39	120315	119863	1	371	25
0.26	83228	83199	42	73	25
319.27	59177	58616	1	497	25
105.97	51030	50789	284	487	25
295.11	26474	25902	1	497	25
24.18	2342	2213	291	415	25
0.97	15965	16004	462	497	26
31.28	41289	41359	1	63	26
31.28	45180	45250	1	63	26
487.27	224836	225430	1	497	26
1.57	233736	233791	329	368	26
0.1	233909	233988	222	367	26
446.69	358275	358864	1	497	26
0.7	398348	398379	460	497	26
0.08	461103	461124	69	89	26
368.47	467264	467842	1	497	26
25.94	524306	524659	1	497	26
306.47	553787	554230	101	497	26
163.26	558659	558938	101	497	26
319.07	565497	565927	1	497	26
340.36	604513	605000	1	497	26
268.39	605353	605758	73	497	26
349.63	609173	609659	1	497	26
345.08	627949	628391	1	497	26
358.17	633871	634315	1	497	26
1.44	642147	642173	164	187	26
346.74	650833	651274	1	497	26
404.32	724700	725206	1	497	26
405.11	730741	731246	1	497	26
2.2	820127	820217	1	79	26
218.98	920338	920712	19	497	26
224.5	923603	923996	1	497	26
210.74	943930	944303	16	497	26
198.19	962633	963025	1	497	26
196.72	973804	974133	1	388	26
7.77	841489	841447	323	362	26
0.37	659179	659094	378	455	26
268.33	513032	512679	1	497	26
0.04	435826	435777	329	371	26
1.84	369597	369562	225	316	26
493.48	267072	266477	1	497	26
64.51	221586	221437	1	149	26
490.84	207692	207096	1	497	26
478.01	189186	188592	1	497	26
503.79	166939	166341	1	497	26
1.79	145841	145820	1	24	26
524.92	125827	125232	1	497	26
16.73	114682	114603	1	74	26
515.72	101103	100512	1	497	26
293.77	45548	44994	1	497	26
288.5	41643	41108	1	497	26
52.83	32250	32089	343	497	26
437.43	21216	21734	1	497	27
391.54	78613	79156	1	497	27
367.39	83623	84105	1	497	27
375.32	88659	89140	1	497	27
182.53	144256	144562	1	292	27
457.68	144773	145296	1	497	27
309.58	176759	177169	1	497	27
331.65	181583	181995	1	497	27
0.45	272371	272422	1	51	27
298.26	300332	300878	1	497	27
0.64	317533	317572	339	364	27
242.27	365129	365564	23	497	27
1.02	412929	412954	1	27	27
217.46	419957	420429	1	497	27
160.38	526863	527161	40	323	27
397.04	584394	584990	1	497	27
459.02	634332	634943	1	497	27
135.07	640542	640742	1	187	27
432.61	673700	674300	1	497	27
465.16	684508	685107	1	497	27
248.91	721366	721790	1	497	27
2.66	723818	723845	467	497	27
1.91	829371	829401	467	497	27
0.09	1051695	1051743	451	497	27
411.25	1069922	1070487	1	497	27
2.11	1046017	1045955	285	357	27
2.8	1003404	1003303	223	367	27
347.26	982090	981542	1	497	27
187.39	928597	928293	1	497	27
148.48	913709	913426	1	497	27
172.73	903136	902867	1	497	27
304.64	900578	900122	49	497	27
0.16	896569	896526	40	99	27
171.19	892554	892255	201	497	27
163.4	888262	888004	1	497	27
1.44	842759	842719	364	394	27
233.2	766875	766442	1	497	27
235.43	742908	742470	1	497	27
2.83	687701	687614	342	405	27
1.5	659980	659947	468	497	27
0.37	605577	605517	110	159	27
319.2	518253	517728	1	497	27
430.12	486156	485605	1	497	27
60.69	475940	475808	376	497	27
427.55	444678	444134	1	497	27
0.77	429904	429861	341	368	27
132.44	404464	404240	1	294	27
274.07	397199	396753	1	497	27
266.27	391199	390754	1	497	27
262.17	379519	379074	1	497	27
275.77	359417	358961	1	497	27
314.43	167588	167174	1	497	27
144.09	128451	128245	1	497	27
430.92	106660	106131	1	497	27
391.04	103549	103060	40	497	27
433.22	58704	58184	1	497	27
401.65	54560	54040	1	497	27
445.19	45296	44777	1	497	27
225.64	33823	33509	96	497	27
354.84	36937	37492	1	497	28
148.85	110446	110633	341	497	28
138.6	115516	115691	344	497	28
7.21	169944	170011	320	375	28
343.03	301561	301988	1	368	28
25.5	505800	505912	390	497	28
402.29	521743	522326	1	497	28
216.55	536408	536719	240	497	28
446.15	540268	540870	1	497	28
308.18	596864	597363	1	497	28
1.34	610691	610800	325	451	28
1.34	610918	611027	325	451	28
0.25	617277	617296	476	497	28
2.85	653398	653444	330	364	28
2.43	754541	754616	431	497	28
235.01	848828	849294	1	497	28
362.81	893847	894395	1	497	28
67.38	926796	927057	55	497	28
63.25	946284	946651	1	497	28
63.24	951417	951772	1	497	28
22.72	996829	997038	55	453	28
317.98	1011479	1011879	55	497	28
4.04	1060009	1060155	316	458	28
1.24	1118055	1118112	445	497	28
431.46	1137395	1136829	1	497	28
430.15	1099965	1099399	1	497	28
1.24	983669	983616	318	356	28
0.79	871189	871109	303	383	28
266.0	854614	854160	1	477	28
216.23	842845	842510	48	398	28
293.26	834827	834355	1	497	28
9.19	811028	810905	1	222	28
318.56	797983	797580	1	497	28
318.58	786019	785604	1	497	28
17.3	767194	767068	1	222	28
252.63	617213	616847	119	497	28
378.01	609907	609423	1	497	28
418.91	554937	554378	1	459	28
26.85	522210	522156	365	408	28
0.28	443569	443524	410	452	28
421.92	400836	400255	1	497	28
0.13	378943	378896	158	255	28
19.51	357286	357195	1	497	28
399.96	273948	273379	1	497	28
269.52	169825	169297	1	497	28
300.85	132643	132205	1	436	28
139.66	122033	121825	254	497	28
140.41	118960	118785	342	497	28
0.24	84751	84795	379	416	29
0.72	191167	191199	378	405	29
6.75	268050	268087	361	389	29
416.93	283434	283937	1	497	29
354.31	337965	338422	1	423	29
295.14	354915	355310	1	497	29
463.66	363605	364135	1	497	29
437.7	374996	375533	1	497	29
405.8	439551	440098	1	497	29
2.33	441671	441787	341	497	29
405.05	497730	498243	1	497	29
411.05	517530	518041	1	497	29
45.55	624876	624976	400	497	29
315.54	760605	761052	1	497	29
0.46	804627	804678	109	158	29
411.04	866825	867381	1	497	29
408.63	891971	892540	1	497	29
445.46	969342	969890	24	497	29
419.93	973235	973810	1	497	29
442.39	975803	976385	1	497	29
420.67	1008087	1008658	1	497	29
421.17	1041174	1041743	1	497	29
417.94	1059948	1060509	1	497	29
351.74	1087667	1088105	1	497	29
363.2	1091903	1092343	1	497	29
2.23	1125559	1125633	1	78	29
447.91	1183131	1183701	1	497	29
188.08	1162329	1162022	1	279	29
467.98	967198	966625	1	497	29
431.66	966507	965929	1	497	29
23.31	962189	962128	422	497	29
467.98	945714	945145	1	497	29
410.76	940454	939877	1	497	29
379.29	931711	931124	1	497	29
413.03	916770	916187	1	497	29
424.3	913134	912549	1	497	29
326.58	909783	909283	1	410	29
396.58	873878	873320	1	497	29
413.27	851768	851211	1	497	29
396.71	847283	846731	7	497	29
368.43	821291	820742	7	497	29
315.39	779394	778945	1	497	29
296.91	758307	757890	23	497	29
388.51	724840	724308	1	497	29
413.61	679400	678835	1	497	29
420.85	668000	667476	1	497	29
163.06	651889	651626	236	497	29
433.09	645840	645317	1	497	29
7.73	630418	630161	1	198	29
16.54	622147	622074	430	497	29
0.23	522808	522778	1	29	29
452.99	332332	331805	1	497	29
437.52	330617	330086	1	497	29
441.53	324860	324336	1	497	29
6.75	283827	283790	361	389	29
413.3	268443	267941	1	497	29
289.63	194752	194308	1	497	29
4.23	141870	141816	329	368	29
190.81	121835	121409	62	497	29
291.16	90589	90138	1	497	29
431.48	39662	39126	1	497	29
460.98	21824	21293	1	497	29
462.73	16273	15741	1	497	29
458.82	100607	101181	1	497	30
446.84	112692	113231	1	497	30
0.48	222437	222473	458	497	30
137.77	259357	259625	71	368	30
0.08	273736	273830	273	356	30
328.27	339885	340366	1	497	30
6.82	352894	352945	317	365	30
320.66	366358	366833	1	497	30
325.26	373920	374393	1	497	30
386.39	388638	389233	1	497	30
400.97	404210	404790	1	497	30
309.45	423867	424332	98	497	30
3.39	501329	501446	1	77	30
414.09	521762	522326	1	497	30
394.8	524305	524871	1	497	30
401.82	563343	563905	1	497	30
19.25	584984	585190	1	497	30
18.01	607118	607323	1	497	30
19.09	618982	619177	1	497	30
446.36	671317	671874	1	497	30
467.47	679505	680068	1	497	30
462.57	694143	694695	1	497	30
2.11	996235	996264	470	497	30
416.69	1089116	1089700	1	497	30
96.87	1169784	1170332	1	497	30
421.6	1204483	1205049	1	497	30
0.12	1303401	1303441	165	209	30
183.1	1335442	1335044	181	497	30
1.98	1315427	1315374	325	383	30
292.82	1282780	1282213	1	497	30
1.14	1269885	1269766	353	497	30
423.47	1210705	1210138	1	497	30
9.36	1170201	1170143	331	378	30
0.5	1168894	1168871	1	26	30
411.33	1108352	1107779	1	497	30
411.88	1104428	1103850	1	497	30
378.71	1075457	1074907	1	464	30
397.58	1070444	1069894	1	469	30
410.26	1060330	1059740	1	497	30
289.14	974858	974422	1	497	30
295.52	957176	956744	1	497	30
283.27	930107	929529	1	497	30
2.11	894157	894128	470	497	30
302.04	814547	814021	1	497	30
301.08	801235	800707	1	497	30
412.84	736617	736066	1	469	30
430.25	729088	728512	1	497	30
414.38	723320	722747	1	497	30
30.63	695149	695044	1	97	30
0.22	668707	668668	341	367	30
0.36	614599	614566	470	497	30
403.71	438071	437508	1	497	30
0.99	378373	378346	472	497	30
2.02	363386	363341	454	497	30
1.04	338666	338618	1	46	30
431.45	321698	321133	1	497	30
430.28	304860	304293	1	497	30
225.95	275591	275218	119	497	30
203.72	235097	234814	1	278	30
275.58	145560	145028	1	497	30
435.89	120708	120140	1	497	30
455.05	117100	116531	1	497	30
396.15	37046	36446	1	497	30
157.99	255	14	1	295	30
335.22	4057	4614	1	497	31
242.36	63449	63793	65	497	31
1.45	86119	86163	133	180	31
2.31	88019	88054	37	68	31
8.72	144980	145467	1	497	31
27.56	229776	229828	450	497	31
3.79	305464	305531	1	74	31
3.79	315841	315908	1	74	31
347.89	440379	440938	1	497	31
331.95	496324	496889	1	497	31
333.91	499229	499793	1	497	31
288.82	568932	569483	1	497	31
139.13	580028	580330	1	281	31
1.69	811171	811212	47	73	31
1.15	814331	814422	217	307	31
0.44	896243	896341	272	398	31
5.67	919507	919579	367	457	31
0.44	935122	935220	272	398	31
270.54	1004897	1005317	1	367	31
0.56	1098442	1098469	473	497	31
2.24	1173941	1173966	467	497	31
0.01	1186114	1186143	473	497	31
1.46	1187943	1188012	271	353	31
433.08	1238779	1239340	1	497	31
445.49	1260771	1261326	1	497	31
0.93	1315642	1315694	451	497	31
188.14	1434952	1435391	1	497	31
6.73	1454030	1454120	385	497	31
269.6	1517553	1518057	1	497	31
277.94	1553516	1553966	1	400	31
404.15	1595302	1595865	1	497	31
0.45	1573050	1573013	329	359	31
0.16	1473460	1473429	173	197	31
196.9	1443423	1442991	1	497	31
351.89	1412108	1411542	1	497	31
428.22	1350360	1349822	1	497	31
433.38	1343284	1342747	1	497	31
313.27	1315496	1315063	1	406	31
325.14	1306276	1305843	1	406	31
379.6	1302926	1302403	1	497	31
377.32	1296044	1295521	1	497	31
14.44	1287680	1287644	462	497	31
395.75	1228164	1227601	1	497	31
55.74	1204908	1204741	341	487	31
44.68	1200708	1200546	341	487	31
166.32	1156195	1155747	1	380	31
223.04	1103473	1103154	72	497	31
230.73	1094441	1094044	1	497	31
258.83	1089649	1089232	1	497	31
215.4	1072561	1072228	61	497	31
403.29	1054932	1054371	1	497	31
407.92	988060	987499	1	497	31
296.52	983007	982500	1	497	31
272.68	981254	980901	190	497	31
289.74	976410	975903	1	497	31
203.93	961526	961195	1	497	31
288.27	943568	943172	1	497	31
284.52	926087	925691	1	497	31
462.12	906207	905674	1	497	31
0.47	876762	876728	467	497	31
462.12	872231	871698	1	497	31
304.47	857030	856554	1	497	31
403.8	808333	807788	1	497	31
411.62	795322	794777	1	497	31
323.51	759203	758758	1	497	31
386.78	755523	754997	1	497	31
2.31	732830	732792	375	406	31
402.03	689237	688723	1	497	31
3.85	651478	651443	249	280	31
334.15	648790	648225	1	497	31
321.32	626804	626327	46	497	31
353.2	609621	609065	1	497	31
210.03	581240	580772	1	497	31
37.92	570358	570286	1	73	31
314.74	512756	512223	1	497	31
446.51	493381	492810	1	497	31
1.58	485835	485774	311	361	31
437.61	474294	473711	1	497	31
436.94	473158	472577	1	497	31
456.27	465350	464774	1	497	31
1.73	435073	435009	322	410	31
1.73	427105	427041	322	410	31
1.73	420878	420814	322	410	31
3.82	415452	415415	462	497	31
3369.0	376035	375590	1	497	31
304.74	334883	334342	13	497	31
311.95	293503	292945	1	497	31
352.93	252202	251652	1	497	31
55.38	229773	229696	421	497	31
404.69	209078	208523	1	497	31
1.7	180549	180504	329	366	31
310.51	127084	126677	1	364	31
47.9	70100	70000	407	497	31
305.04	16107	15546	1	497	31
4.7	51376	51403	469	497	32
331.2	55590	56179	1	497	32
403.39	89049	89593	1	497	32
335.84	212180	212716	1	497	32
52.86	239398	239526	378	497	32
471.0	248625	249195	1	497	32
461.23	266979	267553	1	497	32
6.48	273775	273826	374	407	32
177.42	338251	338591	1	497	32
194.22	362223	362570	1	497	32
183.49	374049	374396	1	497	32
254.41	422344	422788	117	497	32
325.95	463992	464616	1	497	32
270.75	504446	504937	1	376	32
349.34	531175	531788	1	497	32
7.47	595853	595988	237	447	32
382.18	651482	652084	1	497	32
0.4	744524	744578	445	497	32
0.03	753621	753660	462	497	32
233.84	830836	831239	1	497	32
7.81	847655	847758	137	361	32
160.6	917139	917363	311	497	32
391.76	952529	953120	1	497	32
5.92	1102154	1102243	301	375	32
2.69	1124806	1124856	459	497	32
5.14	1194459	1194508	451	497	32
433.54	1210147	1210651	1	497	32
417.39	1301997	1302508	1	497	32
0.06	1309876	1309923	48	91	32
242.82	1418421	1418787	1	497	32
247.48	1427360	1427726	1	497	32
116.82	1437392	1437613	293	478	32
363.1	1518869	1519443	1	497	32
342.46	1555419	1556016	1	497	32
353.63	1567108	1567659	1	497	32
268.2	1574762	1574293	1	497	32
3.66	1287110	1287073	1	37	32
440.85	1235326	1234818	1	497	32
401.57	1035426	1034821	1	497	32
398.05	1008077	1007476	1	497	32
382.11	967794	967209	1	497	32
410.63	901356	900790	1	497	32
274.02	892441	891963	1	497	32
12.27	813664	813625	394	428	32
375.58	807631	807102	1	497	32
407.67	799546	798999	1	497	32
397.2	783207	782663	36	485	32
427.84	780141	779541	1	497	32
433.14	776818	776232	1	497	32
431.67	774392	773799	1	497	32
419.05	761679	761105	1	497	32
416.13	758533	757959	1	497	32
439.88	741279	740689	1	497	32
421.65	734131	733554	1	497	32
330.55	671087	670484	1	497	32
250.83	606824	606295	36	497	32
335.83	598312	597719	1	497	32
357.44	555833	555215	1	497	32
215.66	319214	318867	1	497	32
301.14	186970	186425	1	497	32
0.89	174669	174648	1	24	32
394.69	144285	143741	1	497	32
407.85	137689	137150	1	497	32
385.06	101719	101204	1	497	32
0.12	68415	68381	1	28	32
403.16	63724	63176	1	497	32
314.3	62724	62312	118	497	32
386.68	47268	46722	1	497	32
394.67	35018	34484	1	497	32
2.18	15960	15902	279	354	32
313.64	9669	10241	1	497	33
434.34	104569	105143	1	497	33
0.96	267086	267107	471	497	33
492.71	268299	268866	1	497	33
497.43	320846	321413	1	497	33
346.63	341592	342100	1	497	33
154.75	361962	362202	41	303	33
268.02	368195	368596	77	497	33
352.74	371471	371981	1	497	33
336.35	384410	384923	1	497	33
421.5	432107	432672	1	497	33
111.91	439686	439882	330	497	33
247.56	457552	457940	1	497	33
6.3	519969	520423	1	497	33
0.77	523304	523349	416	456	33
298.2	545480	545960	1	497	33
410.42	577092	577648	1	497	33
342.32	611120	611665	1	497	33
449.18	653988	654522	1	497	33
286.56	686800	687212	1	497	33
0.03	711693	711732	1	41	33
482.14	724027	724554	1	497	33
217.66	734522	734817	215	497	33
473.72	739272	739811	1	497	33
469.45	749567	750089	1	497	33
0.14	757538	757579	1	39	33
1.27	758411	758515	257	369	33
490.13	782275	782809	1	497	33
482.35	791288	791823	1	497	33
436.87	838505	839020	1	497	33
279.61	861100	861422	197	497	33
379.29	882581	883168	1	497	33
290.41	893742	894194	1	383	33
2.9	964703	964811	319	387	33
155.56	994727	995004	1	497	33
436.76	1012773	1013300	1	497	33
0.64	1029593	1029662	443	497	33
384.05	1089975	1090538	1	497	33
335.55	1092914	1093480	1	497	33
199.46	1129491	1129893	45	497	33
185.86	1150524	1150930	45	497	33
221.06	1229768	1230025	1	276	33
401.64	1252856	1253365	1	497	33
408.42	1266375	1266890	1	497	33
340.37	1291953	1292459	1	497	33
445.95	1380595	1381183	1	497	33
260.64	1455740	1456225	55	497	33
247.89	1497226	1496729	1	452	33
0.55	1450938	1450873	313	375	33
0.06	1359615	1359585	349	369	33
446.96	1353300	1352706	1	497	33
3.3	1167284	1167240	462	497	33
4.79	1105010	1104923	136	221	33
392.45	1071952	1071393	1	497	33
102.13	1016807	1016623	341	497	33
203.39	997107	996823	1	497	33
1.56	950254	950219	330	357	33
2.21	856925	856887	276	319	33
437.36	836682	836169	1	497	33
469.16	779490	778956	1	497	33
1.84	691677	691619	443	497	33
6.0	655232	655172	297	368	33
0.65	634306	634240	328	391	33
0.65	633922	633856	328	391	33
0.65	633538	633472	328	391	33
0.65	633154	633088	328	391	33
0.65	632770	632704	328	391	33
0.65	632386	632320	328	391	33
0.77	557848	557803	416	456	33
0.77	533171	533126	416	456	33
0.46	499892	499763	325	421	33
356.6	476510	475935	1	497	33
0.11	387205	387164	453	497	33
1.78	333117	333036	247	366	33
303.55	216024	215582	1	497	33
370.97	199892	199409	1	497	33
379.66	197106	196625	1	497	33
367.84	195474	195000	1	497	33
2.87	186036	186003	1	34	33
343.27	184738	184312	46	497	33
302.08	155018	154635	1	417	33
392.8	154313	153830	1	497	33
362.7	133772	133299	1	497	33
382.67	130896	130416	1	497	33
437.14	80986	80412	1	497	33
120.77	53469	53182	1	497	33
296.89	51301	50782	1	497	33
323.64	40307	39789	1	497	33
0.05	28801	28749	144	187	33
1.35	55947	56000	1	43	34
376.63	74048	74580	1	497	34
1.83	108469	108535	1	74	34
0.64	217103	217144	192	228	34
390.92	224952	225474	1	497	34
2.04	279377	279426	1	48	34
383.39	279763	280352	1	497	34
427.73	300964	301488	1	497	34
425.76	302722	303243	1	497	34
448.61	347624	348146	1	497	34
458.98	378139	378661	1	497	34
456.48	405035	405577	1	497	34
0.43	468369	468415	1	50	34
402.51	471611	472126	1	497	34
332.88	519729	520164	1	497	34
317.1	524216	524653	1	497	34
399.15	545415	545922	1	497	34
13.92	590373	590437	441	497	34
477.09	649128	649648	1	497	34
439.44	660660	661175	1	497	34
396.51	752539	753047	16	497	34
423.94	765864	766396	1	497	34
413.92	785822	786357	1	497	34
2.93	832611	832660	1	41	34
390.63	872113	872677	1	497	34
274.26	917962	918463	1	497	34
384.52	973221	973802	1	497	34
25.53	990630	990783	76	356	34
260.36	1003509	1003999	1	497	34
471.05	1262888	1263460	1	497	34
2.82	1488362	1488487	316	467	34
3.74	1522568	1522597	469	497	34
421.37	1545380	1545930	1	497	34
356.64	1599303	1599845	1	483	34
296.02	1692164	1692712	1	497	34
394.85	1713566	1714082	1	497	34
369.51	1740528	1741045	1	497	34
397.38	1752858	1753370	1	497	34
376.03	1785829	1786342	1	497	34
395.89	1818488	1818971	1	497	34
368.37	1856642	1857146	1	497	34
0.94	1868330	1868366	40	78	34
353.21	1871813	1872336	1	497	34
351.47	1878711	1879225	1	497	34
165.98	1882545	1882889	1	497	34
430.01	1916689	1917249	1	497	34
426.47	1919168	1919728	1	497	34
282.77	1958859	1959370	1	497	34
389.38	1774034	1773521	1	497	34
357.48	1619838	1619277	1	497	34
4.42	1502326	1502225	329	497	34
234.34	1466966	1466415	1	497	34
301.42	1412653	1412175	1	497	34
406.39	1387463	1386893	1	497	34
289.17	1375970	1375490	1	497	34
242.72	1320020	1319523	1	452	34
470.75	1303842	1303275	1	497	34
472.95	1269884	1269312	1	497	34
485.39	1233977	1233410	1	497	34
1.83	1178599	1178518	319	382	34
365.48	1166511	1165952	1	497	34
166.32	1105073	1104562	36	497	34
202.49	1063375	1063009	173	497	34
316.04	1049901	1049360	1	497	34
315.74	1027014	1026472	1	497	34
0.6	990674	990622	400	452	34
164.96	903074	902840	1	223	34
0.85	872186	872130	1	41	34
399.83	832677	832117	1	497	34
471.99	635340	634822	1	497	34
345.74	629149	628711	1	497	34
403.97	614330	613864	64	497	34
51.63	590376	590270	398	497	34
480.44	584625	584107	1	497	34
374.57	557204	556752	1	497	34
163.34	482542	482321	1	497	34
164.43	468636	468421	1	497	34
144.09	427327	427121	1	497	34
144.09	422620	422414	1	497	34
249.58	387034	386653	1	497	34
0.18	244222	244140	326	437	34
0.57	134199	134177	475	497	34
420.88	117713	117155	1	497	34
1.35	74388	74335	1	43	34
323.33	56216	55757	73	497	34
344.17	20969	20424	1	497	34
92.07	15580	15217	161	497	34
358.11	3300	2772	1	497	34
0.06	82666	82763	231	362	35
0.06	86171	86268	231	362	35
438.08	139597	140129	1	480	35
408.47	235148	235713	1	497	35
21.11	257193	257263	1	70	35
376.5	322747	323309	1	497	35
355.39	327244	327795	1	487	35
3.26	357776	357798	475	497	35
318.79	368178	368710	19	497	35
358.44	415446	415978	1	497	35
355.62	417068	417601	1	497	35
286.87	427088	427530	1	411	35
192.58	452421	452813	1	451	35
221.74	461672	462111	1	497	35
202.99	475794	476234	1	497	35
43.82	491516	491803	1	497	35
36.56	505263	505548	1	497	35
31.69	511443	511661	1	497	35
211.09	607012	607405	1	497	35
1.63	774485	774527	341	369	35
426.88	851595	852094	1	497	35
346.97	947844	948420	1	497	35
260.89	961447	961916	1	497	35
271.47	964694	965034	187	497	35
1.25	985602	985647	462	497	35
322.76	992608	993180	1	497	35
286.63	1003904	1004335	1	497	35
12.55	1008069	1008111	1	41	35
408.08	1032006	1032555	1	497	35
297.44	1100658	1101138	61	497	35
2.65	1198233	1198260	147	172	35
1.75	1294401	1294445	353	386	35
0.51	1318020	1318042	474	497	35
1.08	1349253	1349310	444	497	35
4.72	1367235	1367304	359	417	35
408.5	1412004	1412536	1	497	35
405.4	1418021	1418553	1	497	35
387.93	1464926	1465463	1	497	35
466.05	1538483	1539030	1	497	35
0.8	1563088	1563148	210	367	35
357.33	1582432	1582958	1	497	35
379.53	1614315	1614820	1	497	35
319.14	1678055	1678603	1	497	35
259.7	1766609	1767111	1	497	35
297.58	1777599	1778104	1	497	35
307.95	1795700	1796216	1	497	35
291.64	1800646	1801153	1	497	35
323.35	2164022	2164576	8	497	35
325.91	2172276	2172848	1	497	35
302.13	2255070	2255624	1	497	35
1.9	2327976	2328008	269	298	35
3.22	2375082	2375114	470	497	35
17.45	2507498	2507536	1	40	35
355.51	2646644	2646141	1	497	35
361.74	2631958	2631451	1	497	35
369.82	2605267	2604691	1	497	35
388.21	2598569	2597992	1	497	35
266.1	2583049	2582642	155	497	35
383.2	2577123	2576486	1	497	35
439.08	2526308	2525746	1	497	35
432.21	2493242	2492682	1	497	35
444.86	2436260	2435692	1	497	35
393.36	2394591	2394035	1	497	35
397.09	2342772	2342218	1	497	35
230.46	2287636	2287099	1	497	35
5.63	2272312	2272276	28	69	35
5.63	2259389	2259353	28	69	35
275.08	2238702	2238153	1	497	35
0.06	2226220	2226195	110	134	35
342.48	2183248	2182685	1	497	35
372.94	2127995	2127432	1	497	35
308.86	2111687	2111164	48	497	35
366.59	2106352	2105781	1	497	35
270.81	2074009	2073455	1	497	35
289.31	2005563	2005005	1	497	35
1.33	1994423	1994389	199	228	35
290.99	1976228	1975670	1	497	35
2.89	1964256	1964175	311	376	35
312.3	1933041	1932490	1	497	35
0.01	1706731	1706638	413	497	35
381.46	1636912	1636393	1	497	35
1.8	1541306	1541225	418	497	35
456.42	1521907	1521352	1	497	35
1.09	1511123	1511085	387	417	35
412.94	1407033	1406493	1	497	35
7.86	1346831	1346771	172	221	35
4.69	1341852	1341785	1	74	35
435.09	1302916	1302348	1	497	35
7.12	1240853	1240746	294	382	35
345.89	1160700	1160244	81	497	35
347.51	1136685	1136198	1	497	35
339.07	1127708	1127227	1	497	35
381.46	1087039	1086491	1	497	35
404.91	1044264	1043706	1	497	35
12.7	955652	955568	317	399	35
12.7	954519	954435	317	399	35
12.7	953402	953318	317	399	35
1.03	931144	931114	465	497	35
165.93	814696	814530	78	225	35
484.5	813964	813410	1	497	35
380.48	796128	795648	14	497	35
476.2	794516	793970	1	497	35
469.41	750686	750142	1	497	35
2.88	709159	709077	378	497	35
337.45	648974	648396	1	497	35
1.41	616259	616176	1	105	35
180.03	602761	602394	1	497	35
232.12	599975	599577	1	360	35
208.25	590381	589993	1	497	35
205.3	582740	582350	1	497	35
0.74	454724	454645	323	383	35
304.3	339408	338816	1	497	35
473.25	102708	102162	1	497	35
450.61	95107	94559	1	497	35
444.43	74508	73967	1	497	35
1.74	1703	1654	388	433	35
1.24	29094	29162	423	497	36
422.3	50279	50815	1	497	36
304.02	212598	213143	1	497	36
301.51	236206	236664	1	497	36
406.0	288110	288648	1	497	36
413.52	296582	297116	1	497	36
280.2	301559	302012	1	497	36
403.19	307123	307672	1	497	36
1.95	321261	321317	109	155	36
1.72	323274	323335	109	217	36
409.78	342708	343246	1	497	36
393.77	348028	348564	1	497	36
352.09	353034	353610	1	497	36
357.29	369424	369988	1	497	36
4.71	381363	381947	1	497	36
376.99	400915	401458	1	497	36
51.58	518833	518981	1	216	36
173.04	623167	623574	1	497	36
1.63	782883	782943	419	497	36
444.98	810145	810717	1	497	36
0.17	905586	905719	353	497	36
419.58	966400	966967	1	497	36
410.11	973841	974409	1	497	36
419.88	977747	978315	1	497	36
330.21	1020527	1021008	1	497	36
186.07	1032184	1032536	51	497	36
284.39	1036442	1036877	39	497	36
323.95	1038507	1038978	1	497	36
180.62	1043726	1044121	1	497	36
259.42	1080757	1081284	35	497	36
248.09	1111681	1112192	1	497	36
274.76	1114496	1115050	27	497	36
268.94	1120396	1120892	27	497	36
237.59	1128434	1128926	27	497	36
250.93	1138991	1139483	27	497	36
314.67	1168767	1169314	1	497	36
216.82	1175134	1175704	1	497	36
438.68	1197950	1198514	1	497	36
35.06	1198668	1198734	421	497	36
169.18	1206377	1206626	1	216	36
444.68	1220451	1221015	1	497	36
368.4	1275767	1276289	1	497	36
311.87	1302074	1302558	85	497	36
244.68	1382493	1382994	1	497	36
241.68	1393945	1394448	1	497	36
240.4	1413335	1413832	1	497	36
392.83	1517341	1517923	1	497	36
386.36	1518614	1519194	1	497	36
1.39	1520200	1520316	353	448	36
120.37	1618472	1618264	1	170	36
352.27	1599720	1599171	1	467	36
160.74	1590233	1589928	1	497	36
0.57	1583715	1583683	364	399	36
381.48	1574085	1573521	1	497	36
1.12	1561792	1561735	279	354	36
285.85	1558211	1557788	1	497	36
3.49	1523438	1523359	412	475	36
391.18	1457183	1456592	1	497	36
221.0	1416903	1416405	1	497	36
352.62	1321607	1321034	1	497	36
174.04	1171309	1170949	1	308	36
0.33	956779	956738	459	497	36
348.13	932434	931850	1	497	36
0.72	927213	927181	1	33	36
59.63	884671	884141	1	497	36
2.46	862216	862180	78	112	36
125.43	836546	836349	1	178	36
442.61	824766	824193	1	497	36
204.3	790293	789954	210	497	36
345.03	769636	769093	1	497	36
3.65	752871	752829	457	497	36
315.45	749426	748848	1	497	36
330.79	713531	712991	1	497	36
253.09	702631	702246	149	497	36
342.74	649726	649158	1	497	36
4.37	569929	569898	359	381	36
244.86	496113	495605	1	497	36
224.11	490047	489570	44	497	36
74.33	421361	421175	1	177	36
383.26	416030	415498	1	497	36
3.23	327238	327210	387	412	36
3.23	324632	324604	387	412	36
310.35	127580	126996	1	497	36
391.73	37546	37015	8	497	36
128.08	32730	32186	1	497	36
20.59	29103	29003	410	497	36
404.45	17722	17183	1	497	36
