# Supplementary material for: Organization and evolution of two SIDER retroposon subfamilies and their impact on the Leishmania genome
Source: BMC Genomics. 2009 May 22;10:240. doi: 10.1186/1471-2164-10-240 (PMC2689281; doi:10.1186/1471-2164-10-240)
Supplement: Additional file 6 — Gene Ontology term enrichment of SIDER1- and SIDER2-associated genes in all three Leishmania species. Microsoft Excel spreadsheet displaying all results with P-values < 0.05 obtained with AmiGO term enrichment from GeneDB website (see text for details). Each tab encloses the data for one particular SIDER subgroup. [file 1471-2164-10-240-S6.xls]

## Sheet: LmS1
Biological Process
GO Term	Aspect	P-value	Sample frequency	Background frequency	Genes
GO:0015904 tetracycline transport	P	1.54e-02	2/313 (0.6%)	3/4256 (0.1%)	LmjF35.2810 LmjF35.2780
obsolete_biological_process obsolete_biological_process	P	1.83e-02	20/313 (6.4%)	166/4256 (3.9%)	LmjF15.0100 LmjF19.0580 LmjF28.1150 LmjF13.1580 LmjF29.1650 LmjF27.0730 LmjF22.0610 LmjF07.0600 LmjF06.0930 LmjF28.2510 LmjF12.0670 LmjF36.0750 LmjF35.3060 LmjF36.5380 LmjF32.2910 LmjF35.5390 LmjF26.1970 LmjF26.0660 LmjF25.0120 LmjF23.0550
GO:0042759 long-chain fatty acid biosynthetic process	P	2.93e-02	2/313 (0.6%)	4/4256 (0.1%)	LmjF14.0640 LmjF14.0670
GO:0001676 long-chain fatty acid metabolic process	P	2.93e-02	2/313 (0.6%)	4/4256 (0.1%)	LmjF14.0640 LmjF14.0670
GO:0046677 response to antibiotic	P	2.93e-02	2/313 (0.6%)	4/4256 (0.1%)	LmjF35.2810 LmjF35.2780
GO:0006464 protein modification process	P	2.93e-02	39/313 (12.5%)	393/4256 (9.2%)	LmjF05.0390 LmjF13.1580 LmjF26.0040 LmjF32.1810 LmjF22.0610 LmjF36.0080 LmjF28.2000 LmjF22.0490 LmjF35.2610 LmjF36.2050 LmjF14.1410 LmjF36.5300 LmjF36.1530 LmjF26.2570 LmjF07.0880 LmjF31.1070 LmjF36.5370 LmjF09.0470 LmjF35.3060 LmjF33.1030 LmjF32.2910 LmjF36.0600 LmjF35.5390 LmjF25.2340 LmjF07.0900 LmjF36.1520 LmjF35.1730 LmjF36.4550 LmjF29.2720 LmjF23.0550 LmjF36.4700 LmjF35.5010 LmjF29.2150 MRK…
GO:0006629 lipid metabolic process	P	3.69e-02	15/313 (4.8%)	124/4256 (2.9%)	LmjF13.0200 LmjF18.1330 LmjF14.0640 LmjF19.1350 LmjF06.0650 LmjF29.1450 LmjF27.1590 LmjF29.1280 LmjF32.2870 LmjF30.2350 LmjF24.2110 LmjF35.0040 LmjF14.0670 LmjF35.3020 LmjF33.3270
GO:0006512 ubiquitin cycle	P	3.99e-02	6/313 (1.9%)	35/4256 (0.8%)	LmjF13.1580 LmjF22.0610 LmjF35.3060 LmjF32.2910 LmjF35.5390 LmjF23.0550
GO:0043687 post-translational protein modification	P	4.98e-02	29/313 (9.3%)	289/4256 (6.8%)	LmjF05.0390 LmjF26.0040 LmjF32.1810 LmjF28.2000 LmjF22.0490 LmjF36.2050 LmjF14.1410 LmjF36.5300 LmjF36.1530 LmjF26.2570 LmjF07.0880 LmjF36.5370 LmjF09.0470 LmjF32.2910 LmjF35.5390 LmjF25.2340 LmjF07.0900 LmjF36.1520 LmjF35.1730 LmjF36.4550 LmjF29.2720 LmjF36.4700 LmjF35.5010 LmjF29.2150 MRK1 LmjF03.0350 LmjF26.2530 LmjF27.1270 LmjF22.1600
Back to top
Cellular Component
GO Term	Aspect	P-value	Sample frequency	Background frequency	Genes
GO:0016021 integral to membrane	C	2.43e-02	38/313 (12.1%)	376/4256 (8.8%)	LmjF23.0710 PAPLE22 LmjF32.1160 LmjF31.1920 LmjF36.2890 LmjF33.1310 LmjF35.2790 LmjF14.0640 LmjF19.1350 LmjF23.0380 LmjF06.0650 LmjF35.2690 LmjF35.2810 LmjF13.0670 LmjF30.2260 LmjF27.1590 LmjF31.1220 LmjF36.5520 LmjF31.2170 LmjF13.1210 LmjF35.2780 LmjF06.0310 LmjF27.1670 LmjF24.1125 LmjF27.0720 LmjF24.1580 LmjF31.2060 LmjF35.0040 LmjF25.0530 LmjF14.0670 LmjF35.4630 LmjF17.1430 LmjF11.1090 LmjF33.…
GO:0031224 intrinsic to membrane	C	2.43e-02	38/313 (12.1%)	376/4256 (8.8%)	LmjF23.0710 PAPLE22 LmjF32.1160 LmjF31.1920 LmjF36.2890 LmjF33.1310 LmjF35.2790 LmjF14.0640 LmjF19.1350 LmjF23.0380 LmjF06.0650 LmjF35.2690 LmjF35.2810 LmjF13.0670 LmjF30.2260 LmjF27.1590 LmjF31.1220 LmjF36.5520 LmjF31.2170 LmjF13.1210 LmjF35.2780 LmjF06.0310 LmjF27.1670 LmjF24.1125 LmjF27.0720 LmjF24.1580 LmjF31.2060 LmjF35.0040 LmjF25.0530 LmjF14.0670 LmjF35.4630 LmjF17.1430 LmjF11.1090 LmjF33.…
GO:0044425 membrane part	C	2.76e-02	43/313 (13.7%)	439/4256 (10.3%)	LmjF23.0710 PAPLE22 LmjF32.1160 LmjF26.2650 LmjF31.1920 LmjF36.2890 LmjF10.0310 LmjF33.1310 LmjF25.0670 LmjF35.2790 LmjF14.0640 LmjF19.1350 LmjF23.0380 LmjF06.0650 LmjF35.2690 LmjF35.2810 LmjF12.0670 LmjF13.0670 LmjF30.2260 LmjF27.1590 LmjF31.1220 LmjF36.5520 LmjF31.2170 LmjF13.1210 LmjF35.2780 LmjF36.1150 LmjF06.0310 LmjF27.1670 LmjF24.1125 LmjF27.0720 LmjF24.1580 LmjF31.2060 LmjF35.0040 LmjF25.…
Back to top
Molecular Function
GO Term	Aspect	P-value	Sample frequency	Background frequency	Genes
GO:0015520 tetracycline:hydrogen antiporter activity	F	1.54e-02	2/313 (0.6%)	3/4256 (0.1%)	LmjF35.2810 LmjF35.2780
GO:0042895 antibiotic transporter activity	F	1.54e-02	2/313 (0.6%)	3/4256 (0.1%)	LmjF35.2810 LmjF35.2780
GO:0015307 drug:hydrogen antiporter activity	F	1.54e-02	2/313 (0.6%)	3/4256 (0.1%)	LmjF35.2810 LmjF35.2780
GO:0008493 tetracycline transporter activity	F	1.54e-02	2/313 (0.6%)	3/4256 (0.1%)	LmjF35.2810 LmjF35.2780
GO:0016857 racemase and epimerase activity, acting on carbohydrates and derivatives	F	1.54e-02	2/313 (0.6%)	3/4256 (0.1%)	LmjF33.2300 LmjF35.3680
GO:0016298 lipase activity	F	1.59e-02	5/313 (1.6%)	21/4256 (0.5%)	LmjF13.0200 LmjF29.1280 LmjF36.5960 LmjF35.0040 LmjF35.3020
GO:0042578 phosphoric ester hydrolase activity	F	1.62e-02	14/313 (4.5%)	102/4256 (2.4%)	LmjF36.6480 LmjF11.1010 LmjF19.1350 LmjF25.2030 MBAP LmjF36.2050 LmjF36.1150 LmjF36.5370 LmjF09.0470 LmjF36.5960 LmjF35.0040 LmjF31.2920 LmjF26.2530 LmjF22.1600
GO:0030170 pyridoxal phosphate binding	F	1.69e-02	6/313 (1.9%)	29/4256 (0.7%)	LmjF33.1330 LmjF28.0200 LmjF05.1110 LmjF32.2640 LmjF06.0310 LmjF30.2350
GO:0048037 cofactor binding	F	2.21e-02	14/313 (4.5%)	106/4256 (2.5%)	LmjF33.1330 LmjF28.0200 LmjF05.1110 LmjF27.0730 LmjF12.1140 LmjF06.0930 LmjF33.2300 LmjF32.2640 LmjF28.2510 LmjF07.0880 LmjF06.0310 LmjF36.5380 LmjF30.2350 LmjF36.6560
GO:0004620 phospholipase activity	F	2.37e-02	3/313 (1.0%)	9/4256 (0.2%)	LmjF36.5960 LmjF35.0040 LmjF35.3020
GO:0016791 phosphatase activity	F	2.42e-02	12/313 (3.8%)	87/4256 (2.0%)	LmjF36.6480 LmjF11.1010 LmjF19.1350 LmjF25.2030 MBAP LmjF36.2050 LmjF36.1150 LmjF36.5370 LmjF09.0470 LmjF31.2920 LmjF26.2530 LmjF22.1600
GO:0004839 ubiquitin activating enzyme activity	F	2.93e-02	2/313 (0.6%)	4/4256 (0.1%)	LmjF35.3060 LmjF23.0550
GO:0009922 fatty acid elongase activity	F	2.93e-02	2/313 (0.6%)	4/4256 (0.1%)	LmjF14.0640 LmjF14.0670
GO:0016846 carbon-sulfur lyase activity	F	2.93e-02	2/313 (0.6%)	4/4256 (0.1%)	LmjF32.2640 GLO1
GO:0015298 solute:cation antiporter activity	F	2.93e-02	2/313 (0.6%)	4/4256 (0.1%)	LmjF35.2810 LmjF35.2780
GO:0008641 small protein activating enzyme activity	F	2.93e-02	2/313 (0.6%)	4/4256 (0.1%)	LmjF35.3060 LmjF23.0550
GO:0015299 solute:hydrogen antiporter activity	F	2.93e-02	2/313 (0.6%)	4/4256 (0.1%)	LmjF35.2810 LmjF35.2780
GO:0016854 racemase and epimerase activity	F	2.93e-02	2/313 (0.6%)	4/4256 (0.1%)	LmjF33.2300 LmjF35.3680
GO:0016830 carbon-carbon lyase activity	F	4.61e-02	4/313 (1.3%)	19/4256 (0.4%)	LmjF24.1440 LmjF30.3110 LmjF30.2350 LmjF16.0550
GO:0004420 hydroxymethylglutaryl-CoA reductase (NADPH) activity	F	4.65e-02	2/313 (0.6%)	5/4256 (0.1%)	LmjF27.0730 LmjF07.0880
GO:0004629 phospholipase C activity	F	4.65e-02	2/313 (0.6%)	5/4256 (0.1%)	LmjF36.5960 LmjF35.0040

## Sheet: LmS2
Biological Process
GO Term	Aspect	P-value	Sample frequency	Background frequency	Genes
GO:0009067 aspartate family amino acid biosynthetic process	P	2.13e-06	6/485 (1.2%)	6/4256 (0.1%)	LmjF30.3080 LmjF26.0830 LmjF31.0010 LmjF07.0090 LmjF29.1490 LmjF14.0350
GO:0044271 nitrogen compound biosynthetic process	P	3.48e-06	14/485 (2.9%)	32/4256 (0.8%)	LmjF30.3080 LmjF26.0830 LmjF30.3120 LmjF27.2030 LmjF31.0010 LmjF29.1450 LmjF07.0090 LmjF35.1470 LmjF30.3110 LmjF21.1563 LmjF03.0200 LmjF29.1490 LmjF14.0350 LmjF07.0270
GO:0009309 amine biosynthetic process	P	3.48e-06	14/485 (2.9%)	32/4256 (0.8%)	LmjF30.3080 LmjF26.0830 LmjF30.3120 LmjF27.2030 LmjF31.0010 LmjF29.1450 LmjF07.0090 LmjF35.1470 LmjF30.3110 LmjF21.1563 LmjF03.0200 LmjF29.1490 LmjF14.0350 LmjF07.0270
GO:0009066 aspartate family amino acid metabolic process	P	5.24e-05	7/485 (1.4%)	11/4256 (0.3%)	LmjF30.3080 LmjF26.0830 LmjF24.0370 LmjF31.0010 LmjF07.0090 LmjF29.1490 LmjF14.0350
GO:0008652 amino acid biosynthetic process	P	3.82e-04	9/485 (1.9%)	22/4256 (0.5%)	LmjF30.3080 LmjF26.0830 LmjF27.2030 LmjF31.0010 LmjF07.0090 LmjF03.0200 LmjF29.1490 LmjF14.0350 LmjF07.0270
GO:0042398 amino acid derivative biosynthetic process	P	2.91e-03	5/485 (1.0%)	10/4256 (0.2%)	LmjF30.3120 LmjF29.1450 LmjF35.1470 LmjF30.3110 LmjF21.1563
GO:0042401 biogenic amine biosynthetic process	P	2.91e-03	5/485 (1.0%)	10/4256 (0.2%)	LmjF30.3120 LmjF29.1450 LmjF35.1470 LmjF30.3110 LmjF21.1563
GO:0051186 cofactor metabolic process	P	3.86e-03	15/485 (3.1%)	63/4256 (1.5%)	LmjF16.0760 LmjF33.0960 LmjF12.0510 LmjF28.2860 LmjF12.1170 HMGR LmjF33.2550 LmjF35.3340 LmjF35.4250 LmjF35.3620 LmjF36.2660 LmjF28.1970 LmjF33.0540 LmjF07.0090 LmjF19.0710
GO:0006732 coenzyme metabolic process	P	5.32e-03	13/485 (2.7%)	53/4256 (1.2%)	LmjF16.0760 LmjF33.0960 LmjF12.0510 LmjF28.2860 LmjF12.1170 HMGR LmjF33.2550 LmjF35.3340 LmjF35.4250 LmjF36.2660 LmjF28.1970 LmjF07.0090 LmjF19.0710
GO:0006576 biogenic amine metabolic process	P	1.11e-02	5/485 (1.0%)	13/4256 (0.3%)	LmjF30.3120 LmjF29.1450 LmjF35.1470 LmjF30.3110 LmjF21.1563
GO:0010324 membrane invagination	P	1.11e-02	5/485 (1.0%)	13/4256 (0.3%)	LmjF35.4230 LmjF25.0670 LmjF26.1850 LmjF36.1540 LmjF14.1490
GO:0006897 endocytosis	P	1.11e-02	5/485 (1.0%)	13/4256 (0.3%)	LmjF35.4230 LmjF25.0670 LmjF26.1850 LmjF36.1540 LmjF14.1490
GO:0006066 alcohol metabolic process	P	1.23e-02	15/485 (3.1%)	71/4256 (1.7%)	LmjF16.0760 LmjF29.2510 LmjF28.2860 LmjF35.0030 LmjF35.3340 LmjF29.2140 LmjF33.2300 LmjF36.0260 LmjF29.1450 LmjF10.0420 LmjF28.1970 LmjF35.1470 LmjF36.5960 LmjF19.0710 LmjF36.2580
GO:0042439 ethanolamine and derivative metabolic process	P	1.23e-02	3/485 (0.6%)	5/4256 (0.1%)	LmjF29.1450 LmjF35.1470 LmjF21.1563
GO:0006555 methionine metabolic process	P	1.23e-02	3/485 (0.6%)	5/4256 (0.1%)	LmjF24.0370 LmjF31.0010 LmjF07.0090
GO:0044242 cellular lipid catabolic process	P	1.23e-02	3/485 (0.6%)	5/4256 (0.1%)	LmjF27.2290 LmjF30.2350 LmjF36.2580
GO:0006566 threonine metabolic process	P	1.30e-02	2/485 (0.4%)	2/4256 (0.0%)	LmjF30.3080 LmjF14.0350
GO:0006597 spermine biosynthetic process	P	1.30e-02	2/485 (0.4%)	2/4256 (0.0%)	LmjF30.3120 LmjF30.3110
GO:0009088 threonine biosynthetic process	P	1.30e-02	2/485 (0.4%)	2/4256 (0.0%)	LmjF30.3080 LmjF14.0350
GO:0006529 asparagine biosynthetic process	P	1.30e-02	2/485 (0.4%)	2/4256 (0.0%)	LmjF26.0830 LmjF29.1490
GO:0008215 spermine metabolic process	P	1.30e-02	2/485 (0.4%)	2/4256 (0.0%)	LmjF30.3120 LmjF30.3110
GO:0009086 methionine biosynthetic process	P	1.30e-02	2/485 (0.4%)	2/4256 (0.0%)	LmjF31.0010 LmjF07.0090
GO:0006528 asparagine metabolic process	P	1.30e-02	2/485 (0.4%)	2/4256 (0.0%)	LmjF26.0830 LmjF29.1490
GO:0016044 membrane organization and biogenesis	P	1.46e-02	7/485 (1.4%)	24/4256 (0.6%)	LmjF35.4230 LmjF25.0670 LmjF29.0070 LmjF26.1850 LmjF36.1540 LmjF14.1490 LmjF32.0050
GO:0009308 amine metabolic process	P	2.00e-02	21/485 (4.3%)	116/4256 (2.7%)	LmjF14.1320 LmjF30.3080 LmjF26.0830 LmjF30.3120 LmjF27.2030 LmjF24.0370 LmjF31.0010 LmjF29.1450 LmjF07.0090 LmjF35.1480 LmjF35.1470 LmjF30.3110 LmjF22.0470 LmjF21.1563 LmjF03.0200 LmjF29.1490 LmjF35.3230 LmjF14.0350 LmjF18.1220 LmjF07.0270 LmjF36.2730
GO:0034641 cellular nitrogen compound metabolic process	P	2.19e-02	21/485 (4.3%)	117/4256 (2.7%)	LmjF14.1320 LmjF30.3080 LmjF26.0830 LmjF30.3120 LmjF27.2030 LmjF24.0370 LmjF31.0010 LmjF29.1450 LmjF07.0090 LmjF35.1480 LmjF35.1470 LmjF30.3110 LmjF22.0470 LmjF21.1563 LmjF03.0200 LmjF29.1490 LmjF35.3230 LmjF14.0350 LmjF18.1220 LmjF07.0270 LmjF36.2730
GO:0006519 amino acid and derivative metabolic process	P	2.39e-02	21/485 (4.3%)	118/4256 (2.8%)	LmjF14.1320 LmjF30.3080 LmjF26.0830 LmjF30.3120 LmjF27.2030 LmjF24.0370 LmjF31.0010 LmjF29.1450 LmjF07.0090 LmjF35.1480 LmjF35.1470 LmjF30.3110 LmjF22.0470 LmjF21.1563 LmjF03.0200 LmjF29.1490 LmjF35.3230 LmjF14.0350 LmjF18.1220 LmjF07.0270 LmjF36.2730
GO:0006807 nitrogen compound metabolic process	P	2.61e-02	21/485 (4.3%)	119/4256 (2.8%)	LmjF14.1320 LmjF30.3080 LmjF26.0830 LmjF30.3120 LmjF27.2030 LmjF24.0370 LmjF31.0010 LmjF29.1450 LmjF07.0090 LmjF35.1480 LmjF35.1470 LmjF30.3110 LmjF22.0470 LmjF21.1563 LmjF03.0200 LmjF29.1490 LmjF35.3230 LmjF14.0350 LmjF18.1220 LmjF07.0270 LmjF36.2730
GO:0000096 sulfur amino acid metabolic process	P	2.86e-02	4/485 (0.8%)	11/4256 (0.3%)	LmjF24.0370 LmjF31.0010 LmjF07.0090 LmjF35.3230
GO:0006909 phagocytosis	P	3.59e-02	2/485 (0.4%)	3/4256 (0.1%)	LmjF26.1850 LmjF36.1540
GO:0006646 phosphatidylethanolamine biosynthetic process	P	3.59e-02	2/485 (0.4%)	3/4256 (0.1%)	LmjF29.1450 LmjF35.1470
GO:0046466 membrane lipid catabolic process	P	3.59e-02	2/485 (0.4%)	3/4256 (0.1%)	LmjF30.2350 LmjF36.2580
GO:0009065 glutamine family amino acid catabolic process	P	3.59e-02	2/485 (0.4%)	3/4256 (0.1%)	LmjF35.1480 LmjF03.0200
GO:0046337 phosphatidylethanolamine metabolic process	P	3.59e-02	2/485 (0.4%)	3/4256 (0.1%)	LmjF29.1450 LmjF35.1470
GO:0008216 spermidine metabolic process	P	3.59e-02	2/485 (0.4%)	3/4256 (0.1%)	LmjF30.3120 LmjF30.3110
GO:0008295 spermidine biosynthetic process	P	3.59e-02	2/485 (0.4%)	3/4256 (0.1%)	LmjF30.3120 LmjF30.3110
GO:0006108 malate metabolic process	P	3.62e-02	3/485 (0.6%)	7/4256 (0.2%)	LmjF28.2860 LmjF19.0710 LmjF24.0770
GO:0015936 coenzyme A metabolic process	P	3.62e-02	3/485 (0.6%)	7/4256 (0.2%)	LmjF12.0510 LmjF12.1170 HMGR
GO:0009262 deoxyribonucleotide metabolic process	P	3.62e-02	3/485 (0.6%)	7/4256 (0.2%)	LmjF01.0090 LmjF06.1070 LmjF27.2050
GO:0006575 amino acid derivative metabolic process	P	3.64e-02	5/485 (1.0%)	17/4256 (0.4%)	LmjF30.3120 LmjF29.1450 LmjF35.1470 LmjF30.3110 LmjF21.1563
GO:0006629 lipid metabolic process	P	3.91e-02	21/485 (4.3%)	124/4256 (2.9%)	LmjF13.0200 ADS1 LmjF12.0320 HMGR LmjF27.2290 LmjF36.5900 LmjF09.1040 LmjF19.1350 LmjF19.0220 LmjF07.1090 LmjF29.2140 LmjF29.1450 LmjF29.1280 LmjF32.2870 LmjF35.1470 LmjF30.2350 LmjF13.0210 LmjF21.1563 LmjF10.1320 LmjF36.2580 LmjF14.0680
GO:0006752 group transfer coenzyme metabolic process	P	3.91e-02	4/485 (0.8%)	12/4256 (0.3%)	LmjF12.0510 LmjF12.1170 HMGR LmjF07.0090
Cellular Component
GO Term	Aspect	P-value	Sample frequency	Background frequency	Genes
GO:0005905 coated pit	C	1.23e-02	3/485 (0.6%)	5/4256 (0.1%)	LmjF25.0670 LmjF36.1630 LmjF36.6770
GO:0031975 envelope	C	2.02e-02	9/485 (1.9%)	37/4256 (0.9%)	LmjF35.3330 LmjF25.0210 LmjF30.1050 LmjF36.6890 LmjF30.3390 LmjF23.1370 LmjF07.0060 LmjF16.0200 ANC2
GO:0031967 organelle envelope	C	2.02e-02	9/485 (1.9%)	37/4256 (0.9%)	LmjF35.3330 LmjF25.0210 LmjF30.1050 LmjF36.6890 LmjF30.3390 LmjF23.1370 LmjF07.0060 LmjF16.0200 ANC2
GO:0044429 mitochondrial part	C	2.58e-02	11/485 (2.3%)	51/4256 (1.2%)	LmjF35.3330 LmjF25.0210 LmjF30.1050 LmjF36.2660 LmjF33.0540 LmjF23.1370 LmjF07.0060 LmjF27.2630 LmjF16.0200 LmjF03.0200 ANC2
GO:0005743 mitochondrial inner membrane	C	2.78e-02	7/485 (1.4%)	27/4256 (0.6%)	LmjF35.3330 LmjF25.0210 LmjF30.1050 LmjF23.1370 LmjF07.0060 LmjF16.0200 ANC2
GO:0031966 mitochondrial membrane	C	2.78e-02	7/485 (1.4%)	27/4256 (0.6%)	LmjF35.3330 LmjF25.0210 LmjF30.1050 LmjF23.1370 LmjF07.0060 LmjF16.0200 ANC2
GO:0019866 organelle inner membrane	C	2.78e-02	7/485 (1.4%)	27/4256 (0.6%)	LmjF35.3330 LmjF25.0210 LmjF30.1050 LmjF23.1370 LmjF07.0060 LmjF16.0200 ANC2
GO:0030132 clathrin coat of coated pit	C	3.59e-02	2/485 (0.4%)	3/4256 (0.1%)	LmjF25.0670 LmjF36.1630
GO:0042579 microbody	C	3.62e-02	3/485 (0.6%)	7/4256 (0.2%)	LmjF27.2290 LmjF29.0740 LmjF25.2290
GO:0005777 peroxisome	C	3.62e-02	3/485 (0.6%)	7/4256 (0.2%)	LmjF27.2290 LmjF29.0740 LmjF25.2290
GO:0005740 mitochondrial envelope	C	4.74e-02	7/485 (1.4%)	30/4256 (0.7%)	LmjF35.3330 LmjF25.0210 LmjF30.1050 LmjF23.1370 LmjF07.0060 LmjF16.0200 ANC2
Back to top
Molecular Function
GO Term	Aspect	P-value	Sample frequency	Background frequency	Genes
GO:0016830 carbon-carbon lyase activity	F	6.47e-04	8/485 (1.6%)	19/4256 (0.4%)	LmjF30.3120 LmjF24.1440 LmjF30.3110 LmjF30.2350 LmjF33.0470 LmjF06.1070 LmjF28.1580 LmjF16.0420
GO:0016614 oxidoreductase activity, acting on CH-OH group of donors	F	8.64e-03	11/485 (2.3%)	44/4256 (1.0%)	LmjF12.0510 LmjF28.2860 LmjF12.1170 HMGR LmjF33.2550 LmjF35.3340 LmjF19.0710 LmjF21.1563 LmjF24.0770 LmjF17.1360 LmjF17.0725
GO:0016831 carboxy-lyase activity	F	1.11e-02	5/485 (1.0%)	13/4256 (0.3%)	LmjF30.3120 LmjF30.3110 LmjF30.2350 LmjF28.1580 LmjF16.0420
GO:0004128 cytochrome-b5 reductase activity	F	1.23e-02	3/485 (0.6%)	5/4256 (0.1%)	LmjF32.2340 LmjF13.1060 LmjF22.0770
GO:0004420 hydroxymethylglutaryl-CoA reductase (NADPH) activity	F	1.23e-02	3/485 (0.6%)	5/4256 (0.1%)	LmjF12.0510 LmjF12.1170 HMGR
GO:0004014 adenosylmethionine decarboxylase activity	F	1.30e-02	2/485 (0.4%)	2/4256 (0.0%)	LmjF30.3120 LmjF30.3110
GO:0031419 cobalamin binding	F	1.30e-02	2/485 (0.4%)	2/4256 (0.0%)	LmjF07.0090 LmjF27.0300
GO:0016829 lyase activity	F	1.35e-02	13/485 (2.7%)	59/4256 (1.4%)	LmjF30.3120 LmjF24.1440 LmjF30.3110 LmjF30.2350 LmjF33.0470 LmjF06.1070 LmjF21.1760 LmjF28.1580 LmjF03.0680 LmjF11.0220 LmjF35.3230 LmjF14.0350 LmjF16.0420
GO:0046872 metal ion binding	F	1.68e-02	73/485 (15.1%)	508/4256 (11.9%)	LmjF30.1610 LmjF28.1590 LmjF28.1405 LmjF09.0900 LmjF22.0920 LmjF18.1570 LmjF33.1010 LmjF14.0360 LmjF08.1240 LmjF35.0030 LmjF30.2090 LmjF29.2300 LmjF25.0740 LmjF18.1340 LmjF22.0160 LmjF22.0750 LmjF28.0410 LmjF30.0610 LmjF33.3220 LmjF36.2430 LmjF07.1130 LmjF30.1240 LmjF21.1400 LmjF31.1650 LmjF31.0010 LmjF35.3970 LmjF26.1420 LmjF35.4950 LmjF27.0870 LmjF07.1090 LmjF36.1550 LmjF33.0200 LmjF11.1100 Lmj…
GO:0043167 ion binding	F	1.75e-02	73/485 (15.1%)	509/4256 (12.0%)	LmjF30.1610 LmjF28.1590 LmjF28.1405 LmjF09.0900 LmjF22.0920 LmjF18.1570 LmjF33.1010 LmjF14.0360 LmjF08.1240 LmjF35.0030 LmjF30.2090 LmjF29.2300 LmjF25.0740 LmjF18.1340 LmjF22.0160 LmjF22.0750 LmjF28.0410 LmjF30.0610 LmjF33.3220 LmjF36.2430 LmjF07.1130 LmjF30.1240 LmjF21.1400 LmjF31.1650 LmjF31.0010 LmjF35.3970 LmjF26.1420 LmjF35.4950 LmjF27.0870 LmjF07.1090 LmjF36.1550 LmjF33.0200 LmjF11.1100 Lmj…
GO:0004182 carboxypeptidase A activity	F	1.99e-02	4/485 (0.8%)	10/4256 (0.2%)	LmjF33.0200 LmjF10.0420 LmjF05.0410 LmjF25.2400
GO:0016653 oxidoreductase activity, acting on NADH or NADPH, heme protein as acceptor	F	2.26e-02	3/485 (0.6%)	6/4256 (0.1%)	LmjF32.2340 LmjF13.1060 LmjF22.0770
GO:0016788 hydrolase activity, acting on ester bonds	F	2.42e-02	34/485 (7.0%)	213/4256 (5.0%)	LmjF13.0200 LmjF32.1690 LmjF12.0320 LmjF36.2330 LmjF35.4230 LmjF32.1880 LmjF29.2300 LmjF22.1490 LmjF25.0190 LmjF30.1510 LmjF11.1280 LmjF36.2470 LmjF19.1350 LmjF29.1280 LmjF26.0160 LmjF35.1740 LmjF36.1150 LmjF04.0330 LmjF36.5370 MBAP2 LmjF14.1490 LmjF16.0250 LmjF36.1230 LmjF13.0210 LmjF36.0920 LmjF36.5960 LmjF11.0560 LmjF30.1200 LmjF32.1050 LmjF32.1510 LmjF36.2580 LmjF31.2340 LmjF27.1270 LmjF36.27…
GO:0043169 cation binding	F	2.56e-02	68/485 (14.0%)	478/4256 (11.2%)	LmjF30.1610 LmjF28.1405 LmjF09.0900 LmjF22.0920 LmjF18.1570 LmjF33.1010 LmjF14.0360 LmjF08.1240 LmjF35.0030 LmjF29.2300 LmjF25.0740 LmjF18.1340 LmjF22.0160 LmjF22.0750 LmjF28.0410 LmjF30.0610 LmjF33.3220 LmjF36.2430 LmjF07.1130 LmjF30.1240 LmjF21.1400 LmjF31.1650 LmjF31.0010 LmjF35.3970 LmjF26.1420 LmjF35.4950 LmjF27.0870 LmjF07.1090 LmjF36.1550 LmjF33.0200 LmjF11.1100 LmjF23.1420 LmjF29.0120 Lmj…
GO:0016616 oxidoreductase activity, acting on the CH-OH group of donors, NAD or NADP as acceptor	F	2.80e-02	9/485 (1.9%)	39/4256 (0.9%)	LmjF12.0510 LmjF28.2860 LmjF12.1170 HMGR LmjF33.2550 LmjF35.3340 LmjF19.0710 LmjF24.0770 LmjF17.0725
GO:0016765 transferase activity, transferring alkyl or aryl (other than methyl) groups	F	2.83e-02	5/485 (1.0%)	16/4256 (0.4%)	ADS1 LmjF05.0390 LmjF29.1950 LmjF31.2940 LmjF07.0090
GO:0048037 cofactor binding	F	2.88e-02	19/485 (3.9%)	106/4256 (2.5%)	LmjF30.1610 LmjF14.1320 ADS1 LmjF12.0510 LmjF12.1170 HMGR LmjF35.3340 LmjF24.0370 LmjF33.2300 LmjF31.2650 LmjF35.2730 LmjF30.2350 LmjF27.0930 LmjF35.3230 LmjF23.0810 LmjF24.0770 LmjF14.0350 LmjF17.1360 LmjF16.0420
GO:0050660 FAD binding	F	3.36e-02	7/485 (1.4%)	28/4256 (0.7%)	LmjF30.1610 ADS1 LmjF31.2650 LmjF35.2730 LmjF27.0930 LmjF23.0810 LmjF17.1360
GO:0050897 cobalt ion binding	F	3.59e-02	2/485 (0.4%)	3/4256 (0.1%)	LmjF07.0090 LmjF07.0270
GO:0004564 beta-fructofuranosidase activity	F	3.59e-02	2/485 (0.4%)	3/4256 (0.1%)	LmjF23.0880 LmjF27.2340
GO:0050661 NADP binding	F	3.59e-02	2/485 (0.4%)	3/4256 (0.1%)	HMGR LmjF35.3340
GO:0016812 hydrolase activity, acting on carbon-nitrogen (but not peptide) bonds, in cyclic amides	F	3.59e-02	2/485 (0.4%)	3/4256 (0.1%)	LmjF29.0120 LmjF16.0580
GO:0016832 aldehyde-lyase activity	F	3.59e-02	2/485 (0.4%)	3/4256 (0.1%)	LmjF30.2350 LmjF06.1070
GO:0016857 racemase and epimerase activity, acting on carbohydrates and derivatives	F	3.59e-02	2/485 (0.4%)	3/4256 (0.1%)	LmjF33.2300 LmjF35.3680
GO:0016491 oxidoreductase activity	F	3.62e-02	42/485 (8.7%)	281/4256 (6.6%)	LmjF30.1610 ADS1 LmjF12.0510 LmjF28.2860 LmjF12.1170 LmjF30.2090 LmjF24.2030 HMGR LmjF27.2290 LmjF30.0610 LmjF06.1110 LmjF33.2550 LmjF35.3340 LmjF07.1090 LmjF11.1100 LmjF31.2650 LmjF29.1950 LmjF36.2660 LmjF35.2730 LmjF32.2340 PTR1 LmjF36.2460 LmjF13.1060 LmjF29.0250 LmjF19.0710 LmjF21.1563 LmjF03.0200 LmjF27.2050 LmjF10.1320 LmjF27.0930 LmjF16.0530 LmjF23.0810 LmjF10.0090 LmjF24.0770 LmjF22.0770 …
GO:0003995 acyl-CoA dehydrogenase activity	F	3.62e-02	3/485 (0.6%)	7/4256 (0.2%)	LmjF27.2290 LmjF35.2730 LmjF27.0930
GO:0016615 malate dehydrogenase activity	F	3.62e-02	3/485 (0.6%)	7/4256 (0.2%)	LmjF28.2860 LmjF19.0710 LmjF24.0770
GO:0004437 inositol or phosphatidylinositol phosphatase activity	F	3.91e-02	4/485 (0.8%)	12/4256 (0.3%)	LmjF12.0320 LmjF35.4230 LmjF36.1150 LmjF14.1490
GO:0016651 oxidoreductase activity, acting on NADH or NADPH	F	3.91e-02	4/485 (0.8%)	12/4256 (0.3%)	LmjF32.2340 LmjF13.1060 LmjF22.0770 LmjF05.0660
GO:0019842 vitamin binding	F	4.29e-02	11/485 (2.3%)	55/4256 (1.3%)	LmjF14.1320 LmjF33.2630 LmjF15.0890 LmjF24.0370 LmjF07.0090 LmjF01.0050 LmjF30.2350 LmjF27.0300 LmjF35.3230 LmjF14.0350 LmjF16.0420
GO:0003824 catalytic activity	F	4.31e-02	248/485 (51.1%)	2016/4256 (47.4%)	LmjF30.1610 LmjF28.1590 LmjF13.0200 LmjF32.1690 LmjF14.1320 LmjF36.6750 LmjF30.3080 LmjF16.0760 LmjF26.0830 LmjF36.5670 LmjF33.0960 LmjF36.1360 LmjF30.3120 LmjF29.2510 LmjF30.0960 ADS1 LmjF12.0320 LmjF33.1010 LmjF15.0760 LmjF35.4930 LmjF21.0790 LmjF27.0470 LmjF36.2330 LmjF33.1630 LmjF12.0510 LmjF01.0220 LmjF35.4230 LmjF05.0390 LmjF28.2860 LmjF32.1880 LmjF18.0940 LmjF35.0030 LmjF32.0970 LmjF12.117…
GO:0004221 ubiquitin thiolesterase activity	F	4.58e-02	5/485 (1.0%)	18/4256 (0.4%)	LmjF29.2300 LmjF25.0190 LmjF35.1740 LmjF30.1200 LmjF27.1270
GO:0019783 small conjugating protein-specific protease activity	F	4.58e-02	5/485 (1.0%)	18/4256 (0.4%)	LmjF29.2300 LmjF25.0190 LmjF35.1740 LmjF30.1200 LmjF27.1270
GO:0004843 ubiquitin-specific protease activity	F	4.58e-02	5/485 (1.0%)	18/4256 (0.4%)	LmjF29.2300 LmjF25.0190 LmjF35.1740 LmjF30.1200 LmjF27.1270

## Sheet: LiS1
Biological Process
GO Term	Aspect	P-value	Sample frequency	Background frequency	Genes
GO:0015904 tetracycline transport	P	9.83e-03	2/249 (0.8%)	3/4256 (0.1%)	LmjF35.2810 LmjF35.2780
GO:0046677 response to antibiotic	P	1.89e-02	2/249 (0.8%)	4/4256 (0.1%)	LmjF35.2810 LmjF35.2780
obsolete_biological_process obsolete_biological_process	P	3.19e-02	16/249 (6.4%)	166/4256 (3.9%)	LmjF30.1610 LmjF35.3060 LmjF19.0580 LmjF36.5380 LmjF28.1150 LmjF29.1650 LmjF27.0730 LmjF35.5390 LmjF26.1970 LmjF22.0610 LmjF25.0120 LmjF23.0550 LmjF06.0930 LmjF11.0580 LmjF28.2510 LmjF05.0310
GO:0015893 drug transport	P	4.37e-02	2/249 (0.8%)	6/4256 (0.1%)	LmjF35.2810 LmjF35.2780
Back to top
Cellular Component
GO Term	Aspect	P-value	Sample frequency	Background frequency	Genes
GO:0044425 membrane part	C	2.09e-02	36/249 (14.5%)	439/4256 (10.3%)	LmjF12.0520 LmjF30.1610 LmjF23.0710 PAPLE22 LmjF32.1160 LmjF26.2650 LmjF31.1920 LmjF36.2890 LmjF36.1150 LmjF06.0310 LmjF27.1670 LmjF33.1310 LmjF25.0670 LmjF24.1580 LmjF35.2790 LmjF31.2060 LmjF14.0640 LmjF19.1350 LmjF35.4630 LmjF35.2690 LmjF29.2140 LmjF35.2810 LmjF11.0580 LmjF13.0670 LmjF17.1430 LmjF30.2260 LmjF27.1590 LmjF31.1220 LmjF36.5520 LmjF33.3270 LmjF14.0710 LmjF29.0560 LmjF31.2170 LmjF31.…
GO:0016021 integral to membrane	C	2.93e-02	31/249 (12.4%)	376/4256 (8.8%)	LmjF30.1610 LmjF23.0710 PAPLE22 LmjF32.1160 LmjF31.1920 LmjF36.2890 LmjF06.0310 LmjF27.1670 LmjF33.1310 LmjF24.1580 LmjF35.2790 LmjF31.2060 LmjF14.0640 LmjF19.1350 LmjF35.4630 LmjF35.2690 LmjF29.2140 LmjF35.2810 LmjF11.0580 LmjF13.0670 LmjF17.1430 LmjF30.2260 LmjF27.1590 LmjF31.1220 LmjF36.5520 LmjF33.3270 LmjF14.0710 LmjF29.0560 LmjF31.2170 LmjF31.0020 LmjF35.2780
GO:0031224 intrinsic to membrane	C	2.93e-02	31/249 (12.4%)	376/4256 (8.8%)	LmjF30.1610 LmjF23.0710 PAPLE22 LmjF32.1160 LmjF31.1920 LmjF36.2890 LmjF06.0310 LmjF27.1670 LmjF33.1310 LmjF24.1580 LmjF35.2790 LmjF31.2060 LmjF14.0640 LmjF19.1350 LmjF35.4630 LmjF35.2690 LmjF29.2140 LmjF35.2810 LmjF11.0580 LmjF13.0670 LmjF17.1430 LmjF30.2260 LmjF27.1590 LmjF31.1220 LmjF36.5520 LmjF33.3270 LmjF14.0710 LmjF29.0560 LmjF31.2170 LmjF31.0020 LmjF35.2780
Back to top
Molecular Function
GO Term	Aspect	P-value	Sample frequency	Background frequency	Genes
GO:0048037 cofactor binding	F	8.26e-03	13/249 (5.2%)	106/4256 (2.5%)	LmjF30.1610 LmjF33.1330 LmjF28.0200 LmjF06.0310 LmjF36.5380 LmjF30.2350 LmjF27.0730 LmjF12.1140 LmjF06.0930 LmjF33.2300 LmjF32.2640 LmjF28.2510 LmjF36.6560
GO:0015520 tetracycline:hydrogen antiporter activity	F	9.83e-03	2/249 (0.8%)	3/4256 (0.1%)	LmjF35.2810 LmjF35.2780
GO:0042895 antibiotic transporter activity	F	9.83e-03	2/249 (0.8%)	3/4256 (0.1%)	LmjF35.2810 LmjF35.2780
GO:0015307 drug:hydrogen antiporter activity	F	9.83e-03	2/249 (0.8%)	3/4256 (0.1%)	LmjF35.2810 LmjF35.2780
GO:0008493 tetracycline transporter activity	F	9.83e-03	2/249 (0.8%)	3/4256 (0.1%)	LmjF35.2810 LmjF35.2780
GO:0016857 racemase and epimerase activity, acting on carbohydrates and derivatives	F	9.83e-03	2/249 (0.8%)	3/4256 (0.1%)	LmjF35.3680 LmjF33.2300
GO:0004091 carboxylesterase activity	F	1.49e-02	4/249 (1.6%)	17/4256 (0.4%)	LmjF13.0200 LmjF35.3020 LmjF29.1280 LmjF36.2730
GO:0004839 ubiquitin activating enzyme activity	F	1.89e-02	2/249 (0.8%)	4/4256 (0.1%)	LmjF35.3060 LmjF23.0550
GO:0016846 carbon-sulfur lyase activity	F	1.89e-02	2/249 (0.8%)	4/4256 (0.1%)	GLO1 LmjF32.2640
GO:0015298 solute:cation antiporter activity	F	1.89e-02	2/249 (0.8%)	4/4256 (0.1%)	LmjF35.2810 LmjF35.2780
GO:0008641 small protein activating enzyme activity	F	1.89e-02	2/249 (0.8%)	4/4256 (0.1%)	LmjF35.3060 LmjF23.0550
GO:0015299 solute:hydrogen antiporter activity	F	1.89e-02	2/249 (0.8%)	4/4256 (0.1%)	LmjF35.2810 LmjF35.2780
GO:0016854 racemase and epimerase activity	F	1.89e-02	2/249 (0.8%)	4/4256 (0.1%)	LmjF35.3680 LmjF33.2300
GO:0030170 pyridoxal phosphate binding	F	2.46e-02	5/249 (2.0%)	29/4256 (0.7%)	LmjF33.1330 LmjF28.0200 LmjF06.0310 LmjF30.2350 LmjF32.2640
GO:0004437 inositol or phosphatidylinositol phosphatase activity	F	2.94e-02	3/249 (1.2%)	12/4256 (0.3%)	LmjF12.0320 LmjF36.1150 LmjF31.2920
GO:0016298 lipase activity	F	3.11e-02	4/249 (1.6%)	21/4256 (0.5%)	LmjF13.0200 LmjF36.5960 LmjF35.3020 LmjF29.1280
GO:0016624 oxidoreductase activity, acting on the aldehyde or oxo group of donors, disulfide as acceptor	F	4.37e-02	2/249 (0.8%)	6/4256 (0.1%)	LmjF18.1380 LmjF21.1430
GO:0015238 drug transporter activity	F	4.37e-02	2/249 (0.8%)	6/4256 (0.1%)	LmjF35.2810 LmjF35.2780

## Sheet: LiS2
Biological Process
GO Term	Aspect	P-value	Sample frequency	Background frequency	Genes
GO:0009067 aspartate family amino acid biosynthetic process	P	2.53e-06	6/499 (1.2%)	6/4256 (0.1%)	LmjF30.3080 LmjF26.0830 LmjF31.0010 LmjF07.0090 LmjF29.1490 LmjF14.0350
GO:0044271 nitrogen compound biosynthetic process	P	4.91e-06	14/499 (2.8%)	32/4256 (0.8%)	LmjF30.3080 LmjF26.0830 LmjF30.3120 LmjF27.2030 LmjF31.0010 LmjF29.1450 LmjF07.0090 LmjF35.1470 LmjF30.3110 LmjF21.1563 LmjF03.0200 LmjF29.1490 LmjF14.0350 LmjF07.0270
GO:0009309 amine biosynthetic process	P	4.91e-06	14/499 (2.8%)	32/4256 (0.8%)	LmjF30.3080 LmjF26.0830 LmjF30.3120 LmjF27.2030 LmjF31.0010 LmjF29.1450 LmjF07.0090 LmjF35.1470 LmjF30.3110 LmjF21.1563 LmjF03.0200 LmjF29.1490 LmjF14.0350 LmjF07.0270
GO:0009066 aspartate family amino acid metabolic process	P	6.32e-05	7/499 (1.4%)	11/4256 (0.3%)	LmjF30.3080 LmjF26.0830 LmjF24.0370 LmjF31.0010 LmjF07.0090 LmjF29.1490 LmjF14.0350
GO:0008652 amino acid biosynthetic process	P	4.74e-04	9/499 (1.8%)	22/4256 (0.5%)	LmjF30.3080 LmjF26.0830 LmjF27.2030 LmjF31.0010 LmjF07.0090 LmjF03.0200 LmjF29.1490 LmjF14.0350 LmjF07.0270
GO:0051186 cofactor metabolic process	P	6.57e-04	17/499 (3.4%)	63/4256 (1.5%)	LmjF16.0760 LmjF33.0960 LmjF12.0510 LmjF28.2860 LmjF12.1170 HMGR LmjF33.2550 LmjF35.3340 LmjF35.4250 LmjF36.2660 LmjF28.1970 LmjF33.0540 LmjF36.3080 LmjF07.0090 LmjF07.0880 LmjF31.1070 LmjF19.0710
GO:0006732 coenzyme metabolic process	P	7.87e-04	15/499 (3.0%)	53/4256 (1.2%)	LmjF16.0760 LmjF33.0960 LmjF12.0510 LmjF28.2860 LmjF12.1170 HMGR LmjF33.2550 LmjF35.3340 LmjF35.4250 LmjF36.2660 LmjF28.1970 LmjF36.3080 LmjF07.0090 LmjF07.0880 LmjF19.0710
GO:0042398 amino acid derivative biosynthetic process	P	3.31e-03	5/499 (1.0%)	10/4256 (0.2%)	LmjF30.3120 LmjF29.1450 LmjF35.1470 LmjF30.3110 LmjF21.1563
GO:0042401 biogenic amine biosynthetic process	P	3.31e-03	5/499 (1.0%)	10/4256 (0.2%)	LmjF30.3120 LmjF29.1450 LmjF35.1470 LmjF30.3110 LmjF21.1563
GO:0015936 coenzyme A metabolic process	P	4.89e-03	4/499 (0.8%)	7/4256 (0.2%)	LmjF12.0510 LmjF12.1170 HMGR LmjF07.0880
GO:0009308 amine metabolic process	P	7.20e-03	23/499 (4.6%)	116/4256 (2.7%)	LmjF14.1320 LmjF30.3080 LmjF26.0830 LmjF30.3120 LmjF27.2030 LmjF24.0370 LmjF31.0010 LmjF29.1450 LmjF21.0895 LmjF07.0090 LmjF07.0400 LmjF35.1480 LmjF35.1470 LmjF30.3110 LmjF22.0470 LmjF21.1563 LmjF03.0200 LmjF29.1490 LmjF35.3230 LmjF14.0350 LmjF18.1220 LmjF07.0270 LmjF36.2730
GO:0034641 cellular nitrogen compound metabolic process	P	8.01e-03	23/499 (4.6%)	117/4256 (2.7%)	LmjF14.1320 LmjF30.3080 LmjF26.0830 LmjF30.3120 LmjF27.2030 LmjF24.0370 LmjF31.0010 LmjF29.1450 LmjF21.0895 LmjF07.0090 LmjF07.0400 LmjF35.1480 LmjF35.1470 LmjF30.3110 LmjF22.0470 LmjF21.1563 LmjF03.0200 LmjF29.1490 LmjF35.3230 LmjF14.0350 LmjF18.1220 LmjF07.0270 LmjF36.2730
GO:0006752 group transfer coenzyme metabolic process	P	8.51e-03	5/499 (1.0%)	12/4256 (0.3%)	LmjF12.0510 LmjF12.1170 HMGR LmjF07.0090 LmjF07.0880
GO:0006519 amino acid and derivative metabolic process	P	8.89e-03	23/499 (4.6%)	118/4256 (2.8%)	LmjF14.1320 LmjF30.3080 LmjF26.0830 LmjF30.3120 LmjF27.2030 LmjF24.0370 LmjF31.0010 LmjF29.1450 LmjF21.0895 LmjF07.0090 LmjF07.0400 LmjF35.1480 LmjF35.1470 LmjF30.3110 LmjF22.0470 LmjF21.1563 LmjF03.0200 LmjF29.1490 LmjF35.3230 LmjF14.0350 LmjF18.1220 LmjF07.0270 LmjF36.2730
GO:0006807 nitrogen compound metabolic process	P	9.85e-03	23/499 (4.6%)	119/4256 (2.8%)	LmjF14.1320 LmjF30.3080 LmjF26.0830 LmjF30.3120 LmjF27.2030 LmjF24.0370 LmjF31.0010 LmjF29.1450 LmjF21.0895 LmjF07.0090 LmjF07.0400 LmjF35.1480 LmjF35.1470 LmjF30.3110 LmjF22.0470 LmjF21.1563 LmjF03.0200 LmjF29.1490 LmjF35.3230 LmjF14.0350 LmjF18.1220 LmjF07.0270 LmjF36.2730
GO:0006576 biogenic amine metabolic process	P	1.25e-02	5/499 (1.0%)	13/4256 (0.3%)	LmjF30.3120 LmjF29.1450 LmjF35.1470 LmjF30.3110 LmjF21.1563
GO:0042439 ethanolamine and derivative metabolic process	P	1.34e-02	3/499 (0.6%)	5/4256 (0.1%)	LmjF29.1450 LmjF35.1470 LmjF21.1563
GO:0006555 methionine metabolic process	P	1.34e-02	3/499 (0.6%)	5/4256 (0.1%)	LmjF24.0370 LmjF31.0010 LmjF07.0090
GO:0044242 cellular lipid catabolic process	P	1.34e-02	3/499 (0.6%)	5/4256 (0.1%)	LmjF27.2290 LmjF30.2350 LmjF36.2580
GO:0006566 threonine metabolic process	P	1.37e-02	2/499 (0.4%)	2/4256 (0.0%)	LmjF30.3080 LmjF14.0350
GO:0006597 spermine biosynthetic process	P	1.37e-02	2/499 (0.4%)	2/4256 (0.0%)	LmjF30.3120 LmjF30.3110
GO:0009088 threonine biosynthetic process	P	1.37e-02	2/499 (0.4%)	2/4256 (0.0%)	LmjF30.3080 LmjF14.0350
GO:0006529 asparagine biosynthetic process	P	1.37e-02	2/499 (0.4%)	2/4256 (0.0%)	LmjF26.0830 LmjF29.1490
GO:0008215 spermine metabolic process	P	1.37e-02	2/499 (0.4%)	2/4256 (0.0%)	LmjF30.3120 LmjF30.3110
GO:0009086 methionine biosynthetic process	P	1.37e-02	2/499 (0.4%)	2/4256 (0.0%)	LmjF31.0010 LmjF07.0090
GO:0006528 asparagine metabolic process	P	1.37e-02	2/499 (0.4%)	2/4256 (0.0%)	LmjF26.0830 LmjF29.1490
GO:0006066 alcohol metabolic process	P	1.57e-02	15/499 (3.0%)	71/4256 (1.7%)	LmjF16.0760 LmjF29.2510 LmjF28.2860 LmjF35.0030 LmjF35.3340 LmjF29.2140 LmjF33.2300 LmjF36.0260 LmjF29.1450 LmjF10.0420 LmjF28.1970 LmjF35.1470 LmjF36.5960 LmjF19.0710 LmjF36.2580
GO:0019752 carboxylic acid metabolic process	P	1.66e-02	29/499 (5.8%)	166/4256 (3.9%)	LmjF14.1320 LmjF30.3080 LmjF26.0830 LmjF28.2860 LmjF27.2030 LmjF27.2290 LmjF24.0370 LmjF31.0010 LmjF36.2660 LmjF36.3080 LmjF21.0895 LmjF07.0090 LmjF07.0400 LmjF35.1480 LmjF31.1070 LmjF22.0470 LmjF30.2350 LmjF19.0710 LmjF21.1563 LmjF03.0200 LmjF29.1490 LmjF35.3230 LmjF24.0770 LmjF14.0350 LmjF18.1220 LmjF07.0270 LmjF14.0680 LmjF36.2730 LmjF16.0420
GO:0006790 sulfur metabolic process	P	1.76e-02	5/499 (1.0%)	14/4256 (0.3%)	LmjF24.0370 LmjF31.0010 LmjF07.0090 LmjF31.1070 LmjF35.3230
GO:0006082 organic acid metabolic process	P	1.79e-02	29/499 (5.8%)	167/4256 (3.9%)	LmjF14.1320 LmjF30.3080 LmjF26.0830 LmjF28.2860 LmjF27.2030 LmjF27.2290 LmjF24.0370 LmjF31.0010 LmjF36.2660 LmjF36.3080 LmjF21.0895 LmjF07.0090 LmjF07.0400 LmjF35.1480 LmjF31.1070 LmjF22.0470 LmjF30.2350 LmjF19.0710 LmjF21.1563 LmjF03.0200 LmjF29.1490 LmjF35.3230 LmjF24.0770 LmjF14.0350 LmjF18.1220 LmjF07.0270 LmjF14.0680 LmjF36.2730 LmjF16.0420
GO:0008283 cell proliferation	P	2.20e-02	4/499 (0.8%)	10/4256 (0.2%)	LmjF28.2120 LmjF28.2110 LmjF15.1480 LmjF30.3390
GO:0000096 sulfur amino acid metabolic process	P	3.14e-02	4/499 (0.8%)	11/4256 (0.3%)	LmjF24.0370 LmjF31.0010 LmjF07.0090 LmjF35.3230
GO:0006909 phagocytosis	P	3.80e-02	2/499 (0.4%)	3/4256 (0.1%)	LmjF26.1850 LmjF36.1540
GO:0006646 phosphatidylethanolamine biosynthetic process	P	3.80e-02	2/499 (0.4%)	3/4256 (0.1%)	LmjF29.1450 LmjF35.1470
GO:0046466 membrane lipid catabolic process	P	3.80e-02	2/499 (0.4%)	3/4256 (0.1%)	LmjF30.2350 LmjF36.2580
GO:0009065 glutamine family amino acid catabolic process	P	3.80e-02	2/499 (0.4%)	3/4256 (0.1%)	LmjF35.1480 LmjF03.0200
GO:0046337 phosphatidylethanolamine metabolic process	P	3.80e-02	2/499 (0.4%)	3/4256 (0.1%)	LmjF29.1450 LmjF35.1470
GO:0008216 spermidine metabolic process	P	3.80e-02	2/499 (0.4%)	3/4256 (0.1%)	LmjF30.3120 LmjF30.3110
GO:0008295 spermidine biosynthetic process	P	3.80e-02	2/499 (0.4%)	3/4256 (0.1%)	LmjF30.3120 LmjF30.3110
GO:0044272 sulfur compound biosynthetic process	P	3.90e-02	3/499 (0.6%)	7/4256 (0.2%)	LmjF31.0010 LmjF07.0090 LmjF31.1070
GO:0006108 malate metabolic process	P	3.90e-02	3/499 (0.6%)	7/4256 (0.2%)	LmjF28.2860 LmjF19.0710 LmjF24.0770
GO:0009262 deoxyribonucleotide metabolic process	P	3.90e-02	3/499 (0.6%)	7/4256 (0.2%)	LmjF01.0090 LmjF06.1070 LmjF27.2050
GO:0006575 amino acid derivative metabolic process	P	4.06e-02	5/499 (1.0%)	17/4256 (0.4%)	LmjF30.3120 LmjF29.1450 LmjF35.1470 LmjF30.3110 LmjF21.1563
Back to top
Cellular Component
GO Term	Aspect	P-value	Sample frequency	Background frequency	Genes
GO:0005905 coated pit	C	1.34e-02	3/499 (0.6%)	5/4256 (0.1%)	LmjF25.0670 LmjF36.1630 LmjF36.6770
GO:0031975 envelope	C	2.39e-02	9/499 (1.8%)	37/4256 (0.9%)	LmjF35.3330 LmjF25.0210 LmjF30.1050 LmjF36.6890 LmjF30.3390 LmjF23.1370 LmjF07.0060 LmjF16.0200 ANC2
GO:0031967 organelle envelope	C	2.39e-02	9/499 (1.8%)	37/4256 (0.9%)	LmjF35.3330 LmjF25.0210 LmjF30.1050 LmjF36.6890 LmjF30.3390 LmjF23.1370 LmjF07.0060 LmjF16.0200 ANC2
GO:0044429 mitochondrial part	C	3.11e-02	11/499 (2.2%)	51/4256 (1.2%)	LmjF35.3330 LmjF25.0210 LmjF30.1050 LmjF36.2660 LmjF33.0540 LmjF23.1370 LmjF07.0060 LmjF27.2630 LmjF16.0200 LmjF03.0200 ANC2
GO:0005743 mitochondrial inner membrane	C	3.20e-02	7/499 (1.4%)	27/4256 (0.6%)	LmjF35.3330 LmjF25.0210 LmjF30.1050 LmjF23.1370 LmjF07.0060 LmjF16.0200 ANC2
GO:0031966 mitochondrial membrane	C	3.20e-02	7/499 (1.4%)	27/4256 (0.6%)	LmjF35.3330 LmjF25.0210 LmjF30.1050 LmjF23.1370 LmjF07.0060 LmjF16.0200 ANC2
GO:0019866 organelle inner membrane	C	3.20e-02	7/499 (1.4%)	27/4256 (0.6%)	LmjF35.3330 LmjF25.0210 LmjF30.1050 LmjF23.1370 LmjF07.0060 LmjF16.0200 ANC2
GO:0030132 clathrin coat of coated pit	C	3.80e-02	2/499 (0.4%)	3/4256 (0.1%)	LmjF25.0670 LmjF36.1630
GO:0042579 microbody	C	3.90e-02	3/499 (0.6%)	7/4256 (0.2%)	LmjF27.2290 LmjF29.0740 LmjF25.2290
GO:0005777 peroxisome	C	3.90e-02	3/499 (0.6%)	7/4256 (0.2%)	LmjF27.2290 LmjF29.0740 LmjF25.2290
Back to top
Molecular Function
GO Term	Aspect	P-value	Sample frequency	Background frequency	Genes
GO:0003824 catalytic activity	F	5.67e-04	271/499 (54.3%)	2016/4256 (47.4%)	LmjF30.1610 LmjF28.1590 LmjF13.0200 LmjF32.1690 LmjF14.1320 LmjF36.6750 LmjF30.3080 LmjF16.0760 ATG4.2 LmjF26.0830 LmjF36.5670 LmjF33.0960 LmjF36.1360 LmjF30.3120 LmjF29.2510 LmjF30.0960 ADS1 LmjF12.0320 LmjF33.1010 LmjF32.0640 LmjF15.0760 LmjF35.4930 LmjF25.1710 LmjF21.0790 LmjF27.0470 LmjF36.2330 LmjF33.1630 LmjF10.0750 LmjF12.0510 LmjF01.0220 LmjF35.4230 LmjF05.0390 LmjF23.1590 LmjF28.2860 Lmj…
GO:0016830 carbon-carbon lyase activity	F	7.86e-04	8/499 (1.6%)	19/4256 (0.4%)	LmjF30.3120 LmjF24.1440 LmjF30.3110 LmjF30.2350 LmjF33.0470 LmjF06.1070 LmjF28.1580 LmjF16.0420
GO:0004420 hydroxymethylglutaryl-CoA reductase (NADPH) activity	F	8.48e-04	4/499 (0.8%)	5/4256 (0.1%)	LmjF12.0510 LmjF12.1170 HMGR LmjF07.0880
GO:0016614 oxidoreductase activity, acting on CH-OH group of donors	F	3.65e-03	12/499 (2.4%)	44/4256 (1.0%)	LmjF12.0510 LmjF28.2860 LmjF12.1170 HMGR LmjF33.2550 LmjF35.3340 LmjF07.0880 LmjF19.0710 LmjF21.1563 LmjF24.0770 LmjF17.1360 LmjF17.0725
GO:0048037 cofactor binding	F	4.84e-03	22/499 (4.4%)	106/4256 (2.5%)	LmjF30.1610 LmjF14.1320 ADS1 LmjF12.0510 LmjF12.1170 HMGR LmjF35.3340 LmjF24.0370 LmjF33.2300 LmjF31.2650 LmjF17.0780 LmjF35.2730 LmjF07.0880 LmjF30.2350 LmjF27.0930 LmjF35.3230 LmjF23.0810 LmjF24.0770 LmjF14.0350 LmjF17.1360 LmjF36.6560 LmjF16.0420
GO:0050662 coenzyme binding	F	6.81e-03	16/499 (3.2%)	71/4256 (1.7%)	LmjF30.1610 ADS1 LmjF12.0510 LmjF12.1170 HMGR LmjF35.3340 LmjF33.2300 LmjF31.2650 LmjF17.0780 LmjF35.2730 LmjF07.0880 LmjF27.0930 LmjF23.0810 LmjF24.0770 LmjF17.1360 LmjF36.6560
GO:0016491 oxidoreductase activity	F	1.01e-02	46/499 (9.2%)	281/4256 (6.6%)	LmjF30.1610 ADS1 LmjF25.1710 LmjF12.0510 LmjF23.1590 LmjF28.2860 LmjF12.1170 LmjF30.2090 LmjF24.2030 HMGR LmjF27.2290 LmjF07.1140 LmjF30.0610 LmjF06.1110 LmjF33.2550 LmjF35.3340 LmjF07.1090 LmjF11.1100 LmjF31.2650 LmjF29.1950 LmjF36.2660 LmjF35.2730 LmjF07.0880 PTR1 LmjF36.2460 LmjF13.1060 LmjF29.0250 LmjF19.0710 LmjF21.1563 LmjF03.0200 LmjF27.2050 LmjF10.1320 LmjF27.0930 LmjF16.0530 LmjF23.0810 …
GO:0016616 oxidoreductase activity, acting on the CH-OH group of donors, NAD or NADP as acceptor	F	1.22e-02	10/499 (2.0%)	39/4256 (0.9%)	LmjF12.0510 LmjF28.2860 LmjF12.1170 HMGR LmjF33.2550 LmjF35.3340 LmjF07.0880 LmjF19.0710 LmjF24.0770 LmjF17.0725
GO:0016831 carboxy-lyase activity	F	1.25e-02	5/499 (1.0%)	13/4256 (0.3%)	LmjF30.3120 LmjF30.3110 LmjF30.2350 LmjF28.1580 LmjF16.0420
GO:0004014 adenosylmethionine decarboxylase activity	F	1.37e-02	2/499 (0.4%)	2/4256 (0.0%)	LmjF30.3120 LmjF30.3110
GO:0031419 cobalamin binding	F	1.37e-02	2/499 (0.4%)	2/4256 (0.0%)	LmjF07.0090 LmjF27.0300
GO:0004738 pyruvate dehydrogenase activity	F	1.37e-02	2/499 (0.4%)	2/4256 (0.0%)	LmjF25.1710 LmjF36.2660
GO:0016829 lyase activity	F	1.69e-02	13/499 (2.6%)	59/4256 (1.4%)	LmjF30.3120 LmjF24.1440 LmjF30.3110 LmjF30.2350 LmjF33.0470 LmjF06.1070 LmjF21.1760 LmjF28.1580 LmjF03.0680 LmjF11.0220 LmjF35.3230 LmjF14.0350 LmjF16.0420
GO:0016853 isomerase activity	F	1.86e-02	14/499 (2.8%)	66/4256 (1.6%)	LmjF33.1630 LmjF01.0220 LmjF19.1050 LmjF35.1720 LmjF07.1030 LmjF29.2140 LmjF33.2300 LmjF28.1970 LmjF35.3680 LmjF27.0300 LmjF30.1520 LmjF35.3610 LmjF21.0640 LmjF36.0230
GO:0004182 carboxypeptidase A activity	F	2.20e-02	4/499 (0.8%)	10/4256 (0.2%)	LmjF33.0200 LmjF10.0420 LmjF05.0410 LmjF25.2400
GO:0016859 cis-trans isomerase activity	F	2.93e-02	6/499 (1.2%)	21/4256 (0.5%)	LmjF33.1630 LmjF01.0220 LmjF35.1720 LmjF07.1030 LmjF35.3610 LmjF36.0230
GO:0003755 peptidyl-prolyl cis-trans isomerase activity	F	2.93e-02	6/499 (1.2%)	21/4256 (0.5%)	LmjF33.1630 LmjF01.0220 LmjF35.1720 LmjF07.1030 LmjF35.3610 LmjF36.0230
GO:0016765 transferase activity, transferring alkyl or aryl (other than methyl) groups	F	3.16e-02	5/499 (1.0%)	16/4256 (0.4%)	ADS1 LmjF05.0390 LmjF29.1950 LmjF31.2940 LmjF07.0090
GO:0050897 cobalt ion binding	F	3.80e-02	2/499 (0.4%)	3/4256 (0.1%)	LmjF07.0090 LmjF07.0270
GO:0004564 beta-fructofuranosidase activity	F	3.80e-02	2/499 (0.4%)	3/4256 (0.1%)	LmjF23.0880 LmjF27.2340
GO:0050661 NADP binding	F	3.80e-02	2/499 (0.4%)	3/4256 (0.1%)	HMGR LmjF35.3340
GO:0016812 hydrolase activity, acting on carbon-nitrogen (but not peptide) bonds, in cyclic amides	F	3.80e-02	2/499 (0.4%)	3/4256 (0.1%)	LmjF29.0120 LmjF16.0580
GO:0016832 aldehyde-lyase activity	F	3.80e-02	2/499 (0.4%)	3/4256 (0.1%)	LmjF30.2350 LmjF06.1070
GO:0016857 racemase and epimerase activity, acting on carbohydrates and derivatives	F	3.80e-02	2/499 (0.4%)	3/4256 (0.1%)	LmjF33.2300 LmjF35.3680
GO:0050660 FAD binding	F	3.85e-02	7/499 (1.4%)	28/4256 (0.7%)	LmjF30.1610 ADS1 LmjF31.2650 LmjF35.2730 LmjF27.0930 LmjF23.0810 LmjF17.1360
GO:0003995 acyl-CoA dehydrogenase activity	F	3.90e-02	3/499 (0.6%)	7/4256 (0.2%)	LmjF27.2290 LmjF35.2730 LmjF27.0930
GO:0016615 malate dehydrogenase activity	F	3.90e-02	3/499 (0.6%)	7/4256 (0.2%)	LmjF28.2860 LmjF19.0710 LmjF24.0770

## Sheet: LbS1
Biological Process
GO Term	Aspect	P-value	Sample frequency	Background frequency	Genes
GO:0009451 RNA modification	P	3.75e-02	5/236 (2.1%)	34/4256 (0.8%)	LmjF26.0420 LmjF35.5230 LmjF04.0250 LmjF23.0530 LmjF30.1800
Back to top
Molecular Function
GO Term	Aspect	P-value	Sample frequency	Background frequency	Genes
GO:0004420 hydroxymethylglutaryl-CoA reductase (NADPH) activity	F	2.74e-02	2/236 (0.8%)	5/4256 (0.1%)	LmjF12.0510 LmjF27.0730
GO:0004128 cytochrome-b5 reductase activity	F	2.74e-02	2/236 (0.8%)	5/4256 (0.1%)	LmjF27.0730 LmjF13.1060
GO:0048037 cofactor binding	F	3.16e-02	11/236 (4.7%)	106/4256 (2.5%)	LmjF33.1330 LmjF28.0200 LmjF12.0510 LmjF30.2350 LmjF27.0730 LmjF12.1140 LmjF06.0930 LmjF33.2300 LmjF32.2640 LmjF28.2510 LmjF17.1360
GO:0005509 calcium ion binding	F	3.19e-02	10/236 (4.2%)	93/4256 (2.2%)	LmjF33.0570 LmjF19.1100 LmjF17.0600 LmjF09.0100 LmjF35.0040 LmjF35.1630 LmjF12.0480 LmjF22.1460 LmjF18.1440 LmjF22.0170
GO:0003887 DNA-directed DNA polymerase activity	F	3.89e-02	3/236 (1.3%)	14/4256 (0.3%)	LmjF35.4360 LmjF33.1690 LmjF35.1790
GO:0016653 oxidoreductase activity, acting on NADH or NADPH, heme protein as acceptor	F	3.96e-02	2/236 (0.8%)	6/4256 (0.1%)	LmjF27.0730 LmjF13.1060
GO:0046872 metal ion binding	F	4.63e-02	37/236 (15.7%)	508/4256 (11.9%)	LmjF33.0570 LmjF19.1100 LmjF31.1920 LmjF09.0350 LmjF32.3140 LmjF17.0600 LmjF30.2170 LmjF30.2200 LmjF30.2090 LmjF36.0920 LmjF22.0160 LmjF18.0070 LmjF22.0750 LmjF28.0410 LmjF26.1970 LmjF09.0100 LmjF35.0040 LmjF36.0840 LmjF25.2400 LmjF19.1640 LmjF35.1630 LmjF12.0480 LmjF23.1670 LmjF36.1550 LmjF15.0160 LmjF30.3510 LmjF21.0320 LmjF22.1460 LmjF30.2260 LmjF27.1200 LmjF35.0860 LmjF18.1440 LmjF09.0140 Lmj…
GO:0034061 DNA polymerase activity	F	4.67e-02	3/236 (1.3%)	15/4256 (0.4%)	LmjF35.4360 LmjF33.1690 LmjF35.1790
GO:0043167 ion binding	F	4.75e-02	37/236 (15.7%)	509/4256 (12.0%)	LmjF33.0570 LmjF19.1100 LmjF31.1920 LmjF09.0350 LmjF32.3140 LmjF17.0600 LmjF30.2170 LmjF30.2200 LmjF30.2090 LmjF36.0920 LmjF22.0160 LmjF18.0070 LmjF22.0750 LmjF28.0410 LmjF26.1970 LmjF09.0100 LmjF35.0040 LmjF36.0840 LmjF25.2400 LmjF19.1640 LmjF35.1630 LmjF12.0480 LmjF23.1670 LmjF36.1550 LmjF15.0160 LmjF30.3510 LmjF21.0320 LmjF22.1460 LmjF30.2260 LmjF27.1200 LmjF35.0860 LmjF18.1440 LmjF09.0140 Lmj…

## Sheet: LbS2
Biological Process
GO Term	Aspect	P-value	Sample frequency	Background frequency	Genes
GO:0009066 aspartate family amino acid metabolic process	P	5.38e-05	7/487 (1.4%)	11/4256 (0.3%)	LmjF30.3080 LmjF24.0370 LmjF31.0010 LmjF07.0090 LmjF29.1490 LmjF36.3470 LmjF14.0350
GO:0009067 aspartate family amino acid biosynthetic process	P	1.05e-04	5/487 (1.0%)	6/4256 (0.1%)	LmjF30.3080 LmjF31.0010 LmjF07.0090 LmjF29.1490 LmjF14.0350
GO:0044271 nitrogen compound biosynthetic process	P	1.15e-04	12/487 (2.5%)	32/4256 (0.8%)	LmjF30.3080 LmjF30.3120 LmjF27.2030 LmjF31.0010 LmjF29.1450 LmjF07.0090 LmjF30.3110 LmjF21.1563 LmjF03.0200 LmjF29.1490 LmjF14.0350 LmjF07.0270
GO:0009309 amine biosynthetic process	P	1.15e-04	12/487 (2.5%)	32/4256 (0.8%)	LmjF30.3080 LmjF30.3120 LmjF27.2030 LmjF31.0010 LmjF29.1450 LmjF07.0090 LmjF30.3110 LmjF21.1563 LmjF03.0200 LmjF29.1490 LmjF14.0350 LmjF07.0270
GO:0008652 amino acid biosynthetic process	P	2.06e-03	8/487 (1.6%)	22/4256 (0.5%)	LmjF30.3080 LmjF27.2030 LmjF31.0010 LmjF07.0090 LmjF03.0200 LmjF29.1490 LmjF14.0350 LmjF07.0270
GO:0008283 cell proliferation	P	2.96e-03	5/487 (1.0%)	10/4256 (0.2%)	KMPII-2 LmjF28.2120 LmjF28.2110 LmjF30.3390 LmjF04.0810
GO:0051186 cofactor metabolic process	P	1.02e-02	14/487 (2.9%)	63/4256 (1.5%)	LmjF16.0760 LmjF33.0960 NU1 LmjF28.2860 LmjF12.1170 HMGR LmjF33.2550 LmjF36.2660 LmjF28.1970 LmjF33.0540 LmjF07.0090 LmjF31.1070 LmjF19.0710 LmjF36.3470
GO:0006576 biogenic amine metabolic process	P	1.13e-02	5/487 (1.0%)	13/4256 (0.3%)	LmjF30.3120 LmjF29.1450 LmjF30.3110 LmjF21.1563 LmjF36.3470
GO:0019752 carboxylic acid metabolic process	P	1.21e-02	29/487 (6.0%)	166/4256 (3.9%)	LmjF14.1320 LmjF30.3080 LmjF28.2860 LmjF27.2030 LmjF01.0520 LmjF27.2290 LmjF24.0370 LmjF31.0010 LmjF31.2970 LmjF36.2660 LmjF21.0895 LmjF07.0090 LmjF32.0870 LmjF31.1070 LmjF22.0470 LmjF30.2350 LmjF27.1810 LmjF14.0510 LmjF19.0710 LmjF21.1563 LmjF03.0200 LmjF29.1490 LmjF36.3470 LmjF24.0770 LmjF14.0350 LmjF07.0270 LmjF14.0680 LmjF12.0250 LmjF16.0420
GO:0006555 methionine metabolic process	P	1.25e-02	3/487 (0.6%)	5/4256 (0.1%)	LmjF24.0370 LmjF31.0010 LmjF07.0090
GO:0044242 cellular lipid catabolic process	P	1.25e-02	3/487 (0.6%)	5/4256 (0.1%)	LmjF24.2160 LmjF27.2290 LmjF30.2350
GO:0006066 alcohol metabolic process	P	1.27e-02	15/487 (3.1%)	71/4256 (1.7%)	LmjF16.0760 LmjF29.2510 LmjF24.2160 LmjF28.2860 LmjF29.2140 LmjF33.2300 LmjF36.0060 LmjF29.1450 LmjF10.0420 LmjF28.1970 LmjF35.3080 LmjF27.1810 LmjF19.0710 LmjF36.3470 LmjF35.2740
GO:0006566 threonine metabolic process	P	1.31e-02	2/487 (0.4%)	2/4256 (0.0%)	LmjF30.3080 LmjF14.0350
GO:0006597 spermine biosynthetic process	P	1.31e-02	2/487 (0.4%)	2/4256 (0.0%)	LmjF30.3120 LmjF30.3110
GO:0009088 threonine biosynthetic process	P	1.31e-02	2/487 (0.4%)	2/4256 (0.0%)	LmjF30.3080 LmjF14.0350
GO:0006012 galactose metabolic process	P	1.31e-02	2/487 (0.4%)	2/4256 (0.0%)	LmjF33.2300 LmjF35.2740
GO:0008215 spermine metabolic process	P	1.31e-02	2/487 (0.4%)	2/4256 (0.0%)	LmjF30.3120 LmjF30.3110
GO:0009086 methionine biosynthetic process	P	1.31e-02	2/487 (0.4%)	2/4256 (0.0%)	LmjF31.0010 LmjF07.0090
GO:0006082 organic acid metabolic process	P	1.31e-02	29/487 (6.0%)	167/4256 (3.9%)	LmjF14.1320 LmjF30.3080 LmjF28.2860 LmjF27.2030 LmjF01.0520 LmjF27.2290 LmjF24.0370 LmjF31.0010 LmjF31.2970 LmjF36.2660 LmjF21.0895 LmjF07.0090 LmjF32.0870 LmjF31.1070 LmjF22.0470 LmjF30.2350 LmjF27.1810 LmjF14.0510 LmjF19.0710 LmjF21.1563 LmjF03.0200 LmjF29.1490 LmjF36.3470 LmjF24.0770 LmjF14.0350 LmjF07.0270 LmjF14.0680 LmjF12.0250 LmjF16.0420
GO:0042398 amino acid derivative biosynthetic process	P	2.02e-02	4/487 (0.8%)	10/4256 (0.2%)	LmjF30.3120 LmjF29.1450 LmjF30.3110 LmjF21.1563
GO:0042401 biogenic amine biosynthetic process	P	2.02e-02	4/487 (0.8%)	10/4256 (0.2%)	LmjF30.3120 LmjF29.1450 LmjF30.3110 LmjF21.1563
GO:0007049 cell cycle	P	2.86e-02	9/487 (1.8%)	39/4256 (0.9%)	LmjF28.2120 LmjF28.2110 LmjF05.0550 LmjF24.1720 LmjF25.1670 LmjF04.0400 LmjF17.0790 LmjF29.2150 LmjF21.1330
GO:0005975 carbohydrate metabolic process	P	2.97e-02	17/487 (3.5%)	92/4256 (2.2%)	LmjF16.0760 LmjF29.2510 LmjF28.2860 LmjF10.0500 LmjF23.0880 LmjF33.2300 LmjF36.0060 LmjF28.1970 LmjF35.3080 LmjF09.0470 LmjF27.1810 LmjF19.0710 LmjF35.0980 LmjF36.3470 LmjF05.1210 LmjF21.0640 LmjF35.2740
GO:0006732 coenzyme metabolic process	P	3.45e-02	11/487 (2.3%)	53/4256 (1.2%)	LmjF16.0760 LmjF33.0960 LmjF28.2860 LmjF12.1170 HMGR LmjF33.2550 LmjF36.2660 LmjF28.1970 LmjF07.0090 LmjF19.0710 LmjF36.3470
GO:0005996 monosaccharide metabolic process	P	3.45e-02	11/487 (2.3%)	53/4256 (1.2%)	LmjF16.0760 LmjF29.2510 LmjF28.2860 LmjF33.2300 LmjF36.0060 LmjF28.1970 LmjF35.3080 LmjF27.1810 LmjF19.0710 LmjF36.3470 LmjF35.2740
GO:0006879 cellular iron ion homeostasis	P	3.62e-02	2/487 (0.4%)	3/4256 (0.1%)	NU1 LmjF33.0540
GO:0055072 iron ion homeostasis	P	3.62e-02	2/487 (0.4%)	3/4256 (0.1%)	NU1 LmjF33.0540
GO:0046466 membrane lipid catabolic process	P	3.62e-02	2/487 (0.4%)	3/4256 (0.1%)	LmjF24.2160 LmjF30.2350
GO:0008216 spermidine metabolic process	P	3.62e-02	2/487 (0.4%)	3/4256 (0.1%)	LmjF30.3120 LmjF30.3110
GO:0008295 spermidine biosynthetic process	P	3.62e-02	2/487 (0.4%)	3/4256 (0.1%)	LmjF30.3120 LmjF30.3110
GO:0044272 sulfur compound biosynthetic process	P	3.66e-02	3/487 (0.6%)	7/4256 (0.2%)	LmjF31.0010 LmjF07.0090 LmjF31.1070
GO:0006108 malate metabolic process	P	3.66e-02	3/487 (0.6%)	7/4256 (0.2%)	LmjF28.2860 LmjF19.0710 LmjF24.0770
GO:0009262 deoxyribonucleotide metabolic process	P	3.66e-02	3/487 (0.6%)	7/4256 (0.2%)	LmjF01.0090 LmjF06.1070 LmjF27.2050
GO:0006575 amino acid derivative metabolic process	P	3.70e-02	5/487 (1.0%)	17/4256 (0.4%)	LmjF30.3120 LmjF29.1450 LmjF30.3110 LmjF21.1563 LmjF36.3470
GO:0006084 acetyl-CoA metabolic process	P	3.70e-02	5/487 (1.0%)	17/4256 (0.4%)	LmjF28.2860 LmjF33.2550 LmjF36.2660 LmjF19.0710 LmjF36.3470
GO:0008610 lipid biosynthetic process	P	3.76e-02	13/487 (2.7%)	67/4256 (1.6%)	LmjF18.1330 ADS1 HMGR LmjF19.0220 LmjF29.2140 LmjF31.2970 LmjF29.1450 LmjF27.1590 LmjF31.2940 LmjF35.4590 LmjF14.0510 LmjF21.1563 LmjF14.0680
GO:0006629 lipid metabolic process	P	4.06e-02	21/487 (4.3%)	124/4256 (2.9%)	LmjF13.0200 LmjF18.1330 ADS1 LmjF12.0320 LmjF24.2160 LmjF01.0520 HMGR LmjF27.2290 LmjF19.0220 LmjF07.1090 LmjF29.2140 LmjF31.2970 LmjF29.1450 LmjF27.1590 LmjF29.1280 LmjF30.2350 LmjF35.4590 LmjF14.0510 LmjF21.1563 LmjF10.1320 LmjF14.0680
Back to top
Cellular Component
GO Term	Aspect	P-value	Sample frequency	Background frequency	Genes
GO:0042579 microbody	C	3.66e-02	3/487 (0.6%)	7/4256 (0.2%)	LmjF27.2290 LmjF29.0740 LmjF25.2290
GO:0005777 peroxisome	C	3.66e-02	3/487 (0.6%)	7/4256 (0.2%)	LmjF27.2290 LmjF29.0740 LmjF25.2290
Back to top
Molecular Function
GO Term	Aspect	P-value	Sample frequency	Background frequency	Genes
GO:0016830 carbon-carbon lyase activity	F	1.00e-04	9/487 (1.8%)	19/4256 (0.4%)	LmjF30.3120 LmjF30.3110 LmjF30.2350 LmjF27.1810 LmjF35.4590 LmjF33.0470 LmjF06.1070 LmjF28.1580 LmjF16.0420
GO:0016831 carboxy-lyase activity	F	2.28e-04	7/487 (1.4%)	13/4256 (0.3%)	LmjF30.3120 LmjF30.3110 LmjF30.2350 LmjF27.1810 LmjF35.4590 LmjF28.1580 LmjF16.0420
GO:0005102 receptor binding	F	5.45e-03	3/487 (0.6%)	4/4256 (0.1%)	LmjF28.3030 LmjF33.1060 LmjF35.2770
GO:0005179 hormone activity	F	5.45e-03	3/487 (0.6%)	4/4256 (0.1%)	LmjF28.3030 LmjF33.1060 LmjF35.2770
GO:0043169 cation binding	F	6.41e-03	72/487 (14.8%)	478/4256 (11.2%)	LmjF30.1610 LmjF28.1405 LmjF22.0920 LmjF18.1570 LmjF35.1510 LmjF14.0360 NU1 LmjF35.4060 LmjF08.1240 LmjF29.2300 LmjF25.0740 LmjF18.1340 LmjF22.0160 LmjF22.0750 LmjF28.0410 LmjF30.0610 LmjF36.3675 LmjF17.0360 LmjF33.3220 LmjF07.1130 LmjF30.1240 LmjF19.1640 LmjF31.0010 LmjF26.1420 LmjF27.0870 LmjF07.1090 LmjF36.1550 LmjF33.0200 LmjF11.1100 LmjF11.0580 LmjF23.1420 LmjF17.0750 LmjF29.0120 LmjF23.1650…
GO:0046872 metal ion binding	F	8.92e-03	75/487 (15.4%)	508/4256 (11.9%)	LmjF30.1610 LmjF28.1590 LmjF28.1405 LmjF22.0920 LmjF18.1570 LmjF35.1510 LmjF14.0360 NU1 LmjF35.4060 LmjF08.1240 LmjF30.2090 LmjF29.2300 LmjF25.0740 LmjF18.1340 LmjF22.0160 LmjF22.0750 LmjF28.0410 LmjF30.0610 LmjF36.3675 LmjF17.0360 LmjF33.3220 LmjF07.1130 LmjF30.1240 LmjF19.1640 LmjF31.0010 LmjF26.1420 LmjF27.0870 LmjF07.1090 LmjF36.1550 LmjF33.0200 LmjF11.1100 LmjF11.0580 LmjF23.1420 LmjF17.0750…
GO:0043167 ion binding	F	9.36e-03	75/487 (15.4%)	509/4256 (12.0%)	LmjF30.1610 LmjF28.1590 LmjF28.1405 LmjF22.0920 LmjF18.1570 LmjF35.1510 LmjF14.0360 NU1 LmjF35.4060 LmjF08.1240 LmjF30.2090 LmjF29.2300 LmjF25.0740 LmjF18.1340 LmjF22.0160 LmjF22.0750 LmjF28.0410 LmjF30.0610 LmjF36.3675 LmjF17.0360 LmjF33.3220 LmjF07.1130 LmjF30.1240 LmjF19.1640 LmjF31.0010 LmjF26.1420 LmjF27.0870 LmjF07.1090 LmjF36.1550 LmjF33.0200 LmjF11.1100 LmjF11.0580 LmjF23.1420 LmjF17.0750…
GO:0016491 oxidoreductase activity	F	1.05e-02	45/487 (9.2%)	281/4256 (6.6%)	LmjF30.1610 ADS1 LmjF23.1590 LmjF28.2860 LmjF12.1170 LmjF30.2090 LmjF18.1480 LmjF24.2030 HMGR LmjF27.2290 LmjF30.0610 LmjF06.1110 LmjF33.2550 LmjF07.1090 LmjF11.1100 LmjF35.1560 LmjF31.2650 LmjF29.1950 LmjF36.2660 LmjF36.0750 LmjF35.1250 PTR1 LmjF14.0510 LmjF13.1060 LmjF29.0250 LmjF19.0710 LmjF21.1563 LmjF03.0200 LmjF27.2050 LmjF35.1230 LmjF10.1320 LmjF27.0930 LmjF36.3470 LmjF23.0810 LmjF10.0090 …
GO:0004427 inorganic diphosphatase activity	F	1.25e-02	3/487 (0.6%)	5/4256 (0.1%)	LmjF28.1590 LmjF31.1220 LmjF11.0210
GO:0004014 adenosylmethionine decarboxylase activity	F	1.31e-02	2/487 (0.4%)	2/4256 (0.0%)	LmjF30.3120 LmjF30.3110
GO:0031419 cobalamin binding	F	1.31e-02	2/487 (0.4%)	2/4256 (0.0%)	LmjF07.0090 LmjF27.0300
GO:0016829 lyase activity	F	1.40e-02	13/487 (2.7%)	59/4256 (1.4%)	LmjF30.3120 LmjF30.3110 LmjF30.2350 LmjF27.1810 LmjF35.4590 LmjF06.0610 LmjF33.0470 LmjF06.1070 LmjF21.1760 LmjF28.1580 LmjF03.0680 LmjF14.0350 LmjF16.0420
GO:0046914 transition metal ion binding	F	1.49e-02	58/487 (11.9%)	386/4256 (9.1%)	LmjF30.1610 LmjF28.1405 LmjF18.1570 LmjF35.1510 LmjF14.0360 NU1 LmjF08.1240 LmjF29.2300 LmjF25.0740 LmjF18.1340 LmjF22.0160 LmjF22.0750 LmjF28.0410 LmjF30.0610 LmjF17.0360 LmjF19.1640 LmjF31.0010 LmjF26.1420 LmjF07.1090 LmjF36.1550 LmjF33.0200 LmjF11.1100 LmjF11.0580 LmjF23.1420 LmjF29.0120 LmjF23.1650 LmjF32.3090 LmjF10.0420 LmjF33.0540 LmjF29.2240 LmjF06.1290 LmjF36.0750 LmjF26.1810 LmjF07.0090…
GO:0019842 vitamin binding	F	1.92e-02	12/487 (2.5%)	55/4256 (1.3%)	LmjF14.1320 LmjF33.2630 LmjF15.0890 LmjF24.0370 LmjF31.2970 LmjF07.0090 LmjF01.0050 LmjF30.2350 LmjF27.0300 LmjF36.3470 LmjF14.0350 LmjF16.0420
GO:0070001 aspartic-type peptidase activity	F	2.90e-02	4/487 (0.8%)	11/4256 (0.3%)	LmjF35.1510 LmjF27.0300 LmjF25.2000 LmjF08.0880
GO:0004190 aspartic-type endopeptidase activity	F	2.90e-02	4/487 (0.8%)	11/4256 (0.3%)	LmjF35.1510 LmjF27.0300 LmjF25.2000 LmjF08.0880
GO:0005506 iron ion binding	F	2.90e-02	8/487 (1.6%)	33/4256 (0.8%)	LmjF30.1610 NU1 LmjF11.1100 LmjF33.0540 LmjF36.0750 LmjF07.0060 LmjF14.0510 LmjF29.0250
GO:0050897 cobalt ion binding	F	3.62e-02	2/487 (0.4%)	3/4256 (0.1%)	LmjF07.0090 LmjF07.0270
GO:0016832 aldehyde-lyase activity	F	3.62e-02	2/487 (0.4%)	3/4256 (0.1%)	LmjF30.2350 LmjF06.1070
GO:0016615 malate dehydrogenase activity	F	3.66e-02	3/487 (0.6%)	7/4256 (0.2%)	LmjF28.2860 LmjF19.0710 LmjF24.0770
GO:0046906 tetrapyrrole binding	F	4.40e-02	11/487 (2.3%)	55/4256 (1.3%)	LmjF30.0610 LmjF06.1110 LmjF07.1090 LmjF11.1100 LmjF11.0580 LmjF06.1290 LmjF07.0060 LmjF36.0600 LmjF14.0510 LmjF02.0050 LmjF29.0868
GO:0020037 heme binding	F	4.40e-02	11/487 (2.3%)	55/4256 (1.3%)	LmjF30.0610 LmjF06.1110 LmjF07.1090 LmjF11.1100 LmjF11.0580 LmjF06.1290 LmjF07.0060 LmjF36.0600 LmjF14.0510 LmjF02.0050 LmjF29.0868
GO:0004221 ubiquitin thiolesterase activity	F	4.65e-02	5/487 (1.0%)	18/4256 (0.4%)	LmjF29.2300 LmjF25.0190 LmjF35.1740 LmjF30.1200 LmjF27.1270
GO:0019783 small conjugating protein-specific protease activity	F	4.65e-02	5/487 (1.0%)	18/4256 (0.4%)	LmjF29.2300 LmjF25.0190 LmjF35.1740 LmjF30.1200 LmjF27.1270
GO:0004843 ubiquitin-specific protease activity	F	4.65e-02	5/487 (1.0%)	18/4256 (0.4%)	LmjF29.2300 LmjF25.0190 LmjF35.1740 LmjF30.1200 LmjF27.1270
